# Supplementary material for: Genome-wide association study identifies human genetic variants associated with fatal outcome from Lassa fever
Source: Nat Microbiol. 2024 Feb 7;9(3):751–62. doi: 10.1038/s41564-023-01589-3 (PMC10914620; doi:10.1038/s41564-023-01589-3)
Supplement: Supplementary file 4 — P values and estimated meta-analysis z-scores for the outcome GWAS. [file 41564_2023_1589_MOESM4_ESM.gz]

Archive with 1 entries (1 files):
- tables/Extended_Data_Table6_SAIGE_MetaAnalysis_Outcome_SummStats.tsv
