# Supplementary material for: Genome-wide association study identifies human genetic variants associated with fatal outcome from Lassa fever
Source: Nat Microbiol. 2024 Feb 7;9(3):751–62. doi: 10.1038/s41564-023-01589-3 (PMC10914620; doi:10.1038/s41564-023-01589-3)
Supplement: Supplementary file 5 — MPRA results data for the K562 cell line for the lead GWAS association peaks. [file 41564_2023_1589_MOESM5_ESM.tsv]

Variant	Lead_Variant	CHR	POS	REF	ALT	Cohort	Pheno	Leadvar_P	Variant_P	Leadvar_R2	A_Ctrl_Mean	A_Exp_Mean	A_log2FC	A_log2FC_SE	A_logP	B_Ctrl_Mean	B_Exp_Mean	B_log2FC	B_log2FC_SE	B_logP	Log2Skew	Skew_SE	skewStat	Skew_logP	Skew_logFDR
1:48106017[b37]A,T	1:48106017[b37]A,T	1	48106017	A	T	SL	Susceptibility	5.8459591291058216e-08	5.8459591291058216e-08	1.0	795.9760013762691	734.462735597987	-0.11169671496908198	0.19219320358574302	0.250939129348679	649.914112320157	481.03387862751197	-0.43356391933592	0.245164579447172	1.1135999802158798	-0.32808484720000897	0.182575133159966	-1.79698539183073	1.14063386957637	0.6993510400854139
1:48106976[b37]C,T	1:48106017[b37]A,T	1	48106976	C	T	SL	Susceptibility	5.8459591291058216e-08	6.32027284219356e-06	0.864715	1580.44346421533	1658.3945857418803	0.0679887090837369	0.132418815924571	0.216349553310415	1714.27734803123	1189.4786223585302	-0.525860126088504	0.18821127012751798	2.28347641152193	-0.6171419701341079	0.17860530134543698	-3.455339597902	3.25995319566696	2.50454507242188
1:48107729[b37]C,T	1:48106017[b37]A,T	1	48107729	C	T	SL	Susceptibility	5.8459591291058216e-08	2.5981868008886104e-07	1.0	2280.58371251639	1658.56523813349	-0.458246104457221	0.139893403456198	2.9771276430274396	898.9235893688741	671.58180280622	-0.419009190433831	0.215861481473535	1.2819479037528	0.0372107751052628	0.15931348869062198	0.23356952013978	0.0886723342341872	0.0456451037940703
1:48109144[b37]T,C	1:48106017[b37]A,T	1	48109144	T	C	SL	Susceptibility	5.8459591291058216e-08	1.66089932832117e-05	0.8552120000000001	1224.4986047297198	4096.76536542339	1.74271282337065	0.0960312116911408	72.8705490517933	540.263910584078	1655.9565400693	1.61195413657361	0.13031962029146002	34.4162897341719	-0.125548946974003	0.149064513229676	-0.84224571129521	0.3983197133239079	0.199149743459147
1:48109221[b37]C,T	1:48106017[b37]A,T	1	48109221	C	T	SL	Susceptibility	5.8459591291058216e-08	1.55495894804443e-07	1.0	2091.2748706697603	1815.4628163065	-0.20341593326377802	0.14560920373170003	0.789376997650065	610.660736210226	594.1621878172319	-0.0390036523158826	0.22824894633491397	0.0633271982846168	0.171088506960833	0.18588952210139498	0.9203773565435921	0.4468751058131721	0.22137899057962998
1:48124443[b37]C,T	1:48106017[b37]A,T	1	48124443	C	T	SL	Susceptibility	5.8459591291058216e-08	2.49935197611417e-07	0.567609	1686.24406751616	1715.7342486032098	0.0216024427508403	0.139310217703548	0.0571151335135028	1296.91791166485	1132.7755228784401	-0.198738899315266	0.16935903788625697	0.6186959636687521	-0.221947741878136	0.14717645505457402	-1.5080383733650602	0.88092662492123	0.5238842471280879
1:48130794[b37]G,A	1:48106017[b37]A,T	1	48130794	G	A	SL	Susceptibility	5.8459591291058216e-08	2.49935197611417e-07	0.567609	639.5493281923909	602.683813910392	-0.0863404214735675	0.205259695897237	0.171328478925139	436.875956304121	364.034506529185	-0.256241038637998	0.32979595104801196	0.359342294137789	-0.21751279690041103	0.253463602505407	-0.8581618613101322	0.4080420084465	0.20547585385919698
1:209658594[b37]A,G	1:209658594[b37]A,G	1	209658594	A	G	SL	Susceptibility	7.33886047561222e-08	7.33886047561222e-08	1.0	820.1995358804221	1263.28790207867	0.622893866356568	0.14722832760869	4.63290541339768	489.92081705597	828.331892677617	0.753785235198436	0.256455900577532	2.48277896396687	0.0540078289737237	0.237269744378728	0.22762206414112698	0.0862178917422024	0.0454474050885429
1:209662107[b37]C,T	1:209658594[b37]A,G	1	209662107	C	T	SL	Susceptibility	7.33886047561222e-08	8.7558279780287e-06	0.8305370000000001	1369.74834135496	2466.64162552611	0.84808194255257	0.108051790445696	14.376874435420499	2330.53223392311	1732.57169620241	-0.425051020530627	0.12432444834418599	3.2014996149671204	-1.26978241086773	0.12345312574317402	-10.285542818165	24.0868253785418	22.8964936803715
1:209668715[b37]G,A	1:209658594[b37]A,G	1	209668715	G	A	SL	Susceptibility	7.33886047561222e-08	4.88490767718652e-05	1.0	72.9621464145254	71.07946645514559	-0.0492967233659828	0.7406657458246079	0.0236802309492401	337.191160418509	411.35972070803103	0.288460348182191	0.279363705359592	0.52026793462361	0.669633764175526	0.63303712767276	1.05781120080161	0.5373901101847199	0.264972175323396
1:209669729[b37]C,A	1:209658594[b37]A,G	1	209669729	C	A	SL	Susceptibility	7.33886047561222e-08	4.88490767718652e-05	1.0	580.257007781765	832.7909798220641	0.5193693939582961	0.175268976706409	2.51657116392429	555.444390459105	537.823226687976	-0.0471539252265777	0.24912552216094103	0.0706448889639218	-0.5838598641914029	0.233404122603832	-2.5014976499897403	1.90773822670925	1.3072320634499
1:209671134[b37]C,T	1:209658594[b37]A,G	1	209671134	C	T	SL	Susceptibility	7.33886047561222e-08	6.031022241324879e-05	0.932288	515.45342433665	934.331191267372	0.855808927798357	0.16920148048696998	6.37280205521849	819.220029298582	1139.70548899949	0.47529134065630896	0.14606802835937802	2.9437404292187406	-0.37992069768261105	0.168438002649201	-2.2555521420772098	1.6180065057026898	1.0808873213077401
1:209672486[b37]G,A	1:209658594[b37]A,G	1	209672486	G	A	SL	Susceptibility	7.33886047561222e-08	6.031022241324879e-05	0.932288	2500.6369848480604	3206.28102316942	0.35799019562761897	0.11307602646660901	2.81081647513396	2596.07788075624	2766.49887712649	0.0938567141080267	0.119125599305281	0.365757857182149	-0.26488104073859303	0.132004429530208	-2.00660721523726	1.3488043696863201	0.857442675852043
1:209673289[b37]T,C	1:209658594[b37]A,G	1	209673289	T	C	SL	Susceptibility	7.33886047561222e-08	6.031022241324879e-05	0.932288	1102.66488226463	1363.22992520995	0.309133571685702	0.15149548749943698	1.3840927018090798	850.6847280015829	874.497183850605	0.0358216512261642	0.225866971273815	0.0584950294636916	-0.315362676507495	0.24944535133847198	-1.26425557668373	0.685841291567166	0.370570856788574
1:209674122[b37]C,G	1:209658594[b37]A,G	1	209674122	C	G	SL	Susceptibility	7.33886047561222e-08	6.031022241324879e-05	0.932288	1810.7749699491299	2416.9269573033303	0.4170204452625871	0.110459551683059	3.7964213275792997	1728.9472826494698	3255.8998191834003	0.911277015122217	0.10353582488967401	17.8699092373117	0.491580616979829	0.100398904236296	4.89627472250951	6.01023659502063	5.15569699877353
1:209675959[b37]C,G	1:209658594[b37]A,G	1	209675959	C	G	SL	Susceptibility	7.33886047561222e-08	0.000144105292834096	0.932288	1727.62025950447	2160.0989575906897	0.320182823099617	0.133166296472191	1.79049098028034	1168.0150352033802	966.343190723514	-0.27342464547932	0.190803764359667	0.8185750021254999	-0.6020025797789089	0.143432384899419	-4.19711754915782	4.568099912047559	3.75596416435355
1:209681120[b37]T,A	1:209658594[b37]A,G	1	209681120	T	A	SL	Susceptibility	7.33886047561222e-08	0.000286065817073674	0.932288	743.087554584675	617.8907050625199	-0.268877970183401	0.227165333898498	0.626053947558833	1243.5271765037598	918.6314182301351	-0.434087688783543	0.20186859422077	1.50130752406408	-0.17440927788841698	0.25382423761022305	-0.687126176485331	0.30803205486710494	0.14840837051377698
1:209682348[b37]G,A	1:209658594[b37]A,G	1	209682348	G	A	SL	Susceptibility	7.33886047561222e-08	0.000564924611409559	0.873043	542.4204734550631	613.140909896262	0.180481349986093	0.220842174901787	0.383219447688666	630.734727145049	908.755783029566	0.526690765792614	0.16254275030227402	2.9230138391931004	0.35765190223676296	0.194100615740815	1.8426108586607501	1.1845162436982	0.730138116117101
1:209687349[b37]G,T	1:209658594[b37]A,G	1	209687349	G	T	SL	Susceptibility	7.33886047561222e-08	0.000989013279179308	0.873043	1625.6240540022598	1702.0560442448998	0.0692228347340801	0.158718690818694	0.17865778829692103	1715.90008411612	1776.95382535102	0.051929617213927005	0.121184049106753	0.17504569143188403	-0.00402809659557165	0.133362718660636	-0.0302040677936525	0.010592766468626	0.00258466955081963
2:20756077[b37]C,A	2:20782790[b37]C,G	2	20756077	C	A	SL	Susceptibility	8.64620749869118e-08	4.19796670039417e-05	0.7546930000000001	1120.66856229516	3577.3463743199104	1.67498625516294	0.0881766547131152	79.7334287605188	1534.09913618978	3427.26024391431	1.15972016101466	0.101036192908598	29.770442626897896	-0.521841044064478	0.11494623640097801	-4.5398706421678	5.24957838622266	4.4272234733469595
2:20773440[b37]G,A	2:20782790[b37]C,G	2	20773440	G	A	SL	Susceptibility	8.64620749869118e-08	0.00035346301901810896	0.568637	10.843117771282802	32.752436872208	1.5901343820797	1.98870068639662	0.37268379244654404	15.043526193346601	24.578611568185398	0.7044728845946859	2.70885592464606	0.0997337993265632	-0.66279733667616	1.7461869272096802	-0.379568376299368	0.152263376886804	0.07041739488612798
2:20775136[b37]C,T	2:20782790[b37]C,G	2	20775136	C	T	SL	Susceptibility	8.64620749869118e-08	0.000381124001898906	0.568637	539.0005178618039	1078.65642042224	1.00070601625799	0.156446492956963	9.79858844618626	684.859941744926	1707.70202454012	1.32000531552799	0.16320769769496501	15.2167469494801	0.297197425195047	0.175286068298041	1.69549940894172	1.04585052504575	0.653324765255568
2:20782790[b37]C,G	2:20782790[b37]C,G	2	20782790	C	G	SL	Susceptibility	8.64620749869118e-08	8.64620749869118e-08	1.0	339.45025911058997	271.374909983566	-0.320624600063264	0.392257415313289	0.38330450167660207	471.159063237013	432.222106127593	-0.12198220917747099	0.287120699731021	0.17331073865118002	0.256217588338383	0.271103667158182	0.9450908245696519	0.46266896193883	0.22925236306919
2:20782828[b37]C,T	2:20782790[b37]C,G	2	20782828	C	T	SL	Susceptibility	8.64620749869118e-08	0.000524484158869261	0.586922	598.426106793147	594.023661732381	-0.0146353997868842	0.21520828268570397	0.0242093871739672	606.74751782762	508.138258844432	-0.259134146877633	0.369428529133159	0.316030613572905	-0.41793422375924394	0.29424073844017307	-1.42038191575645	0.8082793127943242	0.46390305602418497
3:7181241[b37]A,G	3:7302129[b37]G,T	3	7181241	A	G	NG	Outcome	7.4304732744276e-08	0.000190029855754781	0.773587	567.849993444759	2105.6195598645604	1.88861776234775	0.119409127121601	55.6198419956532	606.838654142285	2265.04730469245	1.8993464761311498	0.105755822171093	71.3949857347107	0.0186377720203609	0.14626852230304002	0.127421619682101	0.0464303448928894	0.0191274329390373
3:7190683[b37]T,C	3:7302129[b37]G,T	3	7190683	T	C	NG	Outcome	7.4304732744276e-08	0.0017032843162343699	0.547007	550.938862848114	572.126538007189	0.057119581412496	0.23211023418440901	0.09387300326468499	488.15513652614004	602.28688996903	0.30577796762118703	0.23711567477857198	0.7050953758926479	0.24476464734689102	0.18749801501976102	1.30542527248139	0.7172689818244229	0.395516419517911
3:7219712[b37]T,C	3:7302129[b37]G,T	3	7219712	T	C	NG	Outcome	7.4304732744276e-08	8.653542263854803e-06	0.805679	942.633677833431	792.270600773867	-0.24985724836734	0.21826814804524	0.5980437948152021	1446.68237845245	1683.89770571605	0.22299266116038102	0.152083367173403	0.8459431190307571	0.482524527952981	0.19369059723239898	2.49121296979649	1.8951450404063501	1.30435298145031
3:7230754[b37]A,C	3:7302129[b37]G,T	3	7230754	A	C	NG	Outcome	7.4304732744276e-08	4.68246939647805e-06	0.81338	1430.60371641947	1490.87826565982	0.0633139606679843	0.147039471260172	0.176026975670004	1115.97290684867	1253.8295043282	0.172795611665023	0.199010963454697	0.41426237526358395	0.0880904723797413	0.148040759965294	0.5950420168093778	0.258206194871368	0.12711070173188602
3:7253458[b37]G,T	3:7287290[b37]T,C	3	7253458	G	T	NG	Outcome	9.95811471768424e-08	0.00121102251984164	0.5013380000000001	758.865809483902	623.200730407551	-0.28411696014905297	0.20360171491319698	0.7881354904053791	1324.45107015953	900.205996938861	-0.559095222489979	0.203753025288901	2.21682324398198	-0.29954231969745504	0.19381305614699104	-1.5455218840895701	0.9128574373961759	0.5464344801702029
3:7255540[b37]G,C	3:7287290[b37]T,C	3	7255540	G	C	NG	Outcome	9.95811471768424e-08	7.478595726595601e-05	0.661655	412.734047406864	383.03097484122594	-0.112343856073953	0.29373757246718	0.153590073227028	483.47692917817	514.347201571688	0.0924697563256563	0.250758667171995	0.147333000481484	0.22744602779292603	0.312398446315909	0.7280638891619972	0.33107902146379303	0.15264654659321
3:7260475[b37]A,T	3:7287290[b37]T,C	3	7260475	A	T	NG	Outcome	9.95811471768424e-08	0.00088090630082464	0.585275	1004.4477430139099	4121.10986777109	2.03768998829281	0.091294242524864	109.62682066437	818.8196729347951	3904.1939881579497	2.25429362459683	0.10298702606908199	105.48156206072599	0.208733050315276	0.110626034027199	1.88683479572229	1.2278063305138	0.7555269699279499
3:7264050[b37]C,A	3:7287290[b37]T,C	3	7264050	C	A	NG	Outcome	9.95811471768424e-08	1.8318151733568802e-06	0.7907529999999999	1166.57613998776	1167.3615023156199	0.00393837405266008	0.161449611803403	0.00853536210945038	747.171436719451	924.1621672220109	0.31018237052495695	0.18237957300238003	1.05066064429345	0.312310814701996	0.17629241655172304	1.7715499101481	1.11651288104501	0.6884812958420059
3:7279612[b37]G,C	3:7302129[b37]G,T	3	7279612	G	C	NG	Outcome	7.4304732744276e-08	2.4105574479496497e-07	1.0	2034.22572089478	19557.0635635538	3.2651228756567003	0.0740224883675178	283.176855925881	1456.2466735563098	14456.9955119465	3.3115287902548505	0.07418824901737402	302.205064952905	0.0498361258878827	0.0809735266374551	0.615461965872072	0.26901621988999197	0.12711070173188602
3:7287290[b37]T,C	3:7287290[b37]T,C	3	7287290	T	C	NG	Outcome	9.95811471768424e-08	9.95811471768424e-08	1.0	261.975402933885	369.260956927332	0.48857010064487205	0.324012268506261	0.880788855367019	390.93781821474295	557.7897436030829	0.507423011266451	0.28470164496380607	1.1266750904725	0.00340435372526128	0.28601669317321804	0.0119026399735331	0.004144076906340921	0.00258466955081963
3:7302129[b37]G,T	3:7302129[b37]G,T	3	7302129	G	T	NG	Outcome	7.4304732744276e-08	7.4304732744276e-08	1.0	2314.32068851838	1888.8800027381199	-0.29525688628139896	0.14724558270123403	1.3473511001918401	2332.2056402042003	2103.11314088342	-0.149021829177597	0.129690155391764	0.6011384371698579	0.159810847071799	0.118710013389632	1.34622886906149	0.749022318060497	0.4140078250861479
3:7322569[b37]C,T	3:7287290[b37]T,C	3	7322569	C	T	NG	Outcome	9.95811471768424e-08	1.27854722576805e-07	0.861826	873.138084944149	620.867747742579	-0.494746567712608	0.22664028004259804	1.5370215186023601	607.709179854417	484.94788392006205	-0.32049116153046503	0.262263479044199	0.654234026098341	0.18595268126166797	0.269846135491197	0.68910633433079	0.309134068604678	0.14840837051377698
3:7326277[b37]G,A	3:7332556[b37]G,A	3	7326277	G	A	NG	Outcome	6.90745694327764e-08	1.01177619063359e-05	0.517057	885.666923636522	840.6722650621359	-0.0707917603761721	0.24147572536895603	0.11384921507312899	572.812695767315	449.22874107648806	-0.347449094666629	0.254888171677771	0.762362367071988	-0.232400552805526	0.23189977913430102	-1.00215944005249	0.49994667894155503	0.24904940429666
3:7330265[b37]A,G	3:7330265[b37]A,G	3	7330265	A	G	NG	Outcome	8.30298315596852e-09	8.30298315596852e-09	1.0	804.5081841790469	531.959074314713	-0.5931112002220129	0.24260988563825397	1.8387278049045699	1416.88357066405	1047.55737466353	-0.433347655096339	0.178084658519202	1.82510931758231	0.15897365691971302	0.17177058987366697	0.925499860230055	0.450131518614099	0.222011259554407
3:7332556[b37]G,A	3:7332556[b37]G,A	3	7332556	G	A	NG	Outcome	6.90745694327764e-08	6.90745694327764e-08	1.0	489.29024647821603	1257.8904704211802	1.3620673632348401	0.174462199281914	14.233168817066698	653.021348174855	1271.09392819221	0.9590568439859558	0.138174476879985	11.4094061811308	-0.388958166122335	0.196662234516894	-1.9777979594192099	1.31919776845657	0.832634957504062
3:7335559[b37]T,C	3:7332556[b37]G,A	3	7335559	T	C	NG	Outcome	6.90745694327764e-08	7.329093348181379e-05	0.598888	973.040178397746	866.618115144865	-0.167685186339781	0.198685619707518	0.399370311895078	846.6936544568902	703.466031084507	-0.268758985391846	0.20703842969603098	0.711641226538395	-0.0957603078815041	0.19611699075013395	-0.488281548249479	0.203876547660469	0.102664618071982
3:7362172[b37]C,T	3:7332556[b37]G,A	3	7362172	C	T	NG	Outcome	6.90745694327764e-08	0.000187586606195553	0.574454	1136.26894286712	35791.9499529792	4.97753407119016	0.0677774657048256	283.176855925881	661.460582960209	16043.836593239299	4.60076603310542	0.0843168379063024	302.205064952905	-0.377098026950965	0.0653528672857702	-5.77018335403737	8.10135529019054	7.16090106523685
3:42421456[b37]C,T	3:42867552[b37]C,T	3	42421456	C	T	SL	Susceptibility	9.93796220300523e-08	9.5129457063381e-06	0.7055239999999999	580.052797557425	1020.4520252021301	0.814452213332006	0.228416974211195	3.4401265352889596	611.116946566572	1010.04207338119	0.723185435304147	0.159538320754193	5.23541387080719	-0.0234152436139294	0.23858429207004897	-0.0981424359951353	0.0353542546581783	0.0146316880156478
3:42423313[b37]C,T	3:42867552[b37]C,T	3	42423313	C	T	SL	Susceptibility	9.93796220300523e-08	1.00514515407788e-05	0.7055239999999999	853.119800428152	3085.5546564517	1.8529403042178798	0.103722246296301	70.6514172891085	676.7753721786879	2146.6137138980603	1.664696216536	0.14951874070003698	28.065530560314002	-0.21129522487969102	0.169974986113245	-1.24309599730702	0.6699263664996371	0.357861071596257
3:42423512[b37]A,G	3:42867552[b37]C,T	3	42423512	A	G	SL	Susceptibility	9.93796220300523e-08	0.000102801840075386	0.525733	655.227103424334	528.618793611679	-0.312286783579088	0.258930829703127	0.642458933315134	445.5839355483099	513.292943717238	0.20516284812392802	0.298994192937027	0.307504102663903	0.49355238989696504	0.252635422481001	1.95361515439935	1.29459179133766	0.8127754154096191
3:42425702[b37]G,A	3:42867552[b37]C,T	3	42425702	G	A	SL	Susceptibility	9.93796220300523e-08	7.70626616084588e-05	0.5257109999999999	453.110385980319	451.709814002134	-0.00675294134864489	0.231114812574382	0.0102432872947845	899.3833843844501	800.034583477753	-0.164160612038353	0.235870103223437	0.312968888506556	-0.21892220291327802	0.23340304728642497	-0.9379577750097849	0.45808878465521	0.22732842942931
3:42425988[b37]G,T	3:42867552[b37]C,T	3	42425988	G	T	SL	Susceptibility	9.93796220300523e-08	9.05960902972748e-05	0.525701	744.258964449426	390.188459873826	-0.933033924255106	0.359093450383125	2.02832748049754	396.957001078519	311.069348996509	-0.34836559606344497	0.27619667251855395	0.683605148649194	0.7057849790733969	0.309570310758365	2.27988587582708	1.64561381713552	1.10281467986754
3:42465117[b37]T,C	3:42867552[b37]C,T	3	42465117	T	C	SL	Susceptibility	9.93796220300523e-08	3.1839403679432395e-05	0.537024	2005.9606084188601	3600.4694272886604	0.8450977315078508	0.091040506021139	19.781714089509602	2494.0493513679603	4395.31604687471	0.817779029094736	0.0830257117473546	22.162769605539197	-0.0290304389844683	0.0847223088611735	-0.34265401137778007	0.13557272216465	0.0626468048161716
3:42465602[b37]G,T	3:42867552[b37]C,T	3	42465602	G	T	SL	Susceptibility	9.93796220300523e-08	3.4639562867459e-05	0.520543	407.13378395737504	456.681090416173	0.166233711659986	0.263663585039751	0.277051303248431	609.994872653008	634.666120141973	0.0594820799542595	0.22256037296745498	0.102776096267705	-0.0950570654300391	0.280554937152414	-0.33881800974473203	0.133862277133802	0.0626468048161716
3:42481332[b37]G,C	3:42867552[b37]C,T	3	42481332	G	C	SL	Susceptibility	9.93796220300523e-08	4.35265271008221e-05	0.506663	1321.51393257111	1263.76802102223	-0.0624079803540847	0.19836285369330398	0.12317399966709301	1266.26474791403	1234.00093450593	-0.0382585138280726	0.169777624581022	0.08528089429751201	0.0468276135892043	0.16421906466023903	0.285153332751519	0.11040326144417599	0.0557341652739572
3:42489281[b37]A,G	3:42867552[b37]C,T	3	42489281	A	G	SL	Susceptibility	9.93796220300523e-08	1.3424373727392202e-06	0.625603	840.1669154159559	1046.41493802453	0.316016290504192	0.168811006080579	1.21321385665453	685.904027038338	550.7550467043039	-0.317122925468345	0.264599681067248	0.636910770949197	-0.66955844783274	0.24455369683079198	-2.73787906913553	2.20875292402011	1.5624892702001003
3:42492515[b37]G,A	3:42867552[b37]C,T	3	42492515	G	A	SL	Susceptibility	9.93796220300523e-08	9.69003561942946e-07	0.660032	490.165029244574	453.25418885917503	-0.10933371240356698	0.262345547968294	0.169502486770045	1485.03367399643	1211.46474274706	-0.29567588767230296	0.168801171755328	1.09778608261654	-0.196590663766707	0.20558844209571897	-0.956234026401045	0.46985922038196604	0.23097901440409802
3:42505368[b37]C,T	3:42867552[b37]C,T	3	42505368	C	T	SL	Susceptibility	9.93796220300523e-08	1.26564537648002e-06	0.671783	802.505641265045	883.7140396534419	0.14127143249593302	0.167004549546272	0.400552638630249	1268.6092574723	1356.1615331835	0.0952927812183704	0.153597602707349	0.271653587159927	-0.059077041014142996	0.157209533268919	-0.37578535974079297	0.150533613268826	0.07041739488612798
3:42505822[b37]A,G	3:42867552[b37]C,T	3	42505822	A	G	SL	Susceptibility	9.93796220300523e-08	0.000169375228200041	0.5030399999999999	111.20325204136299	99.30997435474329	-0.14858874880127698	0.5623359663566221	0.10149477758055302	99.8120896264513	151.97824891492	0.6125094595120579	0.38423278816446604	0.9550241102396629	0.942433086756597	0.532583283118746	1.7695506348562398	1.1146273085798701	0.6884812958420059
3:42517145[b37]A,G	3:42867552[b37]C,T	3	42517145	A	G	SL	Susceptibility	9.93796220300523e-08	1.0204566520997e-05	0.545516	1324.08025273123	1398.6610092605	0.0799547049801248	0.14323070638280802	0.23905609403950198	1292.5416013576	1435.1436277925598	0.150921815153801	0.120298135052172	0.678532561128055	0.0796427870582201	0.135207947494429	0.589039243136959	0.25505414993332104	0.12711070173188602
3:42520369[b37]A,G	3:42867552[b37]C,T	3	42520369	A	G	SL	Susceptibility	9.93796220300523e-08	1.48612834085935e-06	0.522837	471.32822145703796	553.97561674912	0.22868579571200198	0.26614778699479696	0.408705938676373	594.880409170012	502.59613584625	-0.24348009324514802	0.31350323762271504	0.35915157736538394	-0.48984008063432	0.22265719002052198	-2.1999742320882203	1.55581894929928	1.03449403208756
3:42521709[b37]A,C	3:42867552[b37]C,T	3	42521709	A	C	SL	Susceptibility	9.93796220300523e-08	4.97841571397486e-07	0.808037	1611.18717820754	3232.26695592488	1.0056974393065	0.10789064302722301	19.9402131895295	1707.57587309939	2229.79071058073	0.386716579532438	0.12925072471003898	2.55725781574	-0.624662199268803	0.126973665689208	-4.91962011081715	6.0619190728191	5.1845165936125
3:42523975[b37]C,T	3:42867552[b37]C,T	3	42523975	C	T	SL	Susceptibility	9.93796220300523e-08	3.2794459374597995e-07	0.808037	370.43686850392095	413.203225234028	0.158279130699298	0.2571405006545	0.26905544259954395	412.515818211028	502.586358122146	0.290387940590846	0.267006358251567	0.5578570532104871	0.107594492188361	0.26497115954846	0.406061144057014	0.16450114705340899	0.0806247797974041
3:42526070[b37]T,C	3:42867552[b37]C,T	3	42526070	T	C	SL	Susceptibility	9.93796220300523e-08	1.03065459712103e-06	0.522837	249.12185166604698	338.99460279152	0.440361880891964	0.37137456859968104	0.627610438824189	147.449859730937	176.73006247551498	0.258923806320109	0.37980315772860207	0.305036374768281	-0.0579951047256793	0.382670285890596	-0.15155371834190398	0.0557449286496087	0.0223961508451491
3:42531390[b37]C,T	3:42867552[b37]C,T	3	42531390	C	T	SL	Susceptibility	9.93796220300523e-08	6.52284529849463e-07	0.540389	959.411625131371	817.60582678744	-0.22894250262812	0.21181919753255699	0.5532009907128771	616.6210551587039	663.413850284018	0.108647298514134	0.25562218822639	0.17339772974860798	0.321202070237759	0.172898948557052	1.85774449710879	1.1992464595364298	0.7404139905290799
3:42536771[b37]T,A	3:42867552[b37]C,T	3	42536771	T	A	SL	Susceptibility	9.93796220300523e-08	1.66686979147124e-07	0.808064	1313.72161348098	1279.3811259554	-0.0339580090232457	0.15566925355180802	0.0823272954108878	891.210122247002	1117.40341425571	0.328506238453919	0.16950777082715002	1.27882362092783	0.36618371657429205	0.165665541006469	2.21037950529491	1.56737002474892	1.0408439138514
3:42537236[b37]T,C	3:42867552[b37]C,T	3	42537236	T	C	SL	Susceptibility	9.93796220300523e-08	2.28221989721934e-07	0.8164640000000001	380.552999252718	327.872788375677	-0.218435404887099	0.31832660786051004	0.307516508540682	449.569404550706	422.32606411422597	-0.0935586721162785	0.268241422101042	0.138315983509658	0.14221949442585902	0.255596851883216	0.5564211506440649	0.23813003382894396	0.118861691484098
3:42560096[b37]C,T	3:42867552[b37]C,T	3	42560096	C	T	SL	Susceptibility	9.93796220300523e-08	9.734793115834913e-06	0.504754	726.370488317949	717.928311237408	-0.0128938198273885	0.221944607349584	0.0206004470900516	281.302409505909	164.36882701525101	-0.773797271948052	0.42496807562258504	1.1634749017273702	-0.80548432670651	0.261153909926037	-3.0843280383381497	2.6903431986665	2.0006138510653897
3:42579878[b37]G,A	3:42867552[b37]C,T	3	42579878	G	A	SL	Susceptibility	9.93796220300523e-08	2.0175611892270802e-05	0.613891	1326.43373401887	2201.13163572232	0.730516425109687	0.108323490175789	10.811766269140902	1487.693529025	951.038635991093	-0.646914823982243	0.17751175260504604	3.57175309217449	-1.39264967582778	0.12911646855935902	-10.785995708886098	26.396987538361397	25.097511370766
3:42582867[b37]C,T	3:42867552[b37]C,T	3	42582867	C	T	SL	Susceptibility	9.93796220300523e-08	2.48287732415327e-05	0.613949	302.10280240615504	313.394556225683	0.0555681349649163	0.36156503057568795	0.0565767662710518	383.07807972816704	297.888419099462	-0.355023579880678	0.33334516004403997	0.542328464370098	-0.328665069719662	0.36223191209118	-0.907333282212119	0.43862359567252895	0.21573586354651503
3:42589242[b37]A,G	3:42867552[b37]C,T	3	42589242	A	G	SL	Susceptibility	9.93796220300523e-08	1.0513584286147301e-06	0.9003620000000001	2076.3927653175	2569.3186143338103	0.304842131632281	0.11849256029847	1.99603272349713	1261.19951327081	1250.0085833230698	-0.0136889817848846	0.376156440939002	0.0127941827788779	-0.388425859540397	0.169264396300007	-2.29478772873147	1.66263475141013	1.10912515082701
3:42594683[b37]A,G	3:42867552[b37]C,T	3	42594683	A	G	SL	Susceptibility	9.93796220300523e-08	7.89179319826567e-05	0.57295	1141.38950893351	1165.85526964018	0.0297610696829602	0.175837796957609	0.0626839236113714	1080.81412525469	1017.6431783470698	-0.0871578712019764	0.189013158005006	0.190634216806462	-0.121212650661551	0.201245468926047	-0.6023124461306171	0.262039528009705	0.12711070173188602
3:42595398[b37]C,A	3:42867552[b37]C,T	3	42595398	C	A	SL	Susceptibility	9.93796220300523e-08	7.89179319826567e-05	0.57295	965.958564690194	1491.19840744376	0.62882043295954	0.15511207380116002	4.29796041247584	1104.83311905458	1618.3283918991401	0.5523366335251569	0.159974419795461	3.25563151897501	-0.0815506927190266	0.18086533236761101	-0.450891785902197	0.185707415859406	0.0976179979423968
3:42596991[b37]T,G	3:42867552[b37]C,T	3	42596991	T	G	SL	Susceptibility	9.93796220300523e-08	7.89179319826567e-05	0.57295	1228.84495511597	1093.33066862071	-0.165660723200686	0.191876212018735	0.4112438685146671	1383.92501665445	1258.86643851827	-0.13802503019210002	0.18203102817531103	0.348429978912794	0.0258152945501443	0.174009296499263	0.14835583540362	0.0545009106686983	0.0223961508451491
3:42601454[b37]C,G	3:42867552[b37]C,T	3	42601454	C	G	SL	Susceptibility	9.93796220300523e-08	7.89179319826567e-05	0.57295	794.4699733863949	907.454345434169	0.190367096018904	0.189018399554184	0.503250502201362	981.7480562733301	1143.46495913468	0.22217667953935102	0.226568754445081	0.485740915747905	-0.0258475931513769	0.23863181222643498	-0.108315789542974	0.0391748923446057	0.016816563007816
3:42612368[b37]G,A	3:42867552[b37]C,T	3	42612368	G	A	SL	Susceptibility	9.93796220300523e-08	1.14221838902299e-05	0.592763	366.899667620767	645.318183371411	0.8129737394384721	0.22241730678000501	3.5900523681316	607.1876159802661	1239.10013655556	1.0298456754252299	0.13848532819825699	12.9855189066053	0.22946806158330801	0.203327070280153	1.12856621239433	0.586564652197984	0.293248793307443
3:42620778[b37]A,G	3:42867552[b37]C,T	3	42620778	A	G	SL	Susceptibility	9.93796220300523e-08	9.44898434277693e-06	0.592763	254.14394202095298	191.01610769945302	-0.416975366995589	0.421385397150594	0.49160264511952506	227.215711032514	151.830944335776	-0.588511331261548	0.5289468149046009	0.5753206780769411	-0.37217450568080607	0.48253857743375006	-0.771284459079135	0.35601628713165706	0.170483471843134
3:42622116[b37]T,C	3:42867552[b37]C,T	3	42622116	T	C	SL	Susceptibility	9.93796220300523e-08	9.44898434277693e-06	0.592763	107.03975738893101	185.34176626757701	0.784434425240355	0.479212484220514	0.9929082258264971	731.422933440401	1213.40523001333	0.727808838568899	0.15268869606045601	5.72736228675781	0.113461257529372	0.358649132401498	0.31635726195583	0.123937336313141	0.0597917055208396
3:42623003[b37]C,G	3:42867552[b37]C,T	3	42623003	C	G	SL	Susceptibility	9.93796220300523e-08	2.1421282539533e-06	0.948933	998.7962611891	822.2270681326289	-0.282498727440276	0.174083011207155	0.98031855574936	1490.51334005564	1342.32931622914	-0.14770634739651098	0.155553061065604	0.46554503235794203	0.116121818526935	0.18709224411504802	0.620666126894755	0.27179291175742604	0.12721870414781
3:42628184[b37]T,C	3:42867552[b37]C,T	3	42628184	T	C	SL	Susceptibility	9.93796220300523e-08	1.95684761070151e-06	0.948933	341.256288798361	335.48360619507196	-0.0292913146637528	0.423721979860629	0.0246200148508119	460.562396065576	605.910246288308	0.39424589453365505	0.20451284032696698	1.2685038936826	0.6645245060059379	0.38502379256943003	1.72593101733085	1.07386433619161	0.665586480769352
3:42629533[b37]C,T	3:42867552[b37]C,T	3	42629533	C	T	SL	Susceptibility	9.93796220300523e-08	1.95684761070151e-06	0.948933	294.804067117528	216.66090276897899	-0.437159004063887	0.36428449638569	0.638044562188365	344.86334036387603	444.93126678755897	0.37202337954480397	0.302819678809023	0.659064995708171	0.8129047596647009	0.259489643958432	3.1327059811100697	2.76144496923479	2.05179907877296
3:42643845[b37]C,A	3:42867552[b37]C,T	3	42643845	C	A	SL	Susceptibility	9.93796220300523e-08	5.95342570020605e-06	0.636688	1701.16413533059	1410.0379830210502	-0.26672810848468603	0.160991636238607	1.0107127270179799	1125.84693615306	993.9430363954781	-0.179888880532607	0.18215787716328402	0.490292045622302	0.0841222873730626	0.18871625408052198	0.445760688621813	0.18324837503429	0.0974796541005808
3:42650550[b37]G,A	3:42867552[b37]C,T	3	42650550	G	A	SL	Susceptibility	9.93796220300523e-08	5.46618333022765e-06	0.661094	329.800454923866	149.733228670541	-1.1338878416183502	0.44232889019001	1.9844821097606102	225.688395410149	142.487273186923	-0.656243063346587	0.431336634240935	0.892264026481715	0.5005635124787879	0.332280645669517	1.5064479950982201	0.879583338962287	0.5238842471280879
3:42663152[b37]T,C	3:42867552[b37]C,T	3	42663152	T	C	SL	Susceptibility	9.93796220300523e-08	2.68514661627591e-06	0.948934	452.90077557238703	623.303497050584	0.46188624415886104	0.21861219733056894	1.46071117230566	647.46122540758	2317.43987376913	1.8387211090770101	0.10718770879763	65.2331889565415	1.3952797149095602	0.20461310648841396	6.819112122656549	11.0380813543631	10.0238409152484
3:42669881[b37]C,T	3:42867552[b37]C,T	3	42669881	C	T	SL	Susceptibility	9.93796220300523e-08	3.4462311809399107e-06	0.948935	850.4744281362559	873.554370140276	0.0401022026173603	0.19865698127065098	0.0757098358044122	1105.96812581927	1232.29513766165	0.153974802372337	0.169912554967941	0.43790962026000296	0.11198162564752001	0.23575132101132396	0.47499893178601005	0.19737147324906	0.101620427664336
3:42680033[b37]G,C	3:42867552[b37]C,T	3	42680033	G	C	SL	Susceptibility	9.93796220300523e-08	3.9713008636809e-06	0.948936	294.112384770745	257.528388191646	-0.19614463922238198	0.3601357482167	0.232101972547197	314.240367836578	249.577271595055	-0.334770120776419	0.31848305892478196	0.532844138732289	-0.0876646803623805	0.28190534276024104	-0.31097204297024894	0.121580542814006	0.0597917055208396
3:42688322[b37]T,G	3:42867552[b37]C,T	3	42688322	T	G	SL	Susceptibility	9.93796220300523e-08	4.08604625879178e-06	0.948936	104.01575895746299	170.031966245505	0.702241749885532	0.512703705548031	0.767548354457279	120.325952864078	45.095035796670295	-1.4017869327615202	0.640418663581541	1.54352765933499	-1.8184084471681299	0.605341677815973	-3.0039373031918197	2.57428610060067	1.9140117323378403
3:42695325[b37]G,A	3:42867552[b37]C,T	3	42695325	G	A	SL	Susceptibility	9.93796220300523e-08	2.20130924076683e-06	0.687394	876.0381005142731	799.487436932164	-0.131555363557779	0.181364219408975	0.32954282434177	857.186821249496	732.798838487324	-0.224076274892627	0.198837865517787	0.585407243701745	-0.09635755630918	0.16237278596282198	-0.593434150543201	0.257360762483429	0.12711070173188602
3:42698660[b37]C,T	3:42867552[b37]C,T	3	42698660	C	T	SL	Susceptibility	9.93796220300523e-08	1.96307233436697e-06	0.687394	2238.70633447745	1945.1377905449103	-0.202912799264664	0.31107976105577	0.288853527424279	2395.5754758745	2008.04379448156	-0.252122332719615	0.112719366796858	1.5968064115918503	0.00376725997825642	0.159843622600789	0.0235684096553866	0.00824384559302333	0.00258466955081963
3:42698669[b37]T,C	3:42867552[b37]C,T	3	42698669	T	C	SL	Susceptibility	9.93796220300523e-08	3.65459819716335e-05	0.561743	1775.8638754866101	1407.8102066941199	-0.334273829158327	0.13674293112553998	1.8385235291130302	2440.2100614010897	1964.1515891676002	-0.314757671398878	0.150135315799744	1.4432337648877502	-0.000859143718443852	0.141040961823884	-0.006091448238396521	0.00211592259840353	0.00211592259840353
3:42702452[b37]C,T	3:42867552[b37]C,T	3	42702452	C	T	SL	Susceptibility	9.93796220300523e-08	7.89000022050859e-05	0.54547	1850.40450048129	1856.3529769210002	0.00695166262236109	0.13140145325723102	0.0187213601017485	1400.13532680586	1081.56050452379	-0.37099787287291897	0.180730658582469	1.3969074843823301	-0.389653503433283	0.124933088113236	-3.1188975580281095	2.74105383300086	2.04363765673346
3:42867552[b37]C,T	3:42867552[b37]C,T	3	42867552	C	T	SL	Susceptibility	9.93796220300523e-08	9.93796220300523e-08	1.0	1050.55313714442	1210.73083243288	0.20419012075957196	0.18469280262736398	0.5703860633972501	857.0555485063161	1115.82964860129	0.3827687090473139	0.170491059534631	1.60621422803451	0.200079522176222	0.17144595592593398	1.16701219982499	0.614026710031536	0.317641619413318
7:146025264[b37]C,A	7:146262071[b37]C,T	7	146025264	C	A	NG	Susceptibility	5.592414380801059e-08	0.0016986220138239699	0.5061439999999999	1262.3515798703802	1218.92044756793	-0.0483933397068777	0.169982714058514	0.11020694208801199	1071.27169029578	990.893128303944	-0.11406617006027199	0.187954076241432	0.26445823918556305	-0.0743203498656745	0.158309004056151	-0.469463820512152	0.194677150971333	0.10125546580909801
7:146042143[b37]T,G	7:146261329[b37]T,C	7	146042143	T	G	NG	Susceptibility	5.592414380801059e-08	0.000111317396540924	0.617268	432.53870733864096	483.14758010419007	0.16416780676058199	0.24994377133500603	0.29132647130118394	351.072809508625	377.34906970055	0.1072157010562	0.275756427419204	0.156505725279659	-0.0630370249938446	0.220537079041066	-0.285834133960333	0.11069540415781301	0.0557341652739572
7:146044055[b37]C,T	7:146262071[b37]C,T	7	146044055	C	T	NG	Susceptibility	5.592414380801059e-08	0.00010449396278973	0.640786	528.947688120741	2947.66529403688	2.47920054031285	0.0958779619231767	146.702416133593	535.87828931749	572.879938640684	0.0978469114691981	0.261150332149772	0.150027463594772	-2.43384118241147	0.22930729441157002	-10.6138846941481	25.590331722257105	24.3488475016394
7:146075915[b37]C,T	7:146261329[b37]T,C	7	146075915	C	T	NG	Susceptibility	5.592414380801059e-08	0.00111935906880807	0.525651	558.469274868745	922.332773963417	0.721939385518395	0.260077489326105	2.2591995773696003	477.522530221082	684.927086417479	0.523683491999236	0.21382076325800103	1.84410042452579	-0.0797721028895848	0.338939675882984	-0.235357819003537	0.0894123985280381	0.0456451037940703
7:146075946[b37]G,C	7:146268583[b37]T,C	7	146075946	G	C	NG	Susceptibility	8.23947083191092e-08	0.00110333304613376	0.525651	600.979194354999	684.0837575127069	0.19176429074363	0.247222265668219	0.35858486753845403	361.428012834616	284.77537474397	-0.34511873557405703	0.333491396121004	0.521820739842923	-0.538711427126606	0.262643178816262	-2.0511152414259897	1.39517234322357	0.898958146594884
7:146085451[b37]C,T	7:146261329[b37]T,C	7	146085451	C	T	NG	Susceptibility	5.592414380801059e-08	5.132119000231379e-05	0.64603	891.255111452267	793.169686104976	-0.170309259417081	0.220372886270181	0.35691556956123405	877.1476521665469	636.567804391691	-0.46444804580646204	0.23177748442539003	1.3459602991036599	-0.28900715806947397	0.24492498057825698	-1.1799823659764799	0.623409852822549	0.32393368522718896
7:146100258[b37]T,G	7:146261329[b37]T,C	7	146100258	T	G	NG	Susceptibility	5.592414380801059e-08	1.42136889906087e-05	0.727056	314.17808442588796	347.842052566477	0.147772386293149	0.286935368925678	0.21713240115379198	644.719451260907	591.276507432589	-0.127743871874157	0.234279147110818	0.232419481608778	-0.28011031883282206	0.26900725074422105	-1.0412742335304501	0.5261507216382629	0.259523465657835
7:146120915[b37]A,T	7:146268583[b37]T,C	7	146120915	A	T	NG	Susceptibility	8.23947083191092e-08	1.39449914539005e-05	0.7270479999999999	443.666793804216	481.92791617873803	0.12241592436234901	0.225611681579712	0.23105998612573397	366.180006965796	452.373754873125	0.30444083892128604	0.274856735300677	0.5718333798807901	0.14353457077133402	0.24733763980205	0.5803183489832281	0.250495610271564	0.12711070173188602
7:146124549[b37]T,C	7:146268583[b37]T,C	7	146124549	T	C	NG	Susceptibility	8.23947083191092e-08	1.50443850524465e-05	0.72705	496.01518090259003	623.2460300258709	0.334218392337457	0.21971456792923302	0.892035142851353	480.27461144365896	657.163383542991	0.45351229228517703	0.19931158058416698	1.6404997604351599	0.119428893793012	0.21874316811100603	0.545977709038231	0.23278381204298101	0.11555921220812101
7:146126322[b37]T,C	7:146272410[b37]T,C	7	146126322	T	C	NG	Susceptibility	8.23947083191092e-08	1.50443850524465e-05	0.72705	1084.08459533929	749.809589323576	-0.5338161824801729	0.23334106038957397	1.6545372917168102	734.3470541548421	662.772803966968	-0.147546109608672	0.195865565616876	0.345565574617308	0.423089788293585	0.243718280825001	1.73597888045739	1.08319050233372	0.666970076745328
7:146132191[b37]G,A	7:146262071[b37]C,T	7	146132191	G	A	NG	Susceptibility	5.592414380801059e-08	0.000125661681123164	0.692566	791.161909384617	497.435763566126	-0.667194718998685	0.24471662255579602	2.19361723836276	384.900184484196	632.61889379176	0.7219609604250421	0.25281365615201196	2.36712247351598	1.3797105024713998	0.21840112952434398	6.317323108521791	9.57490161762256	8.62065910818324
7:146140169[b37]G,A	7:146261329[b37]T,C	7	146140169	G	A	NG	Susceptibility	5.592414380801059e-08	2.12875456420016e-05	0.718867	387.784057730003	611.14565207483	0.6599078946253071	0.223619295723335	2.49933383742186	64.217713028274	86.3602678669622	0.42739834776997604	0.6713762152932911	0.28034958783872305	-0.33291771100156603	0.5783466920933921	-0.5756369242755279	0.24805870339507397	0.12673695541916902
7:146142443[b37]A,C	7:146262071[b37]C,T	7	146142443	A	C	NG	Susceptibility	5.592414380801059e-08	2.12875456420016e-05	0.718867	15.513408232307698	49.291538870013106	1.66828298791743	0.661935599061681	1.93088166426635	8.902294041234489	39.516991220666	2.14917825961976	0.8117781902942299	2.09102900968454	0.7736290685341999	1.17463809189735	0.6586105745000861	0.29230562432498103	0.13979473202754597
7:146145548[b37]A,G	7:146262071[b37]C,T	7	146145548	A	G	NG	Susceptibility	5.592414380801059e-08	2.12875456420016e-05	0.718867	703.6642721346229	1694.57479785229	1.2693879610163799	0.11982984467150001	25.494494531612897	838.138463581884	2054.72186809035	1.29250771058766	0.118628393798786	26.9165375229225	0.0181464235127697	0.12553118224361698	0.14455709878963097	0.0530270061479287	0.0223961508451491
7:146151350[b37]C,T	7:146262071[b37]C,T	7	146151350	C	T	NG	Susceptibility	5.592414380801059e-08	2.0992443746073894e-05	0.7270449999999999	0.0	0.0	0.0	3.16073910376979	0.0	1.5772470127118101	0.0	-0.625366210323221	3.05419892935598	0.0768790326064048	-0.782294994356841	6.02612622029521	-0.129817226815159	0.0473474866053068	0.0191274329390373
7:146170825[b37]G,A	7:146262071[b37]C,T	7	146170825	G	A	NG	Susceptibility	5.592414380801059e-08	6.70152330236809e-05	0.767953	654.531133531421	544.608096578368	-0.263775334861743	0.22994668626317397	0.599748722267573	916.606541485452	714.1207669180859	-0.36063337937527096	0.19597289058459805	1.1821978159438602	-0.09903958568474	0.18798297228547	-0.52685402555684	0.223084653997922	0.10991891063992999
7:146171724[b37]C,G	7:146262071[b37]C,T	7	146171724	C	G	NG	Susceptibility	5.592414380801059e-08	6.83760310112049e-05	0.767953	226.847177690914	306.88732444587004	0.44090158386941203	0.28193958015032394	0.928630537301291	152.047499891316	240.229105843312	0.662601590630423	0.367111916772644	1.14819282385663	0.170717683765999	0.374602340829743	0.4557304243958	0.18803387561462	0.0976179979423968
7:146175384[b37]G,A	7:146261329[b37]T,C	7	146175384	G	A	NG	Susceptibility	5.592414380801059e-08	4.5728849300161e-05	0.742607	360.21037076678596	319.84095734327	-0.16396647923528399	0.343066492469479	0.19880885458487102	138.423854402993	110.41576518581199	-0.314540507095758	0.5958542195132691	0.223602868044814	-0.28976279627917895	0.497185123828746	-0.582806649659507	0.251793773326427	0.12711070173188602
7:146188612[b37]A,T	7:146261329[b37]T,C	7	146188612	A	T	NG	Susceptibility	5.592414380801059e-08	0.00010221351388840601	0.7602979999999999	744.9752647677229	2881.5918349702697	1.95018246902764	0.103943773692856	77.8103042908582	795.244380969372	2803.7977715190004	1.81818259580075	0.138189072650203	38.81052623159189	-0.150702950445554	0.174413068303102	-0.8640576759056608	0.411665302373065	0.206610347382067
7:146190279[b37]G,A	7:146262071[b37]C,T	7	146190279	G	A	NG	Susceptibility	5.592414380801059e-08	0.000155159452903906	0.791347	701.913117402059	1020.0310123008198	0.5393428641108879	0.20343906870661602	2.09569783223279	735.908758028629	554.2426706856479	-0.40487530188897797	0.23976190619550797	1.03959850623636	-0.9217090799232991	0.27234643684543	-3.38432582632397	3.14658609691581	2.39995189797823
7:146261329[b37]T,C	7:146293176[b37]T,A	7	146261329	T	C	NG	Susceptibility	9.35992799016676e-08	5.592414380801059e-08	1.0	973.6428958331551	866.958708822263	-0.163261902268575	0.177242611586255	0.44734732376629704	542.232803436671	536.731892180827	-0.0136796467833183	0.23135175983127804	0.0209758294415851	0.139974368416388	0.17228132400737603	0.812475578666871	0.380365397600677	0.190033699430386
7:146262071[b37]C,T	7:146293176[b37]T,A	7	146262071	C	T	NG	Susceptibility	9.35992799016676e-08	5.592414380801059e-08	1.0	727.3094302499229	727.8769249348711	-0.00199381990847241	0.235564287539102	0.0029428373061006104	681.672245494048	446.64338359916496	-0.609401108516792	0.334686179982891	1.1634530059291999	-0.6453917725678979	0.21114936285444502	-3.05656509611538	2.64996751515396	1.9677913054433
7:146268583[b37]T,C	7:146293176[b37]T,A	7	146268583	T	C	NG	Susceptibility	9.35992799016676e-08	8.23947083191092e-08	1.0	882.723894375372	1027.1680091206301	0.22136239011698802	0.15938790587427598	0.782818714741159	962.394587785783	902.8367138546449	-0.0945299140436613	0.21757881428228099	0.17786308185995	-0.354777089304587	0.217020806243953	-1.63476071923621	0.9909775832742409	0.609831369227562
7:146272410[b37]T,C	7:146293176[b37]T,A	7	146272410	T	C	NG	Susceptibility	9.35992799016676e-08	8.23947083191092e-08	1.0	1143.82774202608	966.616858641862	-0.243383136260035	0.19310624194245302	0.682898218235534	1586.2686220356698	1289.7473273571002	-0.29872027748417895	0.168363589411466	1.1190684255464398	-0.0528983045858615	0.117547479199495	-0.450016495003568	0.185287354215541	0.0976179979423968
7:146286912[b37]G,A	7:146293176[b37]T,A	7	146286912	G	A	NG	Susceptibility	9.35992799016676e-08	1.27609272562312e-05	0.5366569999999999	382.798289861184	394.87258727423404	0.0461855336968159	0.239860024709571	0.0719577605300525	633.812366947016	820.648568253074	0.37629261125322794	0.18315199718806896	1.39876903893924	0.321400641974537	0.170742029659332	1.88237566705633	1.2234075679127	0.7555269699279499
7:146293176[b37]T,A	7:146293176[b37]T,A	7	146293176	T	A	NG	Susceptibility	9.35992799016676e-08	9.35992799016676e-08	1.0	251.041304106282	249.104866231754	-0.0145045408328259	0.32012780641706	0.0159854398897514	124.854717125874	112.063237636767	-0.148109430263419	0.49733914664853995	0.115854580756205	-0.151702375513406	0.508392325063418	-0.29839627396909	0.11611112645578998	0.0578967495209216
7:146307089[b37]T,C	7:146324580[b37]C,T	7	146307089	T	C	Meta	Susceptibility	8.770475946447752e-08	0.000437558736381777	0.5366569999999999	275.71467538304	406.10168044813696	0.562071300482059	0.286915368029606	1.30006592919266	502.22808023474005	897.752981937474	0.840858003932043	0.184390732146333	5.29153037869421	0.288496473305051	0.243428626557278	1.18513782616758	0.627156169271411	0.324566766251909
7:146308575[b37]T,C	7:146308575[b37]T,C	7	146308575	T	C	NG	Susceptibility	2.232223120063e-08	2.232223120063e-08	1.0	137.75005758273997	101.66866029451499	-0.42904858538109397	0.546916942020065	0.363757805764563	254.556802303911	285.574367879745	0.16385503371705498	0.361282983716478	0.18697812389772	0.565316403261325	0.503456279272543	1.12287089571743	0.582541045324838	0.292272879516303
7:146310643[b37]C,T	7:146293176[b37]T,A	7	146310643	C	T	NG	Susceptibility	9.35992799016676e-08	1.25322375544436e-05	0.536663	304.697408719654	352.244582769921	0.212897547687599	0.39569839819458097	0.22873858674048603	210.61562281625703	296.571463659283	0.49267200846297493	0.37621336726280197	0.720455106658279	0.338781710294287	0.47580215646594703	0.7120222253942929	0.321981745080747	0.15210782665507902
7:146324580[b37]C,T	7:146272410[b37]T,C	7	146324580	C	T	NG	Susceptibility	8.23947083191092e-08	1.42443778948103e-07	1.0	559.095441735681	865.57618988518	0.6290711963197	0.211462872824816	2.5329428159476404	255.136629385542	498.768512380718	0.9657350457007059	0.254415097214465	3.8323667258300604	0.340359443173014	0.306144863545902	1.11175944365299	0.574724095644196	0.287482384465848
7:146325600[b37]T,C	7:146324580[b37]C,T	7	146325600	T	C	Meta	Susceptibility	8.770475946447752e-08	0.00033364636233918903	0.54697	1.70868426377112	1.21935857402925	-0.16337298619953103	2.55845326324181	0.0226949980522533	0.131437251059317	0.0	2.5351977633758502	3.16073910377719	0.37417246325723297	0.0738119385955538	6.023557567869919	0.0122538778394469	0.00426696209483533	0.00258466955081963
7:146329932[b37]A,G	7:146324580[b37]C,T	7	146329932	A	G	Meta	Susceptibility	8.770475946447752e-08	0.00033364636233918903	0.54697	157.081412905105	248.639471612451	0.6608158936187739	0.407735950118029	0.9784678668029019	311.443036447752	316.679914682887	0.0215639952908389	0.27277058569615803	0.0282657225926989	-0.517188298652702	0.340392056396587	-1.5193900355011	0.8905417742213321	0.527722941264184
7:146355677[b37]T,C	7:146293176[b37]T,A	7	146355677	T	C	NG	Susceptibility	9.35992799016676e-08	2.16754466148025e-07	1.0	257.386506318547	257.688903326789	0.000868207618578368	0.33710776549437205	0.000893357587840166	317.86069509135797	384.890702800432	0.274934919424156	0.269886703737076	0.510965815320257	0.28960436704544296	0.32626595934472996	0.8876328000232769	0.42627191286860705	0.21111663097328398
7:146356694[b37]T,A	7:146293176[b37]T,A	7	146356694	T	A	NG	Susceptibility	9.35992799016676e-08	2.08670508436388e-07	1.0	268.14449353062	243.64581432547902	-0.142289295184204	0.34679719886009003	0.166477257303507	483.67492955649004	535.530711619374	0.152354682641393	0.33662677306298705	0.186524195197675	0.136024281263724	0.402426536806416	0.338010217574585	0.133502662079665	0.0626468048161716
13:88219363[b37]G,A	13:88530885[b37]G,A	13	88219363	G	A	NG	Susceptibility	6.87715855723158e-08	0.00240228559281054	0.546786	68.9138596976203	54.642634929892395	-0.322024358363763	0.716233184673685	0.18509152172314602	68.7250045604631	53.326026145283	-0.374362571521587	0.5998426757931429	0.27363057160753695	0.1610791486969	0.685136618092653	0.23510515194082998	0.08930777785797099	0.0456451037940703
13:88227349[b37]A,T	13:88530885[b37]G,A	13	88227349	A	T	NG	Susceptibility	6.87715855723158e-08	0.00240228559281054	0.546786	830.634976624594	872.137437675531	0.0714866628497721	0.175569986884759	0.165017658701485	974.669400760998	906.3991040658341	-0.10141968315380599	0.20435329330081303	0.207828509985608	-0.19314511136646104	0.187308048388276	-1.0311629053231302	0.519325687374658	0.258986550278887
13:88229943[b37]G,A	13:88530885[b37]G,A	13	88229943	G	A	NG	Susceptibility	6.87715855723158e-08	9.21310087677148e-05	0.581651	671.357399934159	791.962118124637	0.234168581352055	0.214018105622962	0.5624272785699499	589.262522303855	413.763757745185	-0.512157951692456	0.24738722710560102	1.4153610360659001	-0.7176540394064531	0.229302377423339	-3.1297278618333597	2.7570405925523103	2.05179907877296
13:88231937[b37]C,G	13:88530885[b37]G,A	13	88231937	C	G	NG	Susceptibility	6.87715855723158e-08	0.00253833708835629	0.582562	125.96487082078899	131.487609923014	0.0535419350658969	0.482065832317748	0.0402134656563666	69.4455996209502	39.513126214204505	-0.8195160388780519	0.878849087114938	0.45458834832657596	-1.01343249668395	0.755204905089582	-1.34193050105222	0.745648859782162	0.413988008815401
13:88269776[b37]A,G	13:88530885[b37]G,A	13	88269776	A	G	NG	Susceptibility	6.87715855723158e-08	0.00252973270651046	0.530493	514.973955565991	499.297299862749	-0.0488964693648332	0.22947572385516	0.0802603456963993	354.54755875352896	297.288442920584	-0.250217400752066	0.28914426315696995	0.41247474798945205	-0.188198827256594	0.23401149152246697	-0.804228997611108	0.37544489532224795	0.187519266917835
13:88279347[b37]A,T	13:88530885[b37]G,A	13	88279347	A	T	NG	Susceptibility	6.87715855723158e-08	0.00110232521045412	0.623995	817.928858924575	568.145313517501	-0.528192325092411	0.230657645122255	1.65708890349242	730.7368700001559	636.103656888997	-0.19680577536371802	0.30109243115829104	0.289591197096122	0.23971776924582	0.286309767493311	0.837267171653236	0.395296261406446	0.199149743459147
13:88281782[b37]G,A	13:88530885[b37]G,A	13	88281782	G	A	NG	Susceptibility	6.87715855723158e-08	0.00239949280473375	0.5895729999999999	391.534716739401	376.89153568582395	-0.049412513489172	0.30851990806702	0.0591075911020077	459.41704152946403	488.422811965371	0.0890172364532259	0.21632716270625896	0.167037451290781	0.17990644565189	0.255181600645112	0.705013391236193	0.318033822444219	0.15210782665507902
13:88287572[b37]A,G	13:88530885[b37]G,A	13	88287572	A	G	NG	Susceptibility	6.87715855723158e-08	0.00197890148712601	0.5908800000000001	856.517834546361	8570.50483562842	3.3229215139776898	0.0780788969545091	283.176855925881	411.76307659795	5364.62058983171	3.70486132882624	0.0876641725482844	302.205064952905	0.39068973800279105	0.150859801382469	2.58975376092594	2.01752702255977	1.397997621987
13:88306357[b37]T,C	13:88530885[b37]G,A	13	88306357	T	C	NG	Susceptibility	6.87715855723158e-08	0.00539518402510573	0.510413	824.943226744693	2558.30929982507	1.63217647000603	0.12181507247368699	40.2115200975805	568.160917945932	1688.54634591376	1.57152383781665	0.11484326427267098	41.8982339040564	-0.0523118276397944	0.166343922074143	-0.31447994605103696	0.12311474539258901	0.0597917055208396
13:88308613[b37]A,G	13:88530885[b37]G,A	13	88308613	A	G	NG	Susceptibility	6.87715855723158e-08	0.00539518402510573	0.510413	362.54433377408697	398.15211134019097	0.13922921547137102	0.247350833265974	0.241454796292633	376.513924540421	558.635361923134	0.5692418326372549	0.233514419890295	1.83031434551765	0.41001135231918395	0.22561620456913897	1.81729567298672	1.16007059533651	0.712062222768455
13:88313460[b37]G,A	13:88530885[b37]G,A	13	88313460	G	A	NG	Susceptibility	6.87715855723158e-08	0.00544367806214064	0.510413	528.707767053261	478.46868750442496	-0.14378823420401599	0.29534878374601303	0.203168909517797	517.3751918155419	468.48197531098	-0.14302862962001997	0.27317073102975	0.22143935892148897	0.0246752438631524	0.22087529622651397	0.111715725048071	0.040458354524983	0.016816563007816
13:88315394[b37]C,T	13:88530885[b37]G,A	13	88315394	C	T	NG	Susceptibility	6.87715855723158e-08	0.00544367806214065	0.510413	315.669656614314	422.65432233117895	0.422684314049715	0.28635224829968103	0.8541286661400249	298.379084969343	612.424752703208	1.0367779815990101	0.257840020264065	4.23695784509556	0.5945081528943039	0.30739937758495695	1.9339927021485201	1.27479078525412	0.7976695305344559
13:88319157[b37]C,A	13:88530885[b37]G,A	13	88319157	C	A	NG	Susceptibility	6.87715855723158e-08	0.00544367806214065	0.510413	723.027973324276	1415.14960271511	0.967163387450269	0.13164256806286	12.692776599162901	622.046816115084	1209.37183971841	0.9568875443878969	0.147199967024673	10.096897437124401	-0.0195885819571575	0.163034414570116	-0.12014998188454902	0.0436565709882824	0.0180081162044427
13:88321123[b37]T,C	13:88530885[b37]G,A	13	88321123	T	C	NG	Susceptibility	6.87715855723158e-08	0.00544367806214065	0.510413	13.609029683448698	3.6735150165156205	-1.9284511160879698	1.9967020743355801	0.476077794386805	7.55461579729287	8.90620614732007	0.29603642128409097	1.49279359656276	0.0742743115696877	1.74675614806819	1.69210022481926	1.0323006417984302	0.520091862331525	0.258986550278887
13:88321124[b37]G,A	13:88530885[b37]G,A	13	88321124	G	A	NG	Susceptibility	6.87715855723158e-08	0.00544367806214065	0.510413	26.337568965773396	12.4715950818918	-1.06576131321479	1.3322979958922	0.372896110546656	23.2774684764023	20.2598142131685	-0.20651792038871103	1.00499439500414	0.0771769797676955	1.4623619843804698	1.33020212795977	1.09935321380323	0.5660478011551989	0.284880154828894
13:88321245[b37]G,A	13:88530885[b37]G,A	13	88321245	G	A	NG	Susceptibility	6.87715855723158e-08	0.00544367806214065	0.510413	381.568103347027	360.800966716029	-0.0837572256137694	0.305289273231851	0.105787614893555	356.46794847049597	422.27825354665197	0.243338749881998	0.25287733344221597	0.47377826556951	0.37932230020796703	0.258177743629544	1.46922927931484	0.848413788138119	0.4962312700267561
13:88321632[b37]T,A	13:88530885[b37]G,A	13	88321632	T	A	NG	Susceptibility	6.87715855723158e-08	0.00554098690588941	0.510404	353.008939527099	326.12100096911	-0.110845350258925	0.4160254135617371	0.102427217699575	371.44434015345	464.02467440230697	0.324671137204399	0.297879578317587	0.5595015260983389	0.5762276711147231	0.371618144431088	1.55059078720947	0.9172154144592579	0.5464344801702029
13:88348533[b37]C,T	13:88530885[b37]G,A	13	88348533	C	T	NG	Susceptibility	6.87715855723158e-08	0.00509662804181415	0.6111989999999999	203.38165649975	247.786918556007	0.28417395600301	0.43310203580842294	0.290953650575177	79.7292667759038	134.28038325849	0.7542866692454959	0.446984412518266	1.03854546148346	0.6406082920519829	0.584914633894293	1.0952167289556198	0.5631670233543149	0.284880154828894
13:88350798[b37]A,C	13:88530885[b37]G,A	13	88350798	A	C	NG	Susceptibility	6.87715855723158e-08	0.00547361847371562	0.510413	198.47643972995	212.724019523573	0.10158693380747098	0.388836604266188	0.100238007071756	251.21641372362004	141.62586277278402	-0.8190539552434151	0.5097377216195471	0.9661941148473	-1.01155265297504	0.5433963377752029	-1.8615374868306598	1.20295200351763	0.7404139905290799
13:88361446[b37]A,T	13:88530885[b37]G,A	13	88361446	A	T	NG	Susceptibility	6.87715855723158e-08	0.00552088054813891	0.510404	889.793988201138	624.954044650239	-0.5087706479045889	0.205096598796268	1.88224139989836	993.7190549933459	936.816326236353	-0.0839581271742279	0.189480152085765	0.181975181448018	0.41521175857835596	0.196181404902544	2.11646847357739	1.4646427817793601	0.958557831124381
13:88367627[b37]T,C	13:88530885[b37]G,A	13	88367627	T	C	NG	Susceptibility	6.87715855723158e-08	0.00647254587591872	0.626504	1259.0110915233502	1828.66732346094	0.541435566104115	0.14223559065726302	3.85113811718295	1364.56685189556	1657.63101201754	0.280438500271585	0.11911987322855198	1.7314244174348798	-0.254906550273949	0.148154883267583	-1.72054099501777	1.0688771406245001	0.664665622509123
13:88377259[b37]T,A	13:88530885[b37]G,A	13	88377259	T	A	NG	Susceptibility	6.87715855723158e-08	0.0069578173124617	0.626504	376.27932759329804	1242.8511943050698	1.72273355948531	0.154284287785341	28.223043212031197	223.593096809534	623.262425434677	1.48119795423358	0.21476255003247702	11.274530474598901	-0.254233881047089	0.248366906861726	-1.0236222057902	0.514259055382194	0.258986550278887
13:88380936[b37]C,G	13:88530885[b37]G,A	13	88380936	C	G	NG	Susceptibility	6.87715855723158e-08	0.00691410644597099	0.626504	135.976690163444	115.577377906891	-0.24667804702649201	0.5323046955880479	0.191743884870129	191.451271459894	161.68960186271798	-0.25042108650183303	0.41319109491644607	0.264025320840993	0.0958139670760279	0.499333637236254	0.191883662407255	0.0716895118208013	0.0360184318784983
13:88381057[b37]G,A	13:88530885[b37]G,A	13	88381057	G	A	NG	Susceptibility	6.87715855723158e-08	0.00691410644597099	0.626504	608.023182592013	1430.64820361665	1.2352841460112098	0.124627917608427	22.4317920909999	592.443047097092	894.968972672477	0.597623668020885	0.20946285694724304	2.36359617467593	-0.6919416971966981	0.228191650149337	-3.03228315647775	2.6149098051263597	1.9474568522364097
13:88392958[b37]C,T	13:88530885[b37]G,A	13	88392958	C	T	NG	Susceptibility	6.87715855723158e-08	0.0068569917671757	0.638124	670.44505125888	463.56249300716104	-0.535185200857006	0.234533378108095	1.6479262178195	794.754397668681	618.105430739605	-0.359818179106899	0.216225589283809	1.01729895270754	0.17751913005659398	0.212424851677784	0.835679670502316	0.394333944423851	0.199149743459147
13:88394542[b37]G,C	13:88530885[b37]G,A	13	88394542	G	C	NG	Susceptibility	6.87715855723158e-08	0.00264029632694335	0.6544449999999999	653.4384736724501	679.471104507447	0.0567886540246577	0.213598394596087	0.102184917074263	805.9617613683839	969.889178089438	0.26732755673104397	0.172564946574702	0.9159686022088911	0.21650168678233803	0.21966780489185603	0.9855867904216741	0.489004947082819	0.24205783076364398
13:88402516[b37]G,A	13:88530885[b37]G,A	13	88402516	G	A	NG	Susceptibility	6.87715855723158e-08	0.0025709029712209	0.6544449999999999	179.65697411361802	156.332954479238	-0.197596299625309	0.380198707770312	0.21949561761254396	314.214958291661	504.057014354997	0.676771368756375	0.24686519686999803	2.2134858234528902	0.840453013211067	0.33488764730617	2.5096566564089597	1.9177583796052098	1.31100326706887
13:88406575[b37]G,A	13:88530885[b37]G,A	13	88406575	G	A	NG	Susceptibility	6.87715855723158e-08	0.00680587949612791	0.638124	716.978554193719	906.950985476636	0.336119532213094	0.21647892554877	0.919002582378999	653.63478530525	834.612698382879	0.348626873598459	0.184804735948603	1.22743701858347	0.0508678999501194	0.19478571780100898	0.26114799649779996	0.10019132344184499	0.0507864672639833
13:88409673[b37]A,G	13:88530885[b37]G,A	13	88409673	A	G	NG	Susceptibility	6.87715855723158e-08	0.00680587949612791	0.638124	1088.84125911507	855.2414377340809	-0.34340928253937997	0.19050020728582104	1.14605958493988	722.091154605967	708.690607386271	-0.0255450732923094	0.21154497635046401	0.0438867029689125	0.30776789423850204	0.169588495669349	1.8147922889685	1.1576664260420502	0.712062222768455
13:88411460[b37]T,C	13:88530885[b37]G,A	13	88411460	T	C	NG	Susceptibility	6.87715855723158e-08	0.0060521589140073795	0.638124	1402.5832132489902	1236.63823566661	-0.182641399592824	0.172251744405481	0.539101333012995	1607.66678594154	1719.0377169598498	0.0978976328654161	0.130365967087988	0.344203000306206	0.300168689771698	0.19414849513081897	1.54607785947267	0.91333497039913	0.5464344801702029
13:88411955[b37]C,T	13:88530885[b37]G,A	13	88411955	C	T	NG	Susceptibility	6.87715855723158e-08	0.0060521589140073795	0.638124	800.375475579549	1229.37024526171	0.621102598254345	0.179748941007947	3.26003353875609	537.898025681294	724.751440484635	0.435450165573373	0.21668571055864602	1.35189142175872	-0.178207531863615	0.161915597032791	-1.10061992253609	0.566931183705361	0.284880154828894
13:88411969[b37]C,T	13:88530885[b37]G,A	13	88411969	C	T	NG	Susceptibility	6.87715855723158e-08	0.0060521589140073795	0.638124	905.502685766444	970.446183877691	0.101710551933451	0.213866781245465	0.19765439725808498	604.346966788974	641.021124525226	0.0875002699237239	0.214453381737157	0.165412470712091	0.00312282788496683	0.155430020752301	0.0200915361771937	0.00701798712200087	0.00258466955081963
13:88427621[b37]G,A	13:88530885[b37]G,A	13	88427621	G	A	NG	Susceptibility	6.87715855723158e-08	0.00014363156319868798	0.686475	982.011796647462	3391.6816700762897	1.7865370330862	0.0938713471960738	80.03118070016959	1302.38566874155	3951.90579760234	1.6005364295029199	0.0917164203240299	67.4701856784803	-0.186105815510739	0.104024233301019	-1.78906212144046	1.1330937947805702	0.6960897632688909
13:88429829[b37]T,G	13:88530885[b37]G,A	13	88429829	T	G	NG	Susceptibility	6.87715855723158e-08	0.00014363156319868798	0.686475	1247.935877029	2791.4026887993896	1.16172974272865	0.10371625428070899	28.3947141661741	847.3292091972729	2284.4554131827804	1.4323713680905301	0.10704713543633002	40.1059682507965	0.272738480378059	0.11662686694754301	2.3385561793470298	1.7131302052263502	1.14833959423354
13:88432130[b37]C,T	13:88530885[b37]G,A	13	88432130	C	T	NG	Susceptibility	6.87715855723158e-08	0.000189768266410545	0.762961	2239.2444468197	4585.846816587879	1.03537987317535	0.0886038520090274	30.8204595252171	1556.14465062957	3266.0381214266	1.06901976462153	0.0948707596038891	28.724809166767898	0.0321726409826352	0.0900665925532244	0.35720948323456303	0.142103897626772	0.0638556153791935
13:88435356[b37]A,T	13:88530885[b37]G,A	13	88435356	A	T	NG	Susceptibility	6.87715855723158e-08	0.000142153930271477	0.7005520000000001	1208.65313455215	953.000941298017	-0.34234197232672303	0.18129140010641298	1.22930469473291	911.9882852763119	711.187301214837	-0.35732777918018793	0.19861764839149101	1.14262510186345	-0.00923674409107994	0.140852986087397	-0.0655771975281281	0.0233225004038286	0.0106875880046367
13:88435560[b37]C,T	13:88530885[b37]G,A	13	88435560	C	T	NG	Susceptibility	6.87715855723158e-08	0.000142153930271477	0.7005520000000001	1121.2880242752901	5587.7928851445995	2.31799463811632	0.113547540890121	91.9038470198839	993.873248764649	4595.8892791035105	2.2102504854741003	0.107873606865507	92.5711579364002	-0.106634446014655	0.13959569498558802	-0.7638806198548169	0.35170012341501	0.16854700987184196
13:88437631[b37]C,T	13:88530885[b37]G,A	13	88437631	C	T	NG	Susceptibility	6.87715855723158e-08	0.000138705089304838	0.7005520000000001	772.3739259941381	758.466827160948	-0.0232161546797505	0.221615335054823	0.0378356837604168	537.704106460664	444.314571418592	-0.269919286695207	0.31147101830615603	0.41322838520281	-0.283304960266894	0.213361007075799	-1.32781975558564	0.734621593502467	0.40628868588463396
13:88440345[b37]G,T	13:88530885[b37]G,A	13	88440345	G	T	NG	Susceptibility	6.87715855723158e-08	0.000139851133320133	0.7005520000000001	585.473621250288	635.1095144778379	0.117665490970834	0.19774023822097397	0.25821082617247304	914.298875600504	949.1750689758121	0.052902619285830996	0.18315812301822604	0.11198512524246	-0.074303080140021	0.153954611901637	-0.482629777843187	0.20110180700004898	0.10185057817708999
13:88449269[b37]G,T	13:88530885[b37]G,A	13	88449269	G	T	NG	Susceptibility	6.87715855723158e-08	0.000139851133320133	0.7005520000000001	387.106987589318	345.73262084670404	-0.159593557537264	0.305501720128907	0.22084156706976504	471.396240670401	574.221061202963	0.282257212581251	0.20414782581152105	0.7778458766204691	0.463384369055329	0.27124284078680605	1.7083745610065502	1.0576602013280199	0.6594519617667829
13:88455585[b37]T,A	13:88530885[b37]G,A	13	88455585	T	A	NG	Susceptibility	6.87715855723158e-08	0.000156047316743293	0.700585	352.234897809215	350.250128036033	-0.0101888967164324	0.42177073951065397	0.00845185269186503	231.087546679934	162.269544940785	-0.511289282496131	0.466462505641762	0.563781251661377	-0.36672501135992996	0.5219535468998371	-0.7026008608201	0.31667866268094896	0.15210782665507902
13:88458451[b37]T,G	13:88530885[b37]G,A	13	88458451	T	G	NG	Susceptibility	6.87715855723158e-08	0.000156047316743293	0.700585	962.5567329620391	2382.13236381637	1.30682224164882	0.11583105891988199	28.793751621236602	398.95245805450503	1121.5802790396901	1.49494117697431	0.188737225349633	14.626951570070002	0.16796925202443697	0.187919143987103	0.8938378946424119	0.43014800848161494	0.211823593770038
13:88461711[b37]G,A	13:88530885[b37]G,A	13	88461711	G	A	NG	Susceptibility	6.87715855723158e-08	7.94333386306975e-05	0.622498	753.520549154404	790.522334167153	0.0673529770103077	0.21509107146080603	0.12252696684908901	786.678731683346	807.7957997074429	0.0356822509049166	0.215831991416341	0.0611357710321495	-0.036205321369871	0.173719631238336	-0.20841237752916197	0.0783619015588305	0.0409399305781523
13:88461781[b37]G,A	13:88530885[b37]G,A	13	88461781	G	A	NG	Susceptibility	6.87715855723158e-08	0.00015617071656733	0.700585	959.3892509956698	872.595451503577	-0.133503087314441	0.24576959459563602	0.23136990146607198	1211.87891641684	786.399969515055	-0.6258705880124389	0.18419232601201396	3.16812675392264	-0.425000882556974	0.24625984739524104	-1.72582289420028	1.07376418610233	0.665586480769352
13:88474638[b37]G,A	13:88530885[b37]G,A	13	88474638	G	A	NG	Susceptibility	6.87715855723158e-08	0.00019270258119573704	0.707645	893.040417073743	985.529793526024	0.145703727626987	0.182352269064915	0.372350662814221	866.767980076047	743.345243643388	-0.219544657506552	0.259787485002641	0.400052813500705	-0.42608896636327503	0.24103957579434	-1.7677137248483301	1.11289620004567	0.6884812958420059
13:88475668[b37]T,C	13:88530885[b37]G,A	13	88475668	T	C	NG	Susceptibility	6.87715855723158e-08	0.000389621198237985	0.718541	773.634603650726	894.4890815071041	0.206445315389901	0.19023759276439997	0.5562141469397262	667.932492546393	608.695128227895	-0.13223126292318801	0.251369649122608	0.22267594175924302	-0.3585709347216339	0.210133908695859	-1.70639254248403	1.0558381423702	0.6594519617667829
13:88482306[b37]C,T	13:88530885[b37]G,A	13	88482306	C	T	NG	Susceptibility	6.87715855723158e-08	0.0003305811529754601	0.718541	16.8406563067453	4.92161277787093	-1.8175643762511497	1.7062832013642701	0.542455563752509	2.4763869181868703	0.0	-1.27869603508028	3.04402803972114	0.17105897581412602	3.08844232510715	2.35935861645385	1.30901775744	0.720040426152458	0.395516419517911
13:88495071[b37]T,C	13:88528687[b37]G,A	13	88495071	T	C	NG	Susceptibility	8.076287238078659e-08	0.00047361571966869805	0.60475	1490.71224171583	1417.10785248371	-0.0762462520731443	0.14063790341319102	0.230830968866821	1566.04868346995	2496.85855548359	0.67057199602216	0.12475528118409401	7.11610822279338	0.7433101181630271	0.11051796005005199	6.72569524289439	10.757567932994	9.759121761062652
13:88500785[b37]C,T	13:88527425[b37]A,G	13	88500785	C	T	NG	Susceptibility	8.076287238078659e-08	0.00142199557885273	0.536033	182.652215215672	221.197386781628	0.278781435328646	0.9351713954243629	0.11598601691020301	102.94530857011101	92.42855888035092	-0.160505972658014	0.495804525441598	0.127177513023783	0.219640984214468	0.7284908412562751	0.301501366627615	0.117457129830053	0.0578967495209216
13:88501010[b37]G,A	13:88527425[b37]A,G	13	88501010	G	A	NG	Susceptibility	8.076287238078659e-08	0.00142199557885273	0.536033	472.60906220913904	339.631944877444	-0.474920393441925	0.284019997018159	1.02458070614327	486.708834527154	415.95449988860605	-0.225915314124072	0.307003037322665	0.335538684140174	0.192760793012519	0.237046238563787	0.813178028811658	0.380785590688977	0.190033699430386
13:88501269[b37]C,T	13:88527425[b37]A,G	13	88501269	C	T	NG	Susceptibility	8.076287238078659e-08	0.00142199557885273	0.536033	564.20246906238	1499.68248138543	1.40923756960538	0.127243310161074	27.780887989440604	754.580452706642	1899.23546459235	1.33028475818566	0.11723373224056	29.116338738210302	-0.0768351698610512	0.14313941168602898	-0.536785564199372	0.22810711812009699	0.11291668819569099
13:88501311[b37]G,A	13:88530885[b37]G,A	13	88501311	G	A	NG	Susceptibility	6.87715855723158e-08	0.000193553670402877	0.707645	222.41076181725103	108.076722723869	-1.03759833593581	0.476687319540358	1.53011840506077	295.771158027107	315.551870858135	0.10295378524584	0.343136535004377	0.116822151509305	1.1252619672543602	0.37089218057197204	3.03393284139621	2.61728403685696	1.9474568522364097
13:88515497[b37]G,T	13:88530885[b37]G,A	13	88515497	G	T	NG	Susceptibility	6.87715855723158e-08	6.59616972961892e-07	0.927588	816.219787573017	719.28454623112	-0.184781013397691	0.197734214432244	0.4558696276239771	536.436570035467	474.329400521397	-0.173520416837245	0.24761228053156897	0.315654147523561	0.0130997830413021	0.191160266297004	0.0685277505365527	0.0244002369079552	0.0106875880046367
13:88517098[b37]G,A	13:88527425[b37]A,G	13	88517098	G	A	NG	Susceptibility	8.076287238078659e-08	2.67459544438706e-07	1.0	345.769430883938	330.525950266319	-0.0596288114915352	0.29243160282813596	0.0765351174613843	393.529094162006	324.224326675936	-0.27209663917627597	0.29637059987817893	0.445427684384835	-0.21436989703072398	0.244537587110577	-0.8766337296596801	0.41943353642165293	0.209357780055604
13:88521711[b37]C,T	13:88527425[b37]A,G	13	88521711	C	T	NG	Susceptibility	8.076287238078659e-08	3.87292214888664e-07	1.0	897.496771108161	878.380126876501	-0.028371242970926004	0.24183305921149303	0.042580222789092	543.843164254286	503.07885269966204	-0.10749563454612	0.24587995987129502	0.17915814603623004	-0.0449614055836377	0.21588015403351601	-0.208270212632224	0.0783041685399003	0.0409399305781523
13:88527425[b37]A,G	13:88527425[b37]A,G	13	88527425	A	G	NG	Susceptibility	8.076287238078659e-08	8.076287238078659e-08	1.0	1084.08034389818	1116.22827410075	0.0455321905162258	0.15700540704702698	0.11248779559663499	1154.40725627925	864.805627409422	-0.41434745461762706	0.24373930968747	1.0499363437557099	-0.508420082612954	0.20425445487858898	-2.48915052019386	1.8926246882926399	1.30435298145031
13:88528687[b37]G,A	13:88527425[b37]A,G	13	88528687	G	A	NG	Susceptibility	8.076287238078659e-08	8.076287238078659e-08	1.0	965.452055884745	1189.68708732235	0.300228440070393	0.152419184469865	1.31098908385593	463.377736696833	454.585030362442	-0.0314236895205534	0.243414336386087	0.0470709949877698	-0.328894753290367	0.225297344414321	-1.45982525513275	0.84061899861685	0.4919248083513089
13:88530885[b37]G,A	13:88530885[b37]G,A	13	88530885	G	A	NG	Susceptibility	6.87715855723158e-08	6.87715855723158e-08	1.0	698.973888182594	921.4139597047681	0.398807204753883	0.170010631070242	1.72153424935479	728.96297084578	881.770931001552	0.273102293773464	0.168120065474429	0.981797965630272	-0.11688195924344	0.174971993365485	-0.6680038158980981	0.297456461131896	0.141886869220816
13:88534707[b37]G,C	13:88527425[b37]A,G	13	88534707	G	C	NG	Susceptibility	8.076287238078659e-08	7.8533944764623e-08	1.0	1666.46177150866	3276.51686522757	0.9760741195431121	0.0960012187892117	23.556789349645	1098.85452770602	2125.3322281034802	0.9499532616109391	0.11119143143050801	16.884970999986	-0.0270130161438809	0.116307767154385	-0.23225461897161398	0.0881287858918499	0.0456451037940703
13:88537883[b37]G,A	13:88527425[b37]A,G	13	88537883	G	A	NG	Susceptibility	8.076287238078659e-08	6.45913862863871e-08	1.0	55.1056720749417	94.05507606814741	0.772110469861252	0.49280336650586104	0.9311909225953979	72.59688149532799	195.855078914879	1.4254381831932699	0.405525770131385	3.35685111152173	0.601800633439193	0.6015841194813629	1.00035990637189	0.49875395516102394	0.24904940429666
13:88537931[b37]C,T	13:88527425[b37]A,G	13	88537931	C	T	NG	Susceptibility	8.076287238078659e-08	8.37928901882968e-08	1.0	487.72074887546	997.820499589162	1.0342856436385601	0.180927919455477	7.96376681715685	536.99208784482	1048.49637094865	0.9640245127343481	0.15291905194279198	9.53792960587151	-0.0522592362261232	0.19299679075294698	-0.270777747247723	0.10426705218761699	0.0531145297402352
13:88543716[b37]A,G	13:88527425[b37]A,G	13	88543716	A	G	NG	Susceptibility	8.076287238078659e-08	1.1866205123196199e-07	1.0	596.411376034284	758.300086323419	0.351953034813465	0.24718406022143	0.811099947955115	1296.6096503493	1357.03280290619	0.0669306333365609	0.14266034689238	0.194529897961073	-0.24336964903730604	0.189894252541757	-1.2816061875479299	0.699011636649405	0.380512231740615
13:88553492[b37]C,T	13:88537931[b37]C,T	13	88553492	C	T	NG	Susceptibility	8.37928901882968e-08	5.76021607947217e-07	0.754699	321.826871313211	243.842521266194	-0.40259595922593394	0.326807341250739	0.661575063231961	411.392648483785	352.89385586667396	-0.22525293703570898	0.31061244371624996	0.32944275779174603	0.151699372770982	0.259150503395213	0.5853717078821801	0.253134077238627	0.12711070173188602
13:88555486[b37]C,A	13:88527425[b37]A,G	13	88555486	C	A	NG	Susceptibility	8.076287238078659e-08	4.889529873970139e-07	1.0	873.412856946566	1010.00363173334	0.207494669748156	0.18171627933783102	0.59600157226815	737.198575019588	907.956827841418	0.30079521854373903	0.181232162634759	1.0133619011861	0.10023340667546302	0.19978446204673397	0.501707718651395	0.21050874041569895	0.10468900999435302
13:88556323[b37]A,C	13:88530885[b37]G,A	13	88556323	A	C	NG	Susceptibility	6.87715855723158e-08	4.04781005941918e-07	1.0	1660.57836694168	1320.77344919075	-0.33086111973313104	0.15356426872857698	1.50588075175275	1360.23195247543	1140.42870314207	-0.25048111615372304	0.168377617129325	0.8637476413118349	0.085438274055104	0.170747628922483	0.5003775138446671	0.20984909842783303	0.10468900999435302
13:88556707[b37]C,A	13:88527425[b37]A,G	13	88556707	C	A	NG	Susceptibility	8.076287238078659e-08	4.889529873970139e-07	1.0	474.557699372551	536.8778119073401	0.1805301611293	0.269330871890337	0.298715251186869	405.304333768075	506.1890835671799	0.321234384383473	0.24453377409015198	0.723629095702634	0.179982720592835	0.27432295594718803	0.656097919225852	0.29093270913955105	0.13979473202754597
13:88564686[b37]T,A	13:88530885[b37]G,A	13	88564686	T	A	NG	Susceptibility	6.87715855723158e-08	7.552131922218449e-05	0.787331	1820.87507406552	6522.01085324413	1.84075208911354	0.0804702166178262	115.083424723989	613.840832101728	1169.9793330308698	0.9317448612598058	0.18175354945634903	6.52972932703429	-0.9311761646031691	0.14603601395201002	-6.376346076586059	9.74145167234091	8.758245466966269
13:88584545[b37]C,T	13:88530885[b37]G,A	13	88584545	C	T	NG	Susceptibility	6.87715855723158e-08	0.00128639117383322	0.697186	518.542435394031	642.923361666347	0.311167282291124	0.19918518886612502	0.9272331271799269	352.033481444289	319.157608352446	-0.138755538568482	0.34045107111688006	0.165201801028241	-0.48473833198275895	0.292900574839163	-1.6549586229010902	1.0090714230169	0.624165060096919
13:88610452[b37]G,T	13:88530885[b37]G,A	13	88610452	G	T	NG	Susceptibility	6.87715855723158e-08	0.0024441754401577	0.5729609999999999	776.807593538274	887.121303671893	0.195008303943975	0.19687610553753498	0.49224727545723707	912.0330206471581	1032.1163349496198	0.17942685542280104	0.165306287219699	0.5563687669850009	-0.0031409368523413	0.196372321892757	-0.0159948042680711	0.00557790033751901	0.00258466955081963
13:88619825[b37]C,T	13:88530885[b37]G,A	13	88619825	C	T	NG	Susceptibility	6.87715855723158e-08	0.0012923537280477302	0.513863	573.7195576417411	867.89869015196	0.596087030111812	0.21269777162537304	2.29493131899308	816.345678110226	1039.43109158667	0.35095037979235405	0.182309417568358	1.2657916445721102	-0.22865029888247895	0.16133831997361903	-1.41721011424854	0.805703538341826	0.46390305602418497
17:33065505[b37]T,C	17:33130719[b37]C,T	17	33065505	T	C	SL	Susceptibility	5.688863703541981e-08	0.000264066182745528	0.523874	760.857179876391	793.5550919292771	0.0596771763479864	0.208105653731369	0.111094581574125	696.2112241961651	654.8029334349189	-0.0917993145267314	0.219593455286064	0.170107068134173	-0.15125698528609802	0.16940582113036598	-0.892867696498448	0.429541092429962	0.211823593770038
17:33065757[b37]C,G	17:33130719[b37]C,T	17	33065757	C	G	SL	Susceptibility	5.688863703541981e-08	0.000264066182745528	0.523874	768.619414024575	3040.37523313782	1.9846164602939298	0.13187652594066	50.4556511256409	1196.1269392746	3586.62686606086	1.58383872434993	0.10216788319847699	53.4754556500377	-0.389282143011986	0.17076506115063297	-2.27963577788665	1.64532889614919	1.10281467986754
17:33066130[b37]G,C	17:33130719[b37]C,T	17	33066130	G	C	SL	Susceptibility	5.688863703541981e-08	0.000264066182745528	0.523874	1297.49198435089	1234.25395769361	-0.0687988406939864	0.21336039304157398	0.126616011742585	768.666496410612	707.040968807357	-0.12369280808897501	0.21695537275652	0.24520124129444	-0.0184827534799546	0.275779822670283	-0.0670199628855813	0.0238491859335284	0.0106875880046367
17:33066340[b37]G,A	17:33130719[b37]C,T	17	33066340	G	A	SL	Susceptibility	5.688863703541981e-08	0.000267074509586136	0.523874	1003.2180052960199	1031.95438217385	0.0394436063333778	0.17629743272993104	0.0846187225114548	1599.7636024731198	1295.72714136115	-0.30318613949769796	0.17209299735711903	1.10729187379079	-0.34464615264706105	0.14802347395908402	-2.3283209306540598	1.70125455685186	1.14214107875074
17:33066743[b37]T,C	17:33130719[b37]C,T	17	33066743	T	C	SL	Susceptibility	5.688863703541981e-08	0.00021496521937125802	0.523874	937.307750371056	2654.37577379625	1.5010080803095902	0.109424177311934	42.0971781986799	1084.9176263995	2814.15649077391	1.3749247945919698	0.104726243087519	38.6471582300997	-0.123798165048272	0.11845075566583099	-1.0451445780348299	0.528772625491428	0.259523465657835
17:33066811[b37]G,A	17:33130719[b37]C,T	17	33066811	G	A	SL	Susceptibility	5.688863703541981e-08	0.00021496521937125802	0.523874	1326.15059642686	932.5912059310609	-0.5080378271067629	0.194238926194885	2.05017603393927	1420.19890162606	1333.25693930074	-0.0879690747968712	0.180279915161326	0.20371755921882503	0.42010290824214	0.171280547174888	2.45271815843273	1.84838080852369	1.26609946537055
17:33067593[b37]C,T	17:33130719[b37]C,T	17	33067593	C	T	SL	Susceptibility	5.688863703541981e-08	0.00021496521937125802	0.523874	673.318391424076	1769.49720394304	1.3943225836703501	0.146780221860178	20.675464011099802	1060.76101196535	1804.49871533501	0.765571529220365	0.140656598546025	7.28035892335975	-0.627522785088473	0.133944592507911	-4.68494303009216	5.552783322275679	4.70923911033005
17:33068250[b37]T,A	17:33130719[b37]C,T	17	33068250	T	A	SL	Susceptibility	5.688863703541981e-08	0.00021496521937125802	0.523874	1340.11031115151	1495.09093238486	0.160655997916559	0.135089384183523	0.630156272115132	896.096200121503	1168.23036843411	0.38403055179751894	0.16455176833046303	1.7076040671619699	0.208248339233102	0.170083807798499	1.22438662403312	0.655988317674285	0.347104681557094
17:33073821[b37]G,A	17:33130719[b37]C,T	17	33073821	G	A	SL	Susceptibility	5.688863703541981e-08	0.00018632417856008705	0.52391	233.71507949299	299.783535565564	0.35664674712883204	0.283975039592074	0.6795441185819959	291.213930390005	435.928554184519	0.581153929845269	0.303296232684717	1.2568901904019298	0.151604454523519	0.30636344329063003	0.49485164709975	0.207114865111864	0.10393334266047301
17:33075519[b37]T,A	17:33130719[b37]C,T	17	33075519	T	A	SL	Susceptibility	5.688863703541981e-08	0.000183457157790653	0.52391	670.895100215988	627.902662365869	-0.0923872415528506	0.27633218360612605	0.13186858808063	831.923600024512	1113.2502196154699	0.42377904079029	0.188983931196873	1.6031901335433603	0.5592787146183771	0.19875514275572895	2.8139081427731	2.31030753591283	1.6570950221374898
17:33095679[b37]C,T	17:33130719[b37]C,T	17	33095679	C	T	SL	Susceptibility	5.688863703541981e-08	1.78113041315942e-06	0.8339280000000001	695.618790025188	1723.92126320469	1.3084620248140901	0.129131868184048	23.403032923274303	729.402070173039	919.750137651099	0.33448825619194106	0.177497392644676	1.22547118471644	-0.9775100046184051	0.18916654854951395	-5.16745699550862	6.62470126685753	5.71057598062618
17:33130719[b37]C,T	17:33167379[b37]G,C	17	33130719	C	T	SL	Susceptibility	5.48363467539806e-08	5.688863703541981e-08	1.0	1455.44837857469	2306.76665778228	0.663666905628432	0.10624316542538301	9.377503513743811	1256.86377936019	2119.94413607298	0.7549801699510419	0.14194161494186902	6.981430355996911	0.0719558643409928	0.142556993608738	0.504751555988075	0.212020280249246	0.10468900999435302
17:33167379[b37]G,C	17:33167379[b37]G,C	17	33167379	G	C	SL	Susceptibility	5.48363467539806e-08	5.48363467539806e-08	1.0	529.603382474834	589.192336655256	0.15715759448442598	0.23220633390998396	0.30230703991754404	970.2610015004111	827.698303883579	-0.233812520889159	0.230620737636028	0.5077158906167341	-0.45451366414720706	0.279788640934748	-1.62448933819729	0.981834736916922	0.604416395389486
17:33192408[b37]C,G	17:33266081[b37]C,A	17	33192408	C	G	SL	Susceptibility	7.386525697006209e-09	2.92797372954144e-09	1.0	508.99111141630095	502.548860106314	-0.0131482431486233	0.24229834461007	0.0192132015274246	522.407568247164	435.627096594144	-0.258372757133897	0.27771079164918	0.45323349886412606	-0.259800329012138	0.25360576876130897	-1.02442594378308	0.514798145476713	0.258986550278887
17:33266080[b37]G,A	17:33192408[b37]C,G	17	33266080	G	A	SL	Susceptibility	2.92797372954144e-09	7.386525697006209e-09	1.0	569.447153656463	453.78527031220494	-0.327051847247677	0.298648742507027	0.563089565882791	357.320544865261	394.59765888082	0.149089672436429	0.287078320938016	0.219302930421088	0.547233520144705	0.31473628169217305	1.73870491575523	1.08572730414003	0.666970076745328
17:33266081[b37]C,A	17:33266081[b37]C,A	17	33266081	C	A	SL	Susceptibility	7.386525697006209e-09	7.386525697006209e-09	1.0	283.016624816603	148.503821864352	-0.927415815516327	0.41391377542162605	1.60115931105121	289.605661698811	225.523555559433	-0.36224543640968004	0.492157247786199	0.335631839610134	0.33812958642498603	0.384408473827089	0.879610126849284	0.42127995350777203	0.209357780055604
17:33302426[b37]T,G	17:33328795[b37]A,G	17	33302426	T	G	SL	Susceptibility	6.174731854400558e-08	4.074148898242e-08	1.0	1800.4330958709802	1876.9203492251502	0.0602655573919182	0.145477223705727	0.168333102238587	1911.5820927312	2124.28598120207	0.152917569026975	0.11606231427101898	0.7266391785264641	0.103246138517121	0.143146039589254	0.7212643731770558	0.32721255685474	0.15210782665507902
17:33328795[b37]A,G	17:33328795[b37]A,G	17	33328795	A	G	SL	Susceptibility	6.174731854400558e-08	6.174731854400558e-08	1.0	1529.70506805939	3423.29794043474	1.1611073342846001	0.0934174505562612	34.741448149037396	1224.27741664682	2445.0060727590803	0.997343167911251	0.129175208074086	13.937225817304402	-0.176339571856133	0.12493315051323	-1.4114714239713302	0.80105259411037	0.462658360484641
17:33336746[b37]T,C	17:33386505[b37]T,C	17	33336746	T	C	SL	Susceptibility	3.22577315385524e-08	1.97161146379305e-06	0.659706	266.985806701615	269.59762112438	0.0109638167046443	0.418945884545138	0.009163307020905209	904.377119909307	1139.11585533028	0.33500609369117895	0.203823297534425	0.9988865849810159	0.489675886561919	0.517318584289787	0.9465654268620219	0.463618002415855	0.22925236306919
17:33338158[b37]T,C	17:33339333[b37]C,T	17	33338158	T	C	SL	Susceptibility	4.05087921729379e-08	4.56654480528914e-08	1.0	1017.43018059858	989.045403606154	-0.0428476813397529	0.19686613255833302	0.0821256051455291	887.2945710808699	721.786059650898	-0.299953189723111	0.20746838423069	0.8290359790484009	-0.253154032884543	0.151372936968636	-1.67238634563188	1.0248064852488699	0.6361071333117421
17:33339333[b37]C,T	17:33339333[b37]C,T	17	33339333	C	T	SL	Susceptibility	4.05087921729379e-08	4.05087921729379e-08	1.0	574.095129909187	678.33360304876	0.24340824794736501	0.20787165808331	0.616872373378707	745.0141592206501	924.264094556086	0.311651982797777	0.18577695762424498	1.02949953044516	0.0590496286292546	0.21591675146814202	0.273483313488843	0.10541717326584699	0.0531145297402352
17:33371615[b37]A,G	17:33371615[b37]A,G	17	33371615	A	G	SL	Susceptibility	8.181190642840301e-09	8.181190642840301e-09	1.0	615.331746734578	1025.71765637764	0.7344792979775571	0.16707579220595	4.95773546395014	501.463125231289	569.744125207204	0.183855097299917	0.29881726913533097	0.268917166330338	-0.630586956083162	0.263047144742315	-2.39723931123029	1.7820128059058002	1.20564032236318
17:33381303[b37]C,T	17:33328795[b37]A,G	17	33381303	C	T	SL	Susceptibility	6.174731854400558e-08	2.91232654433559e-08	1.0	178.640705849512	162.56363236142	-0.13555623517193902	0.43019762717269106	0.12338729892059101	42.6324675468819	33.323763367572305	-0.36839355460974604	0.7747680590228909	0.19761040464385501	-0.32825431328610805	0.542828293425898	-0.604711134739181	0.263308000384943	0.12711070173188602
17:33386505[b37]T,C	17:33338158[b37]T,C	17	33386505	T	C	SL	Susceptibility	4.56654480528914e-08	3.22577315385524e-08	1.0	211.752428807035	180.15989899588902	-0.232473148130764	0.457850286274036	0.21351179503883802	164.452477482729	202.65941390583802	0.31102354830626	0.44027261836172604	0.318832706468967	0.49918527730591605	0.572220287373261	0.872365570255107	0.4167910468996529	0.20923294675485102
17:33410168[b37]C,T	17:33371615[b37]A,G	17	33410168	C	T	SL	Susceptibility	8.181190642840301e-09	1.4489490808186e-08	1.0	782.9368337763029	802.844738293907	0.0334200387567895	0.184952585066754	0.0672184568398925	601.160948099058	620.254031153385	0.0410446648424167	0.23194191841716397	0.0657343859531243	-0.0134645443600454	0.17026653613572698	-0.0790792170066359	0.0282744930135736	0.0106875880046367
17:33411679[b37]C,T	17:33328795[b37]A,G	17	33411679	C	T	SL	Susceptibility	6.174731854400558e-08	6.20287047270184e-08	1.0	159.569877624264	425.1441334807	1.41305738072365	0.288869586985009	6.00009011136019	679.008969652972	1939.5741339034303	1.5148153650937097	0.107298993806621	44.5294947687296	0.142419364597145	0.23398755646957997	0.608662130354184	0.265401437619034	0.12711070173188602
17:33433203[b37]T,C	17:33386505[b37]T,C	17	33433203	T	C	SL	Susceptibility	3.22577315385524e-08	2.22065715056124e-05	0.535195	1339.1293312913401	1351.1891080459698	0.0136728510849688	0.155932252625616	0.0314575660227763	1222.77516706983	1118.7339616429301	-0.124862949655584	0.155089696011001	0.37596441817134296	-0.128011652343058	0.133892673634238	-0.95607660126912	0.469757341645846	0.23097901440409802
17:33438466[b37]C,T	17:33386505[b37]T,C	17	33438466	C	T	SL	Susceptibility	3.22577315385524e-08	6.66626259946287e-05	0.5073979999999999	531.1605696112169	1104.3972444404599	1.0590509478571801	0.17292877442869398	9.04029790425597	289.675432655429	298.31604199376	0.0453727908852722	0.347817273062978	0.0475900461348934	-1.0622865089270601	0.28718405250833096	-3.6989745762301403	3.66459770643388	2.90023474053587
17:33451053[b37]C,A	17:33411679[b37]C,T	17	33451053	C	A	SL	Susceptibility	6.20287047270184e-08	0.000542710234167061	0.596074	983.305068813721	984.8674107615379	0.0026023402768264197	0.432198373924954	0.00209145252156275	779.1935092524901	1288.59556427167	0.729656423490951	0.149686581486855	5.9623723499055306	0.8089385865895731	0.216608694811362	3.7345619357249507	3.72574464926033	2.95223830392245
17:68745251[b37]C,G	17:68745251[b37]C,G	17	68745251	C	G	SL	Susceptibility	4.1944052296816e-09	4.1944052296816e-09	1.0	311.271106886427	548.0710848400611	0.8117194354536199	0.23578511753566	3.2395018920023797	401.253741850073	755.969253769399	0.9149996493509529	0.184079595936235	6.175740216541421	0.137583675318409	0.26665375298316396	0.5159637686670611	0.21761358788180898	0.106463135759142
17:68754730[b37]G,A	17:68745251[b37]C,G	17	68754730	G	A	SL	Susceptibility	4.1944052296816e-09	1.07408752466067e-06	0.940922	3108.2987992660996	2544.34287759082	-0.28820457367940305	0.126743942007567	1.63881486836757	1327.1128589944599	1032.50598384123	-0.359973040890625	0.21879222497421202	1.00037612937649	-0.0956652098407807	0.133706030448561	-0.715489118328024	0.32394059178913104	0.15210782665507902
17:68758098[b37]G,C	17:68745251[b37]C,G	17	68758098	G	C	SL	Susceptibility	4.1944052296816e-09	2.95116468841921e-06	0.7699229999999999	436.545897143864	513.077286568723	0.23535801331749398	0.31713826347757107	0.33912674203165194	459.115944817136	451.34863916416197	-0.0266434793868906	0.265058577089326	0.0362442120887778	-0.19691477824922302	0.26112121899657303	-0.7541125114455259	0.34603375636312605	0.165247376099065
17:68793921[b37]C,T	17:68745251[b37]C,G	17	68793921	C	T	SL	Susceptibility	4.1944052296816e-09	5.665183275102779e-05	0.540295	1022.0724870462401	901.994780984032	-0.18214817766678798	0.173702640989129	0.531131910896375	692.834671850361	548.622921790547	-0.337152963830894	0.274457161631468	0.658994106679693	-0.203937743045472	0.20815248493145302	-0.9797516619253	0.48517513375600607	0.24096805480286
17:68812470[b37]T,C	17:68745251[b37]C,G	17	68812470	T	C	SL	Susceptibility	4.1944052296816e-09	1.20530256359245e-05	0.5786	341.35160289425096	404.937034940418	0.246380328740406	0.363656584429668	0.302697801029984	316.785129389805	237.78907019432597	-0.41361915833502205	0.341350912446998	0.646617664496579	-0.5714834407264611	0.266535385715092	-2.14411845989311	1.4945326098721001	0.983426857842072
17:68813758[b37]T,A	17:68745251[b37]C,G	17	68813758	T	A	SL	Susceptibility	4.1944052296816e-09	7.89965855149698e-06	0.655554	578.3372082568229	416.45089473543703	-0.47046436788167606	0.261489336156061	1.14271919247444	689.187033651913	584.001121141146	-0.234187738068835	0.228669424787317	0.5146011467964879	0.23910181952594198	0.199653216790792	1.19758561053632	0.6362406844154019	0.330515567543041
17:68817451[b37]C,T	17:68745251[b37]C,G	17	68817451	C	T	SL	Susceptibility	4.1944052296816e-09	8.44301930882184e-06	0.65554	1132.96836141307	1115.44400071445	-0.0253874170497222	0.15674938454289902	0.0598143858023174	1510.7575445851198	1602.07023023139	0.0827870567445015	0.18439441797943598	0.184784132409155	0.0683124039156739	0.19680669296337	0.34710406890678397	0.13756261248765803	0.0626468048161716
17:68818507[b37]G,A	17:68745251[b37]C,G	17	68818507	G	A	SL	Susceptibility	4.1944052296816e-09	1.17871596981016e-05	0.578549	453.234798322264	436.84983205768896	-0.0476009502777236	0.288443984341658	0.0610187120128327	546.0880197113739	336.413253619083	-0.6996366943311549	0.294255280065989	1.7588707288077399	-0.647783227464693	0.30106345293547804	-2.15165016261048	1.50272584529973	0.9865405677404301
17:68837499[b37]A,G	17:68745251[b37]C,G	17	68837499	A	G	SL	Susceptibility	4.1944052296816e-09	3.14216761642952e-07	0.555778	763.4243741239	885.8636979511909	0.21250271296756398	0.19987370132994897	0.54106303345554	1326.3733769755302	990.1085984153909	-0.420889401304115	0.19223114877627104	1.54422989758077	-0.639438428457078	0.23802534309817103	-2.6864300251984	2.14134207274215	1.50865122611141
22:30619983[b37]G,A	22:30619983[b37]G,A	22	30619983	G	A	Meta	Outcome	5.23239274443885e-09	5.23239274443885e-09	1.0	71.0461700179603	62.6398617380945	-0.157742337271199	0.696103226285569	0.0858003161455068	59.288677215125	51.0357655773705	-0.20877100383564604	0.733105772711771	0.11024144556695402	-0.0361471301464766	0.735933885689754	-0.0491173607430751	0.0173553581744876	0.00632005893508884
22:30620627[b37]A,G	22:30619983[b37]G,A	22	30620627	A	G	Meta	Outcome	5.23239274443885e-09	2.93500725923469e-05	0.5035970000000001	1064.4467371781	1193.39737064266	0.169662813238568	0.167451173942418	0.50729410474817	333.441607106961	275.235683716954	-0.271904504362118	0.29645709504804196	0.444847064527248	-0.445665924029791	0.18777385214317802	-2.37341844427822	1.75388849956735	1.1833455596854499
22:30626145[b37]G,T	22:30619983[b37]G,A	22	30626145	G	T	Meta	Outcome	5.23239274443885e-09	5.62397543043329e-05	0.7253930000000001	274.992640049375	230.744435825014	-0.254201713550945	0.30821681780911797	0.38773152685494294	524.4960906561	438.34855118223703	-0.259717142947338	0.23792807902281798	0.56063813695631	-0.0162317166355533	0.21662640748444698	-0.0749295380191292	0.0267470623456021	0.0106875880046367
