# Supplementary material for: Genome-wide association study identifies human genetic variants associated with fatal outcome from Lassa fever
Source: Nat Microbiol. 2024 Feb 7;9(3):751–62. doi: 10.1038/s41564-023-01589-3 (PMC10914620; doi:10.1038/s41564-023-01589-3)
Supplement: Supplementary file 6 — MPRA results data for the HepG2 cell line for the lead GWAS association peaks. [file 41564_2023_1589_MOESM6_ESM.tsv]

Variant	Lead_Variant	CHR	POS	REF	ALT	Cohort	Pheno	Leadvar_P	Variant_P	Leadvar_R2	A_Ctrl_Mean	A_Exp_Mean	A_log2FC	A_log2FC_SE	A_logP	B_Ctrl_Mean	B_Exp_Mean	B_log2FC	B_log2FC_SE	B_logP	Log2Skew	Skew_SE	skewStat	Skew_logP	Skew_logFDR
1:48106017[b37]A,T	1:48106017[b37]A,T	1	48106017	A	T	SL	Susceptibility	5.8459591291058216e-08	5.8459591291058216e-08	1.0	795.9760013762691	761.2919183139461	-0.0636432907088599	0.338186742924859	0.0702093347013389	649.914112320157	688.740591259141	0.0806718619059406	0.30456736311542304	0.10176487363555199	0.208320787073312	0.298085277648115	0.698863052603461	0.31458287721957595	0.134705833670699
1:48106976[b37]C,T	1:48106017[b37]A,T	1	48106976	C	T	SL	Susceptibility	5.8459591291058216e-08	6.32027284219356e-06	0.864715	1580.44346421533	1962.51432061493	0.31305583515594204	0.245677738897679	0.693417534790995	1714.27734803123	1589.0499035743399	-0.108014207965679	0.186684315596489	0.24959657481072198	-0.351486296512734	0.20815451487195605	-1.6885835828684599	1.03953274730886	0.562411492589198
1:48107729[b37]C,T	1:48106017[b37]A,T	1	48107729	C	T	SL	Susceptibility	5.8459591291058216e-08	2.5981868008886104e-07	1.0	2280.58371251639	2813.09100562403	0.302106032739958	0.158805191962817	1.2431892587818798	898.9235893688741	1144.1072874372999	0.349625492964831	0.308772202069293	0.589214981039097	-0.03694736066479701	0.240619896704429	-0.153550729473474	0.0565232973304651	0.00970052703766969
1:48109144[b37]T,C	1:48106017[b37]A,T	1	48109144	T	C	SL	Susceptibility	5.8459591291058216e-08	1.66089932832117e-05	0.8552120000000001	1224.4986047297198	5440.276762994879	2.15186260212478	0.132165032154827	58.8752875729781	540.263910584078	2384.5892943377303	2.14211025839372	0.157814069865582	41.241052221869204	0.005066695395110211	0.17810941107776102	0.0284470953244472	0.009969629252749941	0.000426125456361536
1:48109221[b37]C,T	1:48106017[b37]A,T	1	48109221	C	T	SL	Susceptibility	5.8459591291058216e-08	1.55495894804443e-07	1.0	2091.2748706697603	2583.94819119872	0.30530029828953303	0.17598377955785102	1.08211353966859	610.660736210226	727.060516976601	0.25345165972617606	0.297988895215985	0.40337587245743395	-0.0592632513180268	0.20765493849356498	-0.285392929963298	0.11050606051382199	0.0341177146503676
1:48124443[b37]C,T	1:48106017[b37]A,T	1	48124443	C	T	SL	Susceptibility	5.8459591291058216e-08	2.49935197611417e-07	0.567609	1686.24406751616	1652.53675507293	-0.0291122739146133	0.200654539267037	0.0532321798974843	1296.91791166485	1292.52861133244	-0.00336464214690485	0.285861717709086	0.0040977408237417605	-0.0311301696281361	0.273370562792357	-0.11387535406210302	0.0412753271254801	0.00970052703766969
1:48130794[b37]G,A	1:48106017[b37]A,T	1	48130794	G	A	SL	Susceptibility	5.8459591291058216e-08	2.49935197611417e-07	0.567609	639.5493281923909	308.419047357325	-1.0513192543782	0.503856132159822	1.43263072677583	436.875956304121	226.574064351006	-0.9467683636801558	0.488142346445883	1.28036690954515	0.253465082167778	0.39993741666651	0.633761862744468	0.278819242326396	0.11947041894546
1:209658594[b37]A,G	1:209658594[b37]A,G	1	209658594	A	G	SL	Susceptibility	7.33886047561222e-08	7.33886047561222e-08	1.0	820.1995358804221	735.578799867874	-0.154722347785202	0.28941987340314695	0.22699649651364398	489.92081705597	512.853328252015	0.0659273972660542	0.430181408938063	0.0564079092887396	0.0892238601992486	0.30716957842978304	0.290471018176185	0.11268888414905802	0.0344406019014797
1:209662107[b37]C,T	1:209658594[b37]A,G	1	209662107	C	T	SL	Susceptibility	7.33886047561222e-08	8.7558279780287e-06	0.8305370000000001	1369.74834135496	1595.7877328099403	0.220915092200389	0.220517919690113	0.49970907578305795	2330.53223392311	2117.83529297746	-0.137733046869712	0.18612056435145496	0.33791536423781104	-0.343505053371755	0.14786928417742598	-2.32303182694514	1.6951338765895803	0.991902664180263
1:209668715[b37]G,A	1:209658594[b37]A,G	1	209668715	G	A	SL	Susceptibility	7.33886047561222e-08	4.88490767718652e-05	1.0	72.9621464145254	12.0879894980549	-2.58648045836396	2.9253255442598	0.42411356753640994	337.191160418509	384.060512104927	0.18912678657871998	0.401406685196194	0.19550178676031602	3.58078892154805	0.897677598616381	3.9889476211361803	4.1780473377514795	3.0941709704954796
1:209669729[b37]C,A	1:209658594[b37]A,G	1	209669729	C	A	SL	Susceptibility	7.33886047561222e-08	4.88490767718652e-05	1.0	580.257007781765	1018.09846128151	0.813380727269858	0.310687439358801	2.05332199171279	555.444390459105	645.468299141953	0.216515974218415	0.36372669973588706	0.25832669068150504	-0.592494444471658	0.401450483886915	-1.4758842453869299	0.853949618272896	0.426740070145428
1:209671134[b37]C,T	1:209658594[b37]A,G	1	209671134	C	T	SL	Susceptibility	7.33886047561222e-08	6.031022241324879e-05	0.932288	515.45342433665	1346.71824069315	1.38754428347723	0.25516697146837	7.26804359069121	819.220029298582	1519.3848514701801	0.8932310020188341	0.265824818518487	3.10857834982928	-0.5194025793470031	0.230026996987642	-2.25800704329896	1.62078116257863	0.962147403721447
1:209672486[b37]G,A	1:209658594[b37]A,G	1	209672486	G	A	SL	Susceptibility	7.33886047561222e-08	6.031022241324879e-05	0.932288	2500.6369848480604	3456.7971053322	0.468051613645301	0.173356446121911	2.15893818865607	2596.07788075624	2621.07703321931	0.0149696412042215	0.16813632443433701	0.0319581665215093	-0.44288358976295295	0.11368669631224199	-3.8956500991687406	4.00905901863056	2.9436660570685698
1:209673289[b37]T,C	1:209658594[b37]A,G	1	209673289	T	C	SL	Susceptibility	7.33886047561222e-08	6.031022241324879e-05	0.932288	1102.66488226463	2900.0712864235197	1.39670121222743	0.169544926193279	15.7564694683277	850.6847280015829	1748.38198518574	1.0392400809218	0.20814013083111602	6.225819853538621	-0.363717526302724	0.22113853866738398	-1.6447496148547598	0.999906825410136	0.5274304757362371
1:209674122[b37]C,G	1:209658594[b37]A,G	1	209674122	C	G	SL	Susceptibility	7.33886047561222e-08	6.031022241324879e-05	0.932288	1810.7749699491299	3016.41554219482	0.737078289219362	0.19400172335781798	3.83838466888068	1728.9472826494698	3268.97631864331	0.9193093990366271	0.38718995715266796	1.75493835288407	0.142720168838401	0.134018974265148	1.06492509453205	0.5422545749058669	0.26939805114177
1:209675959[b37]C,G	1:209658594[b37]A,G	1	209675959	C	G	SL	Susceptibility	7.33886047561222e-08	0.000144105292834096	0.932288	1727.62025950447	1622.1805459947	-0.0902947584204279	0.187002683099966	0.20121108012381897	1168.0150352033802	1562.64381497272	0.42010882095023794	0.23153489185348605	1.1573392821902901	0.473870596455748	0.23823861026742102	1.9890587672746798	1.33073225440868	0.7543597708660621
1:209681120[b37]T,A	1:209658594[b37]A,G	1	209681120	T	A	SL	Susceptibility	7.33886047561222e-08	0.000286065817073674	0.932288	743.087554584675	571.404344880249	-0.380229834342624	0.302869899382194	0.679178385018279	1243.5271765037598	880.9907097485581	-0.49486748955766297	0.296367103225799	1.02244490033785	-0.15562459181500599	0.24681174910816397	-0.630539641558165	0.27708521336730896	0.11947041894546
1:209682348[b37]G,A	1:209658594[b37]A,G	1	209682348	G	A	SL	Susceptibility	7.33886047561222e-08	0.000564924611409559	0.873043	542.4204734550631	679.218719225552	0.32707204962687103	0.337737801035746	0.47777147705763795	630.734727145049	1243.81265312175	0.977385819547187	0.226242207161112	4.8069636091613495	0.7092947045445591	0.368236515469169	1.92619328813941	1.2669613609141002	0.723529200127355
1:209687349[b37]G,T	1:209658594[b37]A,G	1	209687349	G	T	SL	Susceptibility	7.33886047561222e-08	0.000989013279179308	0.873043	1625.6240540022598	1895.94737709507	0.222113837642272	0.253172990048242	0.419859267520924	1715.90008411612	1299.0313825773	-0.401681560389269	0.25118974655658105	0.959418170437734	-0.596668412762568	0.24036460603032198	-2.48234722497911	1.88432285905398	1.07218711135997
2:20756077[b37]C,A	2:20782790[b37]C,G	2	20756077	C	A	SL	Susceptibility	8.64620749869118e-08	4.19796670039417e-05	0.7546930000000001	1120.66856229516	2916.3484100263204	1.38123141181424	0.20012368054252103	11.2897509363288	1534.09913618978	3886.82017430455	1.3415862007380401	0.135491232501889	22.3877673848772	-0.0066262975975962	0.181669623896024	-0.0364744389044845	0.0128236828582507	0.000426125456361536
2:20773440[b37]G,A	2:20782790[b37]C,G	2	20773440	G	A	SL	Susceptibility	8.64620749869118e-08	0.00035346301901810896	0.568637	10.843117771282802	33.8463705945536	1.6452966656901202	2.5823768078469502	0.280632690186688	15.043526193346601	4.45430259586377	-1.77755075089709	2.9958807922982995	0.257306870021809	-0.646152653500671	2.3140469629043197	-0.279230570450349	0.10786760171698401	0.0333312607151229
2:20775136[b37]C,T	2:20782790[b37]C,G	2	20775136	C	T	SL	Susceptibility	8.64620749869118e-08	0.000381124001898906	0.568637	539.0005178618039	1561.80030844888	1.53473785402026	0.17848267560968	17.093934975229	684.859941744926	2682.02686090276	1.9699795501908002	0.16923272561632802	30.5916826186021	0.418695381822948	0.20031849808844	2.09014836781621	1.4364658300226398	0.8297107174863009
2:20782790[b37]C,G	2:20782790[b37]C,G	2	20782790	C	G	SL	Susceptibility	8.64620749869118e-08	8.64620749869118e-08	1.0	339.45025911058997	319.338449171099	-0.0923335978307986	0.542936538710854	0.0630038108985086	471.159063237013	504.30354495296405	0.0993278322408957	0.31350531695440503	0.124144566421906	0.41216018145947503	0.49042253342791	0.8404185235506949	0.39720909107893804	0.18204277952604503
2:20782828[b37]C,T	2:20782790[b37]C,G	2	20782828	C	T	SL	Susceptibility	8.64620749869118e-08	0.000524484158869261	0.586922	598.426106793147	568.800590101988	-0.0734362206759596	0.34564693395467305	0.0800082264848548	606.74751782762	442.61758344335294	-0.4575955586808279	0.43981417295265995	0.525579041976606	-0.43070128647674205	0.39776897438900893	-1.08279256102947	0.554550694402152	0.273299346912991
3:7181241[b37]A,G	3:7302129[b37]G,T	3	7181241	A	G	NG	Outcome	7.4304732744276e-08	0.000190029855754781	0.773587	567.849993444759	2571.45613022868	2.1792319098146598	0.165092916973972	39.057015626066104	606.838654142285	3004.1377110656103	2.30699046162538	0.20454581347950102	28.7762753333213	0.0961878585335237	0.28997731125388804	0.331708222679901	0.130703967713271	0.0411256216327963
3:7190683[b37]T,C	3:7302129[b37]G,T	3	7190683	T	C	NG	Outcome	7.4304732744276e-08	0.0017032843162343699	0.547007	550.938862848114	449.78978690458	-0.29086996783231894	0.395765020667655	0.33501396740488204	488.15513652614004	438.03900151933897	-0.15392110485798002	0.377851160179274	0.16510630079150598	0.166699861584138	0.265983084017831	0.6267310652468521	0.27504001085654	0.11947041894546
3:7219712[b37]T,C	3:7302129[b37]G,T	3	7219712	T	C	NG	Outcome	7.4304732744276e-08	8.653542263854803e-06	0.805679	942.633677833431	834.172879910706	-0.17835243977555398	0.267936431529764	0.296164145445193	1446.68237845245	1123.43059655143	-0.362296481065741	0.320408551560036	0.588098359921546	-0.25802059886194	0.366098407511655	-0.7047848162347611	0.31790534527228004	0.134705833670699
3:7230754[b37]A,C	3:7302129[b37]G,T	3	7230754	A	C	NG	Outcome	7.4304732744276e-08	4.68246939647805e-06	0.81338	1430.60371641947	1213.10563762105	-0.238083214386633	0.24073585693151	0.49123820057081397	1115.97290684867	1164.06421093408	0.0622057590144291	0.26716472986413503	0.0883693483969007	0.288652144772027	0.23223637737210198	1.2429239038186202	0.669797588318214	0.325509828878763
3:7253458[b37]G,T	3:7287290[b37]T,C	3	7253458	G	T	NG	Outcome	9.95811471768424e-08	0.00121102251984164	0.5013380000000001	758.865809483902	691.307787394259	-0.134328641550954	0.280821969056318	0.19900294029121898	1324.45107015953	1133.39802261712	-0.22294675268872	0.22356840661494198	0.49667513924578494	-0.0774900204195233	0.181389867201268	-0.427201483826774	0.174422924169811	0.0743320217667175
3:7255540[b37]G,C	3:7287290[b37]T,C	3	7255540	G	C	NG	Outcome	9.95811471768424e-08	7.478595726595601e-05	0.661655	412.734047406864	507.38852938100405	0.29725054202113205	0.40337239181373796	0.33613426004552094	483.47692917817	507.37625098493896	0.0721862447510955	0.424139518374937	0.0630556355774282	-0.29109191947958396	0.4856406893919121	-0.599397714890962	0.260500676603263	0.1143958994073
3:7260475[b37]A,T	3:7287290[b37]T,C	3	7260475	A	T	NG	Outcome	9.95811471768424e-08	0.00088090630082464	0.585275	1004.4477430139099	4248.98173345165	2.08097906929207	0.118540108638686	68.2643480864939	818.8196729347951	4335.1286858042895	2.40470813582181	0.12692782233414	79.3176647352824	0.31593623423328004	0.15005146162104802	2.10551920534549	1.45288847084626	0.8397931802788999
3:7264050[b37]C,A	3:7287290[b37]T,C	3	7264050	C	A	NG	Outcome	9.95811471768424e-08	1.8318151733568802e-06	0.7907529999999999	1166.57613998776	1091.65224558431	-0.0939413885491265	0.22531411309283103	0.169587269868137	747.171436719451	743.5599561994791	-0.0058606276771548	0.41922626801137897	0.004871236482907161	-0.0947709346730108	0.36805320891980703	-0.257492483087302	0.0986514281916692	0.0285128661919024
3:7279612[b37]G,C	3:7302129[b37]G,T	3	7279612	G	C	NG	Outcome	7.4304732744276e-08	2.4105574479496497e-07	1.0	2034.22572089478	35988.656412544704	4.14483088034724	0.11291909725041699	294.235383869692	1456.2466735563098	24894.1441182927	4.0952518331742	0.12151315653329801	248.269179954646	-0.0505356450691459	0.0896860333660717	-0.5634728527113521	0.241759785131732	0.10365161977134699
3:7287290[b37]T,C	3:7287290[b37]T,C	3	7287290	T	C	NG	Outcome	9.95811471768424e-08	9.95811471768424e-08	1.0	261.975402933885	337.41346104778097	0.36434364017076293	0.4864308490220621	0.343088987091178	390.93781821474295	555.905898714893	0.50990252431524	0.42038570938875	0.647522515858204	0.0981305553576206	0.5081738105823039	0.193104314535956	0.0721795214262017	0.0157414025171366
3:7302129[b37]G,T	3:7302129[b37]G,T	3	7302129	G	T	NG	Outcome	7.4304732744276e-08	7.4304732744276e-08	1.0	2314.32068851838	1652.58050831487	-0.483911063114945	0.247207489686012	1.29853934549748	2332.2056402042003	1936.2588362270103	-0.266365614007595	0.211377198483134	0.682735873050659	0.24586191368323002	0.17002072297520096	1.4460702753222099	0.829276382525797	0.41867831767810204
3:7322569[b37]C,T	3:7287290[b37]T,C	3	7322569	C	T	NG	Outcome	9.95811471768424e-08	1.27854722576805e-07	0.861826	873.138084944149	499.04688044419197	-0.8050452859364329	0.45434015858857296	1.11684313085407	607.709179854417	599.2713863309909	-0.0175177245056732	0.346973743858691	0.0178490432083302	0.8724698365217229	0.258835709174815	3.37074756533098	3.1251442603015698	2.11090382118696
3:7326277[b37]G,A	3:7332556[b37]G,A	3	7326277	G	A	NG	Outcome	6.90745694327764e-08	1.01177619063359e-05	0.517057	885.666923636522	1063.03387130015	0.26411756629389005	0.217618979178277	0.648061005384198	572.812695767315	622.9783906504609	0.119051892629334	0.31975825666325897	0.148952257463698	-0.176845806674517	0.274368279150761	-0.644556313951086	0.28465297607393103	0.12008214004806099
3:7330265[b37]A,G	3:7330265[b37]A,G	3	7330265	A	G	NG	Outcome	8.30298315596852e-09	8.30298315596852e-09	1.0	804.5081841790469	797.024948415954	-0.0133561310250761	0.32064608038601694	0.0146747341751118	1416.88357066405	1560.6524570582599	0.140244264108882	0.23568526865355202	0.258209825411597	0.18341822541704603	0.19827776809263103	0.92505693997603	0.44984959464750796	0.21494638730259302
3:7332556[b37]G,A	3:7332556[b37]G,A	3	7332556	G	A	NG	Outcome	6.90745694327764e-08	6.90745694327764e-08	1.0	489.29024647821603	437.13022354163104	-0.16259890074959601	0.43453474649415	0.14980582892425398	653.021348174855	706.801150468537	0.11713080099607	0.366763512110621	0.12525672958966902	0.311939245266558	0.450720538273544	0.692090150720492	0.31079709272638106	0.134705833670699
3:7335559[b37]T,C	3:7332556[b37]G,A	3	7335559	T	C	NG	Outcome	6.90745694327764e-08	7.329093348181379e-05	0.598888	973.040178397746	1176.04107382222	0.273231576922528	0.281846396997163	0.47843238154786794	846.6936544568902	987.859434356706	0.222405462846452	0.276301861159232	0.37586616336207396	-0.0249801340314988	0.28969032177862397	-0.0862304749365709	0.0309182289522497	0.00526977416841001
3:7362172[b37]C,T	3:7332556[b37]G,A	3	7362172	C	T	NG	Outcome	6.90745694327764e-08	0.000187586606195553	0.574454	1136.26894286712	3472.8079038893297	1.61249944816019	0.133601527169923	32.8149689095248	661.460582960209	1436.93131552225	1.12087265823736	0.250388871835141	5.11994756314734	-0.540114872534632	0.215732240736157	-2.50363538936769	1.91036105764669	1.07966407888725
3:42421456[b37]C,T	3:42867552[b37]C,T	3	42421456	C	T	SL	Susceptibility	9.93796220300523e-08	9.5129457063381e-06	0.7055239999999999	580.052797557425	770.0717206126191	0.40740211209153204	0.266510407614931	0.898423640199662	611.116946566572	1055.1019617990198	0.7892694650723121	0.24349255308125697	2.9247363799579302	0.37532869121222207	0.301481845586805	1.2449462437172	0.671311584687198	0.325509828878763
3:42423313[b37]C,T	3:42867552[b37]C,T	3	42423313	C	T	SL	Susceptibility	9.93796220300523e-08	1.00514515407788e-05	0.7055239999999999	853.119800428152	1961.83166833657	1.20310163565102	0.18505906631937302	10.098572681353401	676.7753721786879	1291.301117115	0.9326326971402529	0.25123248342549	3.6873120827048798	-0.30444680916262606	0.21936635718580605	-1.38784640027894	0.7820324889649549	0.385646308361539
3:42423512[b37]A,G	3:42867552[b37]C,T	3	42423512	A	G	SL	Susceptibility	9.93796220300523e-08	0.000102801840075386	0.525733	655.227103424334	805.643099331194	0.297908815259834	0.286880342588764	0.5242359057149201	445.5839355483099	744.529560988142	0.742294329506792	0.29622567095073	1.91306863353182	0.4569689739493	0.315514651340701	1.4483288557521001	0.831134078612143	0.41867831767810204
3:42425702[b37]G,A	3:42867552[b37]C,T	3	42425702	G	A	SL	Susceptibility	9.93796220300523e-08	7.70626616084588e-05	0.5257109999999999	453.110385980319	163.909749163216	-1.46649811322494	0.842596422063963	1.08735401588981	899.3833843844501	460.004266252826	-0.964436449980499	0.343352436071093	2.30352236851966	0.7324223389307009	0.488097098436371	1.5005668775271002	0.8746240716830641	0.433341242192109
3:42425988[b37]G,T	3:42867552[b37]C,T	3	42425988	G	T	SL	Susceptibility	9.93796220300523e-08	9.05960902972748e-05	0.525701	744.258964449426	291.941018543792	-1.3457593510519799	0.504079243646979	2.11969799965792	396.957001078519	209.146677284554	-0.920850289712282	0.763365678152194	0.642635652547896	0.11646422412728301	0.380878187316315	0.305778141163438	0.119315816669085	0.0353258889748027
3:42465117[b37]T,C	3:42867552[b37]C,T	3	42465117	T	C	SL	Susceptibility	9.93796220300523e-08	3.1839403679432395e-05	0.537024	2005.9606084188601	16981.639295701498	3.0815016484455096	0.0915819610251547	247.469187660899	2494.0493513679603	21516.7922642862	3.10862689109017	0.0957015518002395	230.725136974305	0.022051138752558	0.0964432397310989	0.228643695649799	0.0866387594441528	0.0272507171065284
3:42465602[b37]G,T	3:42867552[b37]C,T	3	42465602	G	T	SL	Susceptibility	9.93796220300523e-08	3.4639562867459e-05	0.520543	407.13378395737504	434.369445271077	0.0903084765680797	0.40752573417620397	0.0837441327449383	609.994872653008	812.5702079045129	0.41254511723619	0.26506779741976505	0.9222007563372719	0.39829611245772295	0.31587146591416804	1.2609436287795401	0.68333961660083	0.32764052476663
3:42481332[b37]G,C	3:42867552[b37]C,T	3	42481332	G	C	SL	Susceptibility	9.93796220300523e-08	4.35265271008221e-05	0.506663	1321.51393257111	1457.36379835825	0.14011916835895002	0.190218219037033	0.335968087510472	1266.26474791403	1325.91368525386	0.0657309039941986	0.223207498332883	0.11441911934261698	-0.0890836363275752	0.18199156858242102	-0.489493205764808	0.20447272887397897	0.0843536978899636
3:42489281[b37]A,G	3:42867552[b37]C,T	3	42489281	A	G	SL	Susceptibility	9.93796220300523e-08	1.3424373727392202e-06	0.625603	840.1669154159559	973.269304427883	0.213660458666546	0.315162698308873	0.302934961508407	685.904027038338	598.784329774952	-0.19723992364266899	0.417276584881569	0.19624341016517102	-0.482895625220014	0.40612271576170006	-1.18903869810464	0.6299971141890661	0.31793181928568603
3:42492515[b37]G,A	3:42867552[b37]C,T	3	42492515	G	A	SL	Susceptibility	9.93796220300523e-08	9.69003561942946e-07	0.660032	490.165029244574	474.413956344065	-0.0477425282130497	0.49356037092873795	0.0348264761384955	1485.03367399643	1011.47767920261	-0.555847644207426	0.25676989031860004	1.51705018540626	-0.293187718328621	0.3543019945234989	-0.827507953272827	0.389393897078985	0.179633403269275
3:42505368[b37]C,T	3:42867552[b37]C,T	3	42505368	C	T	SL	Susceptibility	9.93796220300523e-08	1.26564537648002e-06	0.671783	802.505641265045	1769.05706605392	1.13925649226652	0.224728621440835	6.3991238420918	1268.6092574723	3778.8581678547102	1.57488680827226	0.127013293952879	34.57949151828	0.47830808502322597	0.202608428099133	2.36075117659567	1.73902367017428	0.9923894712366991
3:42505822[b37]A,G	3:42867552[b37]C,T	3	42505822	A	G	SL	Susceptibility	9.93796220300523e-08	0.000169375228200041	0.5030399999999999	111.20325204136299	23.6554529340595	-2.2327262713498	2.50468219786002	0.42863668730232396	99.8120896264513	94.2739920719256	-0.0884689562443726	1.1438668903991103	0.0276344578156396	1.69085191997969	0.9529183661204911	1.77439325349921	1.11919712223292	0.6080913702028861
3:42517145[b37]A,G	3:42867552[b37]C,T	3	42517145	A	G	SL	Susceptibility	9.93796220300523e-08	1.0204566520997e-05	0.545516	1324.08025273123	792.420712453931	-0.741281011924386	0.31178755214506604	1.75871463981931	1292.5416013576	1279.11604095224	-0.0139619370724919	0.20961194470812802	0.0236989200289135	0.7882634052171609	0.274529640476583	2.8713234893279203	2.38853480741107	1.48493930665418
3:42520369[b37]A,G	3:42867552[b37]C,T	3	42520369	A	G	SL	Susceptibility	9.93796220300523e-08	1.48612834085935e-06	0.522837	471.32822145703796	530.732852527801	0.16715421859752602	0.372162085999258	0.184868681416773	594.880409170012	565.685477284732	-0.0764756518810989	0.40928214864258	0.0696747100056598	-0.303413895484146	0.24578448241463502	-1.23447132424044	0.663485580971925	0.325509828878763
3:42521709[b37]A,C	3:42867552[b37]C,T	3	42521709	A	C	SL	Susceptibility	9.93796220300523e-08	4.97841571397486e-07	0.808037	1611.18717820754	3631.97229507318	1.17210352664743	0.14622651225152697	14.9604356572357	1707.57587309939	2780.8788162546803	0.704447167775564	0.15276391757743898	5.3978624878937005	-0.46303408689132797	0.15416295947777697	-3.00353657233777	2.57371412136591	1.63325989641222
3:42523975[b37]C,T	3:42867552[b37]C,T	3	42523975	C	T	SL	Susceptibility	9.93796220300523e-08	3.2794459374597995e-07	0.808037	370.43686850392095	519.427892709077	0.48942141913741405	0.38935525015254996	0.680369569785175	412.515818211028	608.752097823118	0.563628282018468	0.406316899455791	0.7814863407304259	0.0311538011462913	0.521986506745428	0.059683154149969005	0.0211769703634447	0.0012016295808980801
3:42526070[b37]T,C	3:42867552[b37]C,T	3	42526070	T	C	SL	Susceptibility	9.93796220300523e-08	1.03065459712103e-06	0.522837	249.12185166604698	287.427608641499	0.20894674428141502	0.6328552203783551	0.130020546104843	147.449859730937	46.4293235888663	-1.6696604330995601	1.50687797473032	0.572107609893417	-1.4351260508883201	0.882106255588571	-1.6269310435065	0.984004594684015	0.516123996699266
3:42531390[b37]C,T	3:42867552[b37]C,T	3	42531390	C	T	SL	Susceptibility	9.93796220300523e-08	6.52284529849463e-07	0.540389	959.411625131371	723.9153515135381	-0.402985406603184	0.311303073000209	0.708878116724592	616.6210551587039	625.103880302216	0.0230376945628917	0.49076335343085103	0.0165726422570986	0.12695280395303	0.340754594450723	0.372563733609142	0.149064024185929	0.0574590538052708
3:42536771[b37]T,A	3:42867552[b37]C,T	3	42536771	T	A	SL	Susceptibility	9.93796220300523e-08	1.66686979147124e-07	0.808064	1313.72161348098	1119.64925816643	-0.231006857482702	0.209095737319521	0.5698432548868421	891.210122247002	1189.17708733834	0.413821071547139	0.23436940466331002	1.11097990084507	0.628223686822685	0.18572253420952398	3.3825926912775803	3.1438450607487	2.11321420544592
3:42537236[b37]T,C	3:42867552[b37]C,T	3	42537236	T	C	SL	Susceptibility	9.93796220300523e-08	2.28221989721934e-07	0.8164640000000001	380.552999252718	282.823083494708	-0.42659545702447205	0.613139329711915	0.31284435605912	449.569404550706	387.78968745494797	-0.21213144010946802	0.36995433750132106	0.24689624674219798	0.598166782735699	0.464952283780194	1.28651219405233	0.7027553346439311	0.336332377417958
3:42560096[b37]C,T	3:42867552[b37]C,T	3	42560096	C	T	SL	Susceptibility	9.93796220300523e-08	9.734793115834913e-06	0.504754	726.370488317949	614.242687423957	-0.24434942511642496	0.338705138303145	0.327302160988786	281.302409505909	179.47157356085202	-0.6469582325461469	0.7123020882914641	0.439210322149449	-0.7059681416231209	0.448414111518647	-1.57436646949449	0.9377838383446591	0.48340571076355704
3:42579878[b37]G,A	3:42867552[b37]C,T	3	42579878	G	A	SL	Susceptibility	9.93796220300523e-08	2.0175611892270802e-05	0.613891	1326.43373401887	651.475115000802	-1.02519054161945	0.26918789986077	3.85437896773011	1487.693529025	617.927681438455	-1.2657164389207198	0.35103163171043394	3.5068113009036703	-0.30173369298693103	0.20661152162274302	-1.46039141775391	0.8410873577305509	0.420789019721723
3:42582867[b37]C,T	3:42867552[b37]C,T	3	42582867	C	T	SL	Susceptibility	9.93796220300523e-08	2.48287732415327e-05	0.613949	302.10280240615504	209.227601120199	-0.5356581003774229	0.788405440782177	0.303755439833259	383.07807972816704	299.925579542195	-0.35500379571603	0.49623417849149	0.323887754722532	0.7673935239428559	0.625820371164996	1.2262201093171698	0.6573486723590121	0.325509828878763
3:42589242[b37]A,G	3:42867552[b37]C,T	3	42589242	A	G	SL	Susceptibility	9.93796220300523e-08	1.0513584286147301e-06	0.9003620000000001	2076.3927653175	2695.85651094679	0.37769780676451703	0.186215961848355	1.37128577029928	1261.19951327081	1620.0716393830999	0.362446157264623	0.225179012697007	0.9686435305634878	-0.0243472516218	0.20933485677046698	-0.11630768041891999	0.0421970617059726	0.00970052703766969
3:42594683[b37]A,G	3:42867552[b37]C,T	3	42594683	A	G	SL	Susceptibility	9.93796220300523e-08	7.89179319826567e-05	0.57295	1141.38950893351	1098.36999161169	-0.0545401632425217	0.261240577895397	0.0785086629639347	1080.81412525469	1019.2632307192599	-0.0822353068011296	0.27363038313072197	0.11703759643052801	-0.0293810488419692	0.23968222643812304	-0.122583344116065	0.0445830855005362	0.00970052703766969
3:42595398[b37]C,A	3:42867552[b37]C,T	3	42595398	C	A	SL	Susceptibility	9.93796220300523e-08	7.89179319826567e-05	0.57295	965.958564690194	1045.4456991495301	0.11566896339987101	0.268883919487746	0.175832878277628	1104.83311905458	739.265341227273	-0.5786982570715871	0.296547575914351	1.2924013644995	-0.686765260372639	0.295885061988011	-2.3210541815066903	1.69284811495981	0.991902664180263
3:42596991[b37]T,G	3:42867552[b37]C,T	3	42596991	T	G	SL	Susceptibility	9.93796220300523e-08	7.89179319826567e-05	0.57295	1228.84495511597	1012.3222338929801	-0.27966554893143897	0.21778766984822698	0.700928965253	1383.92501665445	1530.6651056198002	0.146621831801643	0.22768867016545002	0.284328367178227	0.395943032476369	0.200326823086344	1.9764853571591399	1.31785643542449	0.74731349554259
3:42601454[b37]C,G	3:42867552[b37]C,T	3	42601454	C	G	SL	Susceptibility	9.93796220300523e-08	7.89179319826567e-05	0.57295	794.4699733863949	926.6562233074831	0.22475340083650197	0.292187363696031	0.354805019880612	981.7480562733301	1252.58165178198	0.353671714455136	0.237750203970672	0.8637155129980171	0.14933846152823402	0.22668086456595	0.658804887718197	0.29241188343581703	0.125561281115048
3:42612368[b37]G,A	3:42867552[b37]C,T	3	42612368	G	A	SL	Susceptibility	9.93796220300523e-08	1.14221838902299e-05	0.592763	366.899667620767	475.684075503478	0.37757706747661895	0.442787771355357	0.40471244402870094	607.1876159802661	1001.4533328139099	0.7237735453619051	0.27976387087195004	2.0141646737846397	0.43015359974709994	0.34712213897769606	1.2391995538341	0.667013249647731	0.325509828878763
3:42620778[b37]A,G	3:42867552[b37]C,T	3	42620778	A	G	SL	Susceptibility	9.93796220300523e-08	9.44898434277693e-06	0.592763	254.14394202095298	93.6649946615225	-1.43807303132743	1.19885401725879	0.637671848740934	227.215711032514	138.739102475529	-0.715353886618322	0.7906435296325369	0.43701162062233395	1.60215408041971	1.00266041136072	1.5979030011222	0.9583524742234041	0.49567509203688304
3:42622116[b37]T,C	3:42867552[b37]C,T	3	42622116	T	C	SL	Susceptibility	9.93796220300523e-08	9.44898434277693e-06	0.592763	107.03975738893101	115.645044227136	0.109392849760413	0.962041819025414	0.0412123633683221	731.422933440401	995.929555928327	0.44509207067063794	0.230447942342605	1.2722069430972198	0.569615409379673	0.545594788547804	1.04402648510592	0.5280146525399699	0.264254037211145
3:42623003[b37]C,G	3:42867552[b37]C,T	3	42623003	C	G	SL	Susceptibility	9.93796220300523e-08	2.1421282539533e-06	0.948933	998.7962611891	803.103630361967	-0.313139208071615	0.263013319320241	0.631123364754771	1490.51334005564	1270.77843157488	-0.228858875621082	0.20190560876528	0.590055564653587	0.0868680197567997	0.20084442418461398	0.43251397249122403	0.176938155565041	0.0743320217667175
3:42628184[b37]T,C	3:42867552[b37]C,T	3	42628184	T	C	SL	Susceptibility	9.93796220300523e-08	1.95684761070151e-06	0.948933	341.256288798361	257.849058150171	-0.40654487185785493	0.472338426807205	0.40960452686129206	460.562396065576	377.117346651423	-0.28535159190656395	0.396148040729851	0.32667423876497703	0.0961751875784313	0.39069110545928704	0.24616682139556303	0.093905827753894	0.0285128661919024
3:42629533[b37]C,T	3:42867552[b37]C,T	3	42629533	C	T	SL	Susceptibility	9.93796220300523e-08	1.95684761070151e-06	0.948933	294.804067117528	121.235284663224	-1.27712141721373	0.7897296656791559	0.975337245985549	344.86334036387603	211.77144277128997	-0.7002207935686329	0.7635170183248371	0.444795846402577	0.101166668757913	0.580901932621445	0.174154470964447	0.0646216986923085	0.0132208830199174
3:42643845[b37]C,A	3:42867552[b37]C,T	3	42643845	C	A	SL	Susceptibility	9.93796220300523e-08	5.95342570020605e-06	0.636688	1701.16413533059	1890.83039194428	0.151974686822439	0.18517864381615803	0.385290921943157	1125.84693615306	882.730598902925	-0.348993196948485	0.369229473252249	0.4627348423021261	-0.6351182085803481	0.482327658565823	-1.31677750031761	0.7260426729172359	0.34113630999725
3:42650550[b37]G,A	3:42867552[b37]C,T	3	42650550	G	A	SL	Susceptibility	9.93796220300523e-08	5.46618333022765e-06	0.661094	329.800454923866	569.489441735553	0.790461763226479	0.39826233794966204	1.3263402588188	225.688395410149	239.127014325071	0.08149157273707999	0.7500906591672979	0.0392980041225146	-0.8965523051074721	0.7913563610921541	-1.13293119154326	0.58965618088396	0.290180013288601
3:42663152[b37]T,C	3:42867552[b37]C,T	3	42663152	T	C	SL	Susceptibility	9.93796220300523e-08	2.68514661627591e-06	0.948934	452.90077557238703	589.010128601986	0.37846001304061205	0.322138432726443	0.6196800096957329	647.46122540758	1969.5061885127302	1.60425171823381	0.196953343717089	15.422254005682499	1.24624359950594	0.305689421556897	4.07682932945059	4.34052138172003	3.21713647318035
3:42669881[b37]C,T	3:42867552[b37]C,T	3	42669881	C	T	SL	Susceptibility	9.93796220300523e-08	3.4462311809399107e-06	0.948935	850.4744281362559	805.2243103231059	-0.0787376625821962	0.26287363764836397	0.11660079109102499	1105.96812581927	1441.04744159718	0.38030883159033796	0.21001157653468103	1.1539279540165202	0.452177308836046	0.24046719586009196	1.8804116179702601	1.22147251401154	0.689682163121656
3:42680033[b37]G,C	3:42867552[b37]C,T	3	42680033	G	C	SL	Susceptibility	9.93796220300523e-08	3.9713008636809e-06	0.948936	294.112384770745	249.234883639487	-0.237787147864703	0.5927750716600079	0.162212533333923	314.240367836578	150.479071918684	-1.05994321276666	0.6340188410965079	1.02426168272753	-0.636509052850583	0.592718860197397	-1.0738802079599798	0.5484033219227981	0.270116453397376
3:42688322[b37]T,G	3:42867552[b37]C,T	3	42688322	T	G	SL	Susceptibility	9.93796220300523e-08	4.08604625879178e-06	0.948936	104.01575895746299	81.1424247696246	-0.35500114633653107	1.34058947963447	0.10173785405415699	120.325952864078	100.484843018881	-0.253937269279515	0.928438033776489	0.105428612220683	0.606966314375962	1.01755733813809	0.596493476708232	0.258970107016917	0.1143958994073
3:42695325[b37]G,A	3:42867552[b37]C,T	3	42695325	G	A	SL	Susceptibility	9.93796220300523e-08	2.20130924076683e-06	0.687394	876.0381005142731	835.405194938767	-0.0679928905297228	0.377143497239667	0.0670547970767256	857.186821249496	1482.12401111539	0.788890294768509	0.20461578052861	3.93739236036036	1.0245855626139302	0.335193345339112	3.05670019068357	2.65016322842798	1.6959207189886498
3:42698660[b37]C,T	3:42867552[b37]C,T	3	42698660	C	T	SL	Susceptibility	9.93796220300523e-08	1.96307233436697e-06	0.687394	2238.70633447745	2144.096774057	-0.0634395255991162	0.206401818903405	0.12000440679545499	2395.5754758745	2002.7054267478302	-0.257665372349821	0.17918945376779397	0.8226124148908871	-0.168478779831834	0.16786067712953304	-1.00368223644078	0.500956862478521	0.244626129295875
3:42698669[b37]T,C	3:42867552[b37]C,T	3	42698669	T	C	SL	Susceptibility	9.93796220300523e-08	3.65459819716335e-05	0.561743	1775.8638754866101	1401.56135384259	-0.34167568472153	0.259246931621226	0.726955073632395	2440.2100614010897	2029.9920892873101	-0.265235298320951	0.18308029721161398	0.83147041926842	0.12067740316921001	0.231501101622361	0.521282198328654	0.22028074039593398	0.0906468825792545
3:42702452[b37]C,T	3:42867552[b37]C,T	3	42702452	C	T	SL	Susceptibility	9.93796220300523e-08	7.89000022050859e-05	0.54547	1850.40450048129	2190.29635258135	0.24371344130990197	0.158027837640488	0.910022418370303	1400.13532680586	1225.2299358338198	-0.19169139423018303	0.301387309975778	0.28004191014344	-0.542771724904348	0.24132265764997896	-2.24915360285646	1.6107856106343301	0.962147403721447
3:42867552[b37]C,T	3:42867552[b37]C,T	3	42867552	C	T	SL	Susceptibility	9.93796220300523e-08	9.93796220300523e-08	1.0	1050.55313714442	1556.42214019169	0.5654538161785589	0.207824697711276	2.18628561309857	857.0555485063161	1201.9197004088498	0.489603077360571	0.297781105970724	0.999388628933112	-0.154396440742873	0.304710164335165	-0.5066993451949461	0.212989079227423	0.0870150564052089
7:146025264[b37]C,A	7:146262071[b37]C,T	7	146025264	C	A	NG	Susceptibility	5.592414380801059e-08	0.0016986220138239699	0.5061439999999999	1262.3515798703802	858.804074660722	-0.5549394811081779	0.27295008082114	1.37633014226673	1071.27169029578	852.86607828673	-0.327753713040411	0.305859861225378	0.546822173209543	0.19217149585184998	0.24940416189382103	0.770522409861242	0.355571192639505	0.155905738983962
7:146042143[b37]T,G	7:146261329[b37]T,C	7	146042143	T	G	NG	Susceptibility	5.592414380801059e-08	0.000111317396540924	0.617268	432.53870733864096	371.243908726414	-0.219010929861689	0.405097112227512	0.23006387426510896	351.072809508625	314.916139521032	-0.152653429927869	0.47012479054060896	0.127609540264297	0.0275583081792482	0.37658631889764005	0.0731792600961132	0.0261042767806179	0.0037459474438281703
7:146044055[b37]C,T	7:146262071[b37]C,T	7	146044055	C	T	NG	Susceptibility	5.592414380801059e-08	0.00010449396278973	0.640786	528.947688120741	680.547901578066	0.364586219158005	0.32884033778848903	0.572581421559884	535.87828931749	864.146710506384	0.690390782089872	0.3230685655695	1.48678654110402	0.296490497347638	0.35279672467569106	0.840400368286261	0.39719806142136893	0.18204277952604503
7:146075915[b37]C,T	7:146261329[b37]T,C	7	146075915	C	T	NG	Susceptibility	5.592414380801059e-08	0.00111935906880807	0.525651	558.469274868745	550.1140670346421	-0.0215392348347621	0.307275905418036	0.0249745710734103	477.522530221082	384.739089963668	-0.312819984499645	0.39885891085627795	0.36364096618775604	-0.31522510265252096	0.29856216676017894	-1.05581060746296	0.536025307122198	0.26939805114177
7:146075946[b37]G,C	7:146268583[b37]T,C	7	146075946	G	C	NG	Susceptibility	8.23947083191092e-08	0.00110333304613376	0.525651	600.979194354999	325.036611452451	-0.887646069919257	0.46866643311974293	1.2348732032089	361.428012834616	323.723948452632	-0.154123362946189	0.5438262479469029	0.109653888584246	0.596485671139108	0.528934082843327	1.12771267817088	0.585960918975501	0.289575828357283
7:146085451[b37]C,T	7:146261329[b37]T,C	7	146085451	C	T	NG	Susceptibility	5.592414380801059e-08	5.132119000231379e-05	0.64603	891.255111452267	889.9006078938561	-0.00165521030511791	0.34981283538924607	0.00164271147148119	877.1476521665469	531.338456836742	-0.7205716639095991	0.3989355777379411	1.1494668674839499	-0.662395479739522	0.44983585579399	-1.4725270811735298	0.851154974349087	0.426740070145428
7:146100258[b37]T,G	7:146261329[b37]T,C	7	146100258	T	G	NG	Susceptibility	5.592414380801059e-08	1.42136889906087e-05	0.727056	314.17808442588796	307.024516753581	-0.0299898669194999	0.479037404853426	0.022239140094546	644.719451260907	369.01109495443603	-0.8078515571177609	0.38428491110850604	1.44935616214952	-0.7095822130206371	0.408242861861223	-1.73813746500202	1.08519901312053	0.5889848164918471
7:146120915[b37]A,T	7:146268583[b37]T,C	7	146120915	A	T	NG	Susceptibility	8.23947083191092e-08	1.39449914539005e-05	0.7270479999999999	443.666793804216	480.22306516519996	0.11560373161267201	0.39252578845483505	0.114431662187232	366.180006965796	482.497781951084	0.397534075461416	0.38362896449610906	0.522752419621211	0.29700927541423805	0.44883676967000397	0.6617311581504489	0.29401359776412	0.125561281115048
7:146124549[b37]T,C	7:146268583[b37]T,C	7	146124549	T	C	NG	Susceptibility	8.23947083191092e-08	1.50443850524465e-05	0.72705	496.01518090259003	489.276635262237	-0.0224825654905732	0.36687080386355997	0.021757996661418998	480.27461144365896	926.909230066536	0.951509906261049	0.297237047772186	2.8637075249046298	0.963742031057308	0.393557769926645	2.44879431865096	1.84364692402179	1.05125523452354
7:146126322[b37]T,C	7:146272410[b37]T,C	7	146126322	T	C	NG	Susceptibility	8.23947083191092e-08	1.50443850524465e-05	0.72705	1084.08459533929	592.5884864156781	-0.8699574671835659	0.337638697293553	2.000959149038	734.3470541548421	680.638895746913	-0.112321291611345	0.30816867862009006	0.145390559384189	0.75571978561498	0.294379388355078	2.56716270061488	1.9891300252174602	1.1233094185606698
7:146132191[b37]G,A	7:146262071[b37]C,T	7	146132191	G	A	NG	Susceptibility	5.592414380801059e-08	0.000125661681123164	0.692566	791.161909384617	561.140979583526	-0.493359082120396	0.301925919081038	0.9903349214112009	384.900184484196	588.281950043138	0.6137910196791079	0.325480442286167	1.2267848723133001	1.08547321241059	0.269630238719989	4.02578441336417	4.24576103223228	3.1425795097808797
7:146140169[b37]G,A	7:146261329[b37]T,C	7	146140169	G	A	NG	Susceptibility	5.592414380801059e-08	2.12875456420016e-05	0.718867	387.784057730003	765.758388220818	0.9813133774178999	0.292312471600781	3.10362141887163	64.217713028274	192.11027141294602	1.5813662810647602	2.287292860642	0.31039559903803804	-1.40927131721119	0.947498152998716	-1.4873604900980801	0.863534295456492	0.430767316888066
7:146142443[b37]A,C	7:146262071[b37]C,T	7	146142443	A	C	NG	Susceptibility	5.592414380801059e-08	2.12875456420016e-05	0.718867	15.513408232307698	24.3400288482413	0.644381738655373	2.90811212261866	0.0837354716709782	8.902294041234489	0.0	-2.86549068035011	3.0311648510116	0.46283125040356005	0.29623224212005395	2.26053993205795	0.131044905652417	0.047818136254924	0.00970052703766969
7:146145548[b37]A,G	7:146262071[b37]C,T	7	146145548	A	G	NG	Susceptibility	5.592414380801059e-08	2.12875456420016e-05	0.718867	703.6642721346229	1935.7620382217399	1.4615931850187298	0.21048913763454102	11.4182694955599	838.138463581884	1878.9051926731602	1.16259427108207	0.199732661698686	8.232224872213559	-0.289257735725997	0.262720045718865	-1.10101128726024	0.5672042297003239	0.27906428230036895
7:146151350[b37]C,T	7:146262071[b37]C,T	7	146151350	C	T	NG	Susceptibility	5.592414380801059e-08	2.0992443746073894e-05	0.7270449999999999	0.0	13.2967884478604	6.82074177173493	3.0603363816936	1.58787269703671	1.5772470127118101	0.0	-0.36800625853017604	3.05419892935598	0.0437866584588228	-1.56363012563564	6.00019570862386	-0.260596520774864	0.0999587564957985	0.0285128661919024
7:146170825[b37]G,A	7:146262071[b37]C,T	7	146170825	G	A	NG	Susceptibility	5.592414380801059e-08	6.70152330236809e-05	0.767953	654.531133531421	744.053582982289	0.18372955659911896	0.346564831843487	0.224745350736443	916.606541485452	660.414578120071	-0.472010044395029	0.421412189646443	0.580564638622017	-0.7733227027793179	0.705408331108516	-1.0962766793015901	0.5639046311264571	0.27906428230036895
7:146171724[b37]C,G	7:146262071[b37]C,T	7	146171724	C	G	NG	Susceptibility	5.592414380801059e-08	6.83760310112049e-05	0.767953	226.847177690914	522.239202982715	1.2034541434956298	0.313228142907167	3.91369127499308	152.047499891316	151.66614259896002	-0.00545370973910705	0.6999056396172829	0.00270848255353801	-1.37507773069453	0.585610267092528	-2.34811069403137	1.72425312415102	0.991902664180263
7:146175384[b37]G,A	7:146261329[b37]T,C	7	146175384	G	A	NG	Susceptibility	5.592414380801059e-08	4.5728849300161e-05	0.742607	360.21037076678596	423.601488792436	0.234931026736398	0.43120421011497495	0.23219608983935003	138.423854402993	154.250589689892	0.16002655658874804	0.856523795585989	0.0696664961452788	-0.30342142535571004	0.574088827187509	-0.528526964794259	0.223928464194114	0.0921914812896701
7:146188612[b37]A,T	7:146261329[b37]T,C	7	146188612	A	T	NG	Susceptibility	5.592414380801059e-08	0.00010221351388840601	0.7602979999999999	744.9752647677229	1018.43557910731	0.451364464856055	0.255336943010115	1.1129030116679899	795.244380969372	1245.57122578198	0.6480804364998579	0.23846082387946899	2.18227246121391	0.19175229448047199	0.300463001910981	0.638189371938988	0.28120742732053006	0.11947041894546
7:146190279[b37]G,A	7:146262071[b37]C,T	7	146190279	G	A	NG	Susceptibility	5.592414380801059e-08	0.000155159452903906	0.791347	701.913117402059	713.5074991235659	0.0249233774097491	0.359684485974524	0.0246799147027843	735.908758028629	940.3161722777301	0.35340426834308	0.24444318808127696	0.8290148852762241	0.455583825638226	0.338980803591423	1.34398119542883	0.7472574544720891	0.358558102534964
7:146261329[b37]T,C	7:146293176[b37]T,A	7	146261329	T	C	NG	Susceptibility	9.35992799016676e-08	5.592414380801059e-08	1.0	973.6428958331551	1048.22415093923	0.108852387004887	0.311602231207282	0.13856078340676903	542.232803436671	707.146559100717	0.380937183414111	0.30664538062189395	0.6693103827347111	0.322106446305536	0.326910880290141	0.98530353599629	0.48881876376221595	0.24187164744304102
7:146262071[b37]C,T	7:146293176[b37]T,A	7	146262071	C	T	NG	Susceptibility	9.35992799016676e-08	5.592414380801059e-08	1.0	727.3094302499229	719.30134041983	-0.0130668105653668	0.357158611348221	0.0128632802794818	681.672245494048	695.740645034489	0.0294849782598121	0.363890370393327	0.0289931595357618	0.0340466296368348	0.32073542289317897	0.10615176000741901	0.038359704465597	0.00970052703766969
7:146268583[b37]T,C	7:146293176[b37]T,A	7	146268583	T	C	NG	Susceptibility	9.35992799016676e-08	8.23947083191092e-08	1.0	882.723894375372	1058.84120298328	0.261688175856707	0.24987151613623299	0.530228907172687	962.394587785783	1034.1090284267402	0.10415879477856699	0.328425642990079	0.124283147863219	-0.2616959383814	0.33575864343136197	-0.7794168326001641	0.36077834033430706	0.158212185747004
7:146272410[b37]T,C	7:146293176[b37]T,A	7	146272410	T	C	NG	Susceptibility	9.35992799016676e-08	8.23947083191092e-08	1.0	1143.82774202608	778.690815137605	-0.5546685406252929	0.319668380638686	1.08240793663181	1586.2686220356698	1400.2282568394298	-0.18266729910044502	0.24803302183644899	0.33587667220595896	0.39286035628756	0.280035441128771	1.40289512893087	0.7941243696421109	0.393843145155171
7:146286912[b37]G,A	7:146293176[b37]T,A	7	146286912	G	A	NG	Susceptibility	9.35992799016676e-08	1.27609272562312e-05	0.5366569999999999	382.798289861184	542.173192892088	0.501126834273507	0.39634092360641293	0.685937825981977	633.812366947016	584.031233139823	-0.11714751744981698	0.332408575568805	0.13994775839389098	-0.556915539843738	0.46056513097007495	-1.2092003983686799	0.6447671865593549	0.323014624252843
7:146293176[b37]T,A	7:146293176[b37]T,A	7	146293176	T	A	NG	Susceptibility	9.35992799016676e-08	9.35992799016676e-08	1.0	251.041304106282	135.02434149744602	-0.89175118676386	0.738104236125591	0.644004618596067	124.854717125874	122.349249703325	-0.0317783227138751	1.15408962611632	0.00964662314524913	0.146980439141549	1.15532232014451	0.12722028872701402	0.0463533420647399	0.00970052703766969
7:146307089[b37]T,C	7:146324580[b37]C,T	7	146307089	T	C	Meta	Susceptibility	8.770475946447752e-08	0.000437558736381777	0.5366569999999999	275.71467538304	1661.8530021132099	2.5894834116915404	0.19241673560090097	40.5567653414646	502.22808023474005	1756.2153604163097	1.8067255652921	0.18318572160954397	22.219408853653803	-0.792287563077876	0.257081376089689	-3.0818551508043397	2.68673422197249	1.7182512734185502
7:146308575[b37]T,C	7:146308575[b37]T,C	7	146308575	T	C	NG	Susceptibility	2.232223120063e-08	2.232223120063e-08	1.0	137.75005758273997	73.9601695243869	-0.8959199079681851	1.1868685478438301	0.34646639231169296	254.556802303911	318.985682154837	0.328886917974666	0.468175509303786	0.316614403827372	1.49488328899218	0.6449027416419761	2.31799803670563	1.6893188404476598	0.991902664180263
7:146310643[b37]C,T	7:146293176[b37]T,A	7	146310643	C	T	NG	Susceptibility	9.35992799016676e-08	1.25322375544436e-05	0.536663	304.697408719654	200.016004493236	-0.603380228480165	0.563374517705292	0.5464301093419429	210.61562281625703	314.107189290487	0.573415848200631	0.585596713882439	0.484813160524427	0.9270994019718091	0.719340825960943	1.2888179963000501	0.704517858451913	0.336332377417958
7:146324580[b37]C,T	7:146272410[b37]T,C	7	146324580	C	T	NG	Susceptibility	8.23947083191092e-08	1.42443778948103e-07	1.0	559.095441735681	781.933047369503	0.484355741142582	0.29988892568259196	0.97352666700895	255.136629385542	581.581318188994	1.19119407452848	0.315149644406909	3.8041792298905497	0.7344033302702859	0.336549064998535	2.1821582843306397	1.5361390565946698	0.9034482099639308
7:146325600[b37]T,C	7:146324580[b37]C,T	7	146325600	T	C	Meta	Susceptibility	8.770475946447752e-08	0.00033364636233918903	0.54697	1.70868426377112	0.0	-0.483565292393364	3.0520522233993	0.0584336246115204	0.131437251059317	0.0	2.7925577151689	3.16073910377719	0.42370641095966793	0.619508475229593	6.0253075405923795	0.10281773520371801	0.0371064037324963	0.00970052703766969
7:146329932[b37]A,G	7:146324580[b37]C,T	7	146329932	A	G	Meta	Susceptibility	8.770475946447752e-08	0.00033364636233918903	0.54697	157.081412905105	218.252943010702	0.473744489143794	0.7871275913996031	0.261803077351209	311.443036447752	522.517399413273	0.7491388607153209	0.4278609142042071	1.0971040237081502	0.407246525418918	0.894259449977497	0.455400863171383	0.18787518609082698	0.0787307166657586
7:146355677[b37]T,C	7:146293176[b37]T,A	7	146355677	T	C	NG	Susceptibility	9.35992799016676e-08	2.16754466148025e-07	1.0	257.386506318547	334.82835276166304	0.38225194785826	0.5113080867612739	0.342271417676975	317.86069509135797	368.47140862608904	0.21450221050257	0.39121380991197796	0.23396919397449198	-0.03006205371115	0.538922463171535	-0.0557817789487492	0.01976219513153	0.0012016295808980801
7:146356694[b37]T,A	7:146293176[b37]T,A	7	146356694	T	A	NG	Susceptibility	9.35992799016676e-08	2.08670508436388e-07	1.0	268.14449353062	240.88788146912202	-0.155280936639785	1.4121214705691498	0.0397962468360554	483.67492955649004	339.798196135362	-0.506433326948952	0.45275363947071395	0.5795050212969189	0.376047711272873	0.770962401758173	0.48776400822569294	0.20362204023481	0.0843536978899636
13:88219363[b37]G,A	13:88530885[b37]G,A	13	88219363	G	A	NG	Susceptibility	6.87715855723158e-08	0.00240228559281054	0.546786	68.9138596976203	56.429470808754	-0.28470506049239397	1.7670571891798001	0.0594833597577192	68.7250045604631	119.931991167117	0.8018746504275001	1.16331330381981	0.309243254252276	1.95056133659903	1.5968685244111	1.22149150464242	0.6538427364965961	0.325509828878763
13:88227349[b37]A,T	13:88530885[b37]G,A	13	88227349	A	T	NG	Susceptibility	6.87715855723158e-08	0.00240228559281054	0.546786	830.634976624594	833.921137198205	0.0024807779977879803	0.344263519641013	0.0025041999899362197	974.669400760998	848.915983003661	-0.19939148424048397	0.251409225578569	0.36883812684068107	-0.0849478642363754	0.282049233414963	-0.30118097896545803	0.117318112356256	0.0353258889748027
13:88229943[b37]G,A	13:88530885[b37]G,A	13	88229943	G	A	NG	Susceptibility	6.87715855723158e-08	9.21310087677148e-05	0.581651	671.357399934159	518.328935168543	-0.37173787829994703	0.389247149004493	0.46907222481405103	589.262522303855	272.283002805132	-1.11042092267075	0.54256661718405	1.39044149668351	-0.7748830382264699	0.32028257327313103	-2.41937308766926	1.80834544242785	1.02549907083583
13:88231937[b37]C,G	13:88530885[b37]G,A	13	88231937	C	G	NG	Susceptibility	6.87715855723158e-08	0.00253833708835629	0.582562	125.96487082078899	60.3138415818788	-1.05948051672438	1.5076452734613899	0.316755976777549	69.4455996209502	70.0263127089354	0.00759229809767802	1.4198917944546798	0.0018568139128493897	1.3074614180903101	1.58825339398332	0.8232070669852031	0.38680296486196103	0.179633403269275
13:88269776[b37]A,G	13:88530885[b37]G,A	13	88269776	A	G	NG	Susceptibility	6.87715855723158e-08	0.00252973270651046	0.530493	514.973955565991	490.845518487435	-0.0704718318485074	0.40405154159678397	0.0647240917598248	354.54755875352896	306.67374634183	-0.208335314636948	0.56635755750245	0.14692010659152	-0.17275782321261	0.571704789380595	-0.302180122366618	0.11775174729961801	0.0353258889748027
13:88279347[b37]A,T	13:88530885[b37]G,A	13	88279347	A	T	NG	Susceptibility	6.87715855723158e-08	0.00110232521045412	0.623995	817.928858924575	491.451026367519	-0.733398711460544	0.330626133659979	1.5760923566126102	730.7368700001559	723.561173941049	-0.0114931613844427	0.313923631332286	0.0128725092793952	0.682804635855183	0.27821802347092794	2.45420705436983	1.8501786655053898	1.05125523452354
13:88281782[b37]G,A	13:88530885[b37]G,A	13	88281782	G	A	NG	Susceptibility	6.87715855723158e-08	0.00239949280473375	0.5895729999999999	391.534716739401	422.17858038916	0.10908291887533501	1.2798720428166201	0.0305473241399934	459.41704152946403	399.573824210074	-0.20533976663992698	0.39911629004189203	0.216874128294052	-0.0057209741296033794	1.01449553494554	-0.0056392304672987	0.00195848743962746	0.000426125456361536
13:88287572[b37]A,G	13:88530885[b37]G,A	13	88287572	A	G	NG	Susceptibility	6.87715855723158e-08	0.00197890148712601	0.5908800000000001	856.517834546361	2469.7751945484	1.5274322473464799	0.15480393973807002	22.237040699366396	411.76307659795	1692.8447789922302	2.0396675627859198	0.226277710339558	18.701862363327397	0.485106321247814	0.268723974280886	1.8052215941877698	1.1484969671224299	0.627172049910717
13:88306357[b37]T,C	13:88530885[b37]G,A	13	88306357	T	C	NG	Susceptibility	6.87715855723158e-08	0.00539518402510573	0.510413	824.943226744693	2792.5541721376003	1.76010265673013	0.165883468713653	25.5744871801691	568.160917945932	1461.3804261788198	1.36309918988947	0.19694962072551198	11.348439148172199	-0.395027399001689	0.225446699751434	-1.75219863248043	1.0983256273810602	0.59575137778492
13:88308613[b37]A,G	13:88530885[b37]G,A	13	88308613	A	G	NG	Susceptibility	6.87715855723158e-08	0.00539518402510573	0.510413	362.54433377408697	275.224829681417	-0.395685293572255	0.5195444040882761	0.350374613344817	376.513924540421	398.332987132125	0.0810769491461352	0.394179363162107	0.0772555280713005	0.571317140017414	0.414380379401688	1.3787263307261801	0.7747446259086279	0.38221886611845
13:88313460[b37]G,A	13:88530885[b37]G,A	13	88313460	G	A	NG	Susceptibility	6.87715855723158e-08	0.00544367806214064	0.510413	528.707767053261	641.4249021564129	0.27617671818219897	0.36752601887886704	0.34449368404636704	517.3751918155419	793.29798840041	0.61586274360245	0.30592438683842893	1.3555424685524398	0.39759093236739	0.308750530096911	1.2877416995611102	0.703694912973544	0.336332377417958
13:88315394[b37]C,T	13:88530885[b37]G,A	13	88315394	C	T	NG	Susceptibility	6.87715855723158e-08	0.00544367806214065	0.510413	315.669656614314	427.197113615509	0.437551052648099	0.507773622020269	0.410218018289605	298.379084969343	132.902904775786	-1.17131589216453	0.937365415769297	0.674788377586277	-1.6868097429446	0.820509310245516	-2.05580816924535	1.40010590381397	0.8057600492594521
13:88319157[b37]C,A	13:88530885[b37]G,A	13	88319157	C	A	NG	Susceptibility	6.87715855723158e-08	0.00544367806214065	0.510413	723.027973324276	819.021715165293	0.180340634206619	0.244023938850189	0.33734629851985404	622.046816115084	1207.76956615571	0.957794949888611	0.2652046955825	3.51656274234743	0.7165686492114979	0.28512438943571305	2.51317907468264	1.9220924378304898	1.07966407888725
13:88321123[b37]T,C	13:88530885[b37]G,A	13	88321123	T	C	NG	Susceptibility	6.87715855723158e-08	0.00544367806214065	0.510413	13.609029683448698	46.8109299011746	1.78564450140075	1.93035967850627	0.449833731056775	7.55461579729287	40.6796899132643	2.42633183422875	2.0841770674158098	0.611976964058919	0.324281260341145	1.9719083321388	0.164450474221293	0.0607920875035926	0.0113872313257314
13:88321124[b37]G,A	13:88530885[b37]G,A	13	88321124	G	A	NG	Susceptibility	6.87715855723158e-08	0.00544367806214065	0.510413	26.337568965773396	37.532380026112	0.515278125636758	2.152297786987	0.0910921879567226	23.2774684764023	14.566053846776303	-0.670450121981305	2.9200513625818902	0.0870338897759268	-0.0731229365123177	1.51458381320522	-0.0482792275176716	0.0170535528520876	0.0012016295808980801
13:88321245[b37]G,A	13:88530885[b37]G,A	13	88321245	G	A	NG	Susceptibility	6.87715855723158e-08	0.00544367806214065	0.510413	381.568103347027	209.74558760784697	-0.863046187853688	0.546642011796532	0.941654945298263	356.46794847049597	239.42297097148202	-0.574168738887741	0.4936547499361671	0.61120661735884	0.329021493718777	0.40139788980402097	0.819689146545884	0.3846883582602721	0.179633403269275
13:88321632[b37]T,A	13:88530885[b37]G,A	13	88321632	T	A	NG	Susceptibility	6.87715855723158e-08	0.00554098690588941	0.510404	353.008939527099	251.08279788023899	-0.488535893099721	0.577914850227594	0.40020453055624605	371.44434015345	455.68758498138	0.29446360174874203	0.34885429442885196	0.399440448766205	0.900768337514648	0.5238560481066691	1.71949592024416	1.06791143715809	0.581348626205588
13:88348533[b37]C,T	13:88530885[b37]G,A	13	88348533	C	T	NG	Susceptibility	6.87715855723158e-08	0.00509662804181415	0.6111989999999999	203.38165649975	156.185057059019	-0.381193725612786	0.617106654716023	0.270215250297094	79.7292667759038	75.9859466976147	-0.0741565483008772	1.1733850341379901	0.0224555505832056	-0.0023720982897806	0.8054142653021179	-0.00294519031009564	0.00102175762299957	0.000426125456361536
13:88350798[b37]A,C	13:88530885[b37]G,A	13	88350798	A	C	NG	Susceptibility	6.87715855723158e-08	0.00547361847371562	0.510413	198.47643972995	152.717468992895	-0.38151541320322	0.7094306825175309	0.228610163631613	251.21641372362004	107.254389730798	-1.22524015868258	1.03296526470701	0.627884630651173	-1.13381976975009	0.8716114150823959	-1.3008317125389	0.7137320548777221	0.336332377417958
13:88361446[b37]A,T	13:88530885[b37]G,A	13	88361446	A	T	NG	Susceptibility	6.87715855723158e-08	0.00552088054813891	0.510404	889.793988201138	864.471007206959	-0.0414895049312719	0.263168036091833	0.058126268619894006	993.7190549933459	1310.49437892142	0.40089370674226205	0.271338870992892	0.8552670092229709	0.39922487117264205	0.264156326933952	1.51132049648942	0.8837017702108209	0.4380975669372229
13:88367627[b37]T,C	13:88530885[b37]G,A	13	88367627	T	C	NG	Susceptibility	6.87715855723158e-08	0.00647254587591872	0.626504	1259.0110915233502	1474.17781875927	0.228396990187145	0.219154959588781	0.526757899901512	1364.56685189556	1982.9182281037101	0.539285960253033	0.18293786813332996	2.49495697851975	0.315887107212496	0.16154635999746803	1.9553960065546998	1.29639615307413	0.737282674973012
13:88377259[b37]T,A	13:88530885[b37]G,A	13	88377259	T	A	NG	Susceptibility	6.87715855723158e-08	0.0069578173124617	0.626504	376.27932759329804	1429.2736694577402	1.9236417459796298	0.18945389176046498	23.4957822126825	223.593096809534	856.226267020681	1.9339823237685299	0.271903163001776	11.944072186557	-0.0320890518432638	0.309774507129013	-0.10358842030180199	0.0373958311202963	0.00970052703766969
13:88380936[b37]C,G	13:88530885[b37]G,A	13	88380936	C	G	NG	Susceptibility	6.87715855723158e-08	0.00691410644597099	0.626504	135.976690163444	162.548461874752	0.25643158891073803	0.684066951957166	0.150112671921913	191.451271459894	242.47367282279498	0.345543946736393	0.5978526495811121	0.249274952940928	0.0008461620755361019	0.68841985263713	0.00122913665591529	0.000426125456361536	0.000426125456361536
13:88381057[b37]G,A	13:88530885[b37]G,A	13	88381057	G	A	NG	Susceptibility	6.87715855723158e-08	0.00691410644597099	0.626504	608.023182592013	1239.4489739516698	1.02960277250706	0.30099088498933396	3.20441394675074	592.443047097092	850.824365418162	0.521038295635299	0.292438445497623	1.1261113689981002	-0.47127813567859395	0.33558908208054106	-1.40433095366758	0.795282402540067	0.393843145155171
13:88392958[b37]C,T	13:88530885[b37]G,A	13	88392958	C	T	NG	Susceptibility	6.87715855723158e-08	0.0068569917671757	0.638124	670.44505125888	593.610501222852	-0.17603309706021397	0.295940764473796	0.258092270625657	794.754397668681	774.7764270422059	-0.0350486381608514	0.355336747404175	0.0355385552035141	0.00439317040146346	0.361021176768429	0.0121687332604352	0.00423716999868106	0.000426125456361536
13:88394542[b37]G,C	13:88530885[b37]G,A	13	88394542	G	C	NG	Susceptibility	6.87715855723158e-08	0.00264029632694335	0.6544449999999999	653.4384736724501	781.476807527611	0.26032696480429396	0.31539357150867603	0.38812536735455894	805.9617613683839	982.934741499141	0.288023087499969	0.280652155005085	0.516031553101736	0.0353176037216309	0.32023449922806396	0.11028669242934501	0.0399184967672548	0.00970052703766969
13:88402516[b37]G,A	13:88530885[b37]G,A	13	88402516	G	A	NG	Susceptibility	6.87715855723158e-08	0.0025709029712209	0.6544449999999999	179.65697411361802	117.15866090650199	-0.614831875381181	0.7384340227736891	0.392479125510032	314.214958291661	434.256987371639	0.467431371730848	0.366771742722996	0.693564618806014	1.0791164594381601	0.47504208972737394	2.27162283674161	1.63621320264608	0.962147403721447
13:88406575[b37]G,A	13:88530885[b37]G,A	13	88406575	G	A	NG	Susceptibility	6.87715855723158e-08	0.00680587949612791	0.638124	716.978554193719	753.3339010647791	0.0705133675331855	0.267045707935184	0.10141656844964599	653.63478530525	458.405931739514	-0.509110015130671	0.439445292613749	0.607921843168361	-0.7555937703541971	0.39325022411371	-1.9214070940636399	1.26216827828531	0.723529200127355
13:88409673[b37]A,G	13:88530885[b37]G,A	13	88409673	A	G	NG	Susceptibility	6.87715855723158e-08	0.00680587949612791	0.638124	1088.84125911507	1003.7382412461699	-0.118194279602384	0.253160467125897	0.19342028539380698	722.091154605967	780.803007535062	0.11414067175341999	0.339522124750173	0.132688780940437	0.17002290634356101	0.242420858577183	0.701354278429092	0.315979191161758	0.134705833670699
13:88411460[b37]T,C	13:88530885[b37]G,A	13	88411460	T	C	NG	Susceptibility	6.87715855723158e-08	0.0060521589140073795	0.638124	1402.5832132489902	1649.1064657815198	0.23511100332539603	0.24319429796884	0.47669191044648795	1607.66678594154	1993.52388501837	0.311932547747518	0.203864627748373	0.8996540955039499	0.113357627839035	0.236388417779398	0.4795396868590321	0.19958899978846803	0.0831327197970268
13:88411955[b37]C,T	13:88530885[b37]G,A	13	88411955	C	T	NG	Susceptibility	6.87715855723158e-08	0.0060521589140073795	0.638124	800.375475579549	1048.1726265293598	0.39062453441492795	0.32543604335779996	0.6382372450326079	537.898025681294	590.751257774253	0.134284560462743	0.30983876337291	0.177359184194677	-0.14448345930832598	0.33962239600102195	-0.425423826607394	0.17358325058967597	0.0743320217667175
13:88411969[b37]C,T	13:88530885[b37]G,A	13	88411969	C	T	NG	Susceptibility	6.87715855723158e-08	0.0060521589140073795	0.638124	905.502685766444	1130.92425316386	0.32119589196354303	0.253571122158167	0.6876823117964851	604.346966788974	534.568296214047	-0.180551158531906	0.353680533941054	0.21487905495711104	-0.532022329667681	0.273278435025156	-1.94681417001933	1.28771221375444	0.7342026131713242
13:88427621[b37]G,A	13:88530885[b37]G,A	13	88427621	G	A	NG	Susceptibility	6.87715855723158e-08	0.00014363156319868798	0.686475	982.011796647462	3665.7961690198604	1.89989057446632	0.135635084505429	43.85227322172071	1302.38566874155	4535.813042181971	1.8011738563982298	0.169000591129043	25.7949253987152	-0.12645333154822	0.20469412534158302	-0.617767272691395	0.27024513320018695	0.11689700128306599
13:88429829[b37]T,G	13:88530885[b37]G,A	13	88429829	T	G	NG	Susceptibility	6.87715855723158e-08	0.00014363156319868798	0.686475	1247.935877029	6016.01499275281	2.26974160692092	0.138634390576169	59.519428065332	847.3292091972729	3990.2296104063003	2.2346844011543996	0.130329395651468	65.17503178737441	-0.0215886647759303	0.169146245695115	-0.12763313005979302	0.0465112536138207	0.00970052703766969
13:88432130[b37]C,T	13:88530885[b37]G,A	13	88432130	C	T	NG	Susceptibility	6.87715855723158e-08	0.000189768266410545	0.762961	2239.2444468197	4652.49431909289	1.0559070276897	0.131604744574586	14.9874814225452	1556.14465062957	3626.5097808301502	1.2208514986411	0.163707177543113	13.0547371659824	0.15141445402256198	0.16831164941921	0.899607689337283	0.43376401095388706	0.208267895720344
13:88435356[b37]A,T	13:88530885[b37]G,A	13	88435356	A	T	NG	Susceptibility	6.87715855723158e-08	0.000142153930271477	0.7005520000000001	1208.65313455215	888.953805332508	-0.440324328932103	0.34145243488269	0.705087521383568	911.9882852763119	1062.91631498581	0.220831588666292	0.232051613017167	0.466895227105399	0.764043382364945	0.276689407574839	2.7613756126832794	2.23989100671526	1.3545800600360802
13:88435560[b37]C,T	13:88530885[b37]G,A	13	88435560	C	T	NG	Susceptibility	6.87715855723158e-08	0.000142153930271477	0.7005520000000001	1121.2880242752901	5247.437650682	2.2275489061624	0.13660397588527598	59.052753619894	993.873248764649	4244.14865501117	2.0947757644281797	0.13532418221575598	53.322581010636206	-0.13097657146141697	0.15787963522060097	-0.829597631628716	0.3906550175487561	0.179633403269275
13:88437631[b37]C,T	13:88530885[b37]G,A	13	88437631	C	T	NG	Susceptibility	6.87715855723158e-08	0.000138705089304838	0.7005520000000001	772.3739259941381	939.8218354342059	0.284443105058551	0.293226136007227	0.478831681947925	537.704106460664	491.42582773196096	-0.12677476273827804	0.38387184224036797	0.130059356726137	-0.434389941533758	0.272597532025923	-1.5935211823284199	0.954507561044236	0.49567509203688304
13:88440345[b37]G,T	13:88530885[b37]G,A	13	88440345	G	T	NG	Susceptibility	6.87715855723158e-08	0.000139851133320133	0.7005520000000001	585.473621250288	895.368489028128	0.611503010463176	0.33859695431058195	1.1492327145694199	914.298875600504	764.3549504023489	-0.259612486899697	0.285138377580937	0.440608151465899	-0.778247119706485	0.311693942976956	-2.4968310653506096	1.9020189917629498	1.07966407888725
13:88449269[b37]G,T	13:88530885[b37]G,A	13	88449269	G	T	NG	Susceptibility	6.87715855723158e-08	0.000139851133320133	0.7005520000000001	387.106987589318	454.136104381155	0.232245779628391	0.383704915918577	0.26360478035790397	471.396240670401	745.561127646387	0.662607326347739	0.36952716443244205	1.1369544507214	0.34132343229228196	0.342121421997412	0.9976675248791159	0.496971558717492	0.244626129295875
13:88455585[b37]T,A	13:88530885[b37]G,A	13	88455585	T	A	NG	Susceptibility	6.87715855723158e-08	0.000156047316743293	0.700585	352.234897809215	239.72208270636298	-0.5560782282890129	0.568307552498117	0.48434281582764604	231.087546679934	190.678481397856	-0.277926317087266	0.849026304215284	0.128774314423996	-0.0397698560551602	0.7833367364463409	-0.0507698084422528	0.0179509703029017	0.0012016295808980801
13:88458451[b37]T,G	13:88530885[b37]G,A	13	88458451	T	G	NG	Susceptibility	6.87715855723158e-08	0.000156047316743293	0.700585	962.5567329620391	1170.8336146269198	0.282246950616386	0.249456876051305	0.58860342910506	398.95245805450503	724.6492051591921	0.858415414373091	0.286176866530024	2.56809518057269	0.586509763583379	0.29129458664695	2.01345919378252	1.35589298243792	0.7736116392847789
13:88461711[b37]G,A	13:88530885[b37]G,A	13	88461711	G	A	NG	Susceptibility	6.87715855723158e-08	7.94333386306975e-05	0.622498	753.520549154404	1694.30941073022	1.1681423221235099	0.21044099539391603	7.54643567071497	786.678731683346	1879.41082531293	1.25649207030476	0.182194459917346	11.2730763269608	0.102977150662634	0.23165849246973605	0.44452137094040506	0.182655680191981	0.0755079705229887
13:88461781[b37]G,A	13:88530885[b37]G,A	13	88461781	G	A	NG	Susceptibility	6.87715855723158e-08	0.00015617071656733	0.700585	959.3892509956698	594.422334421439	-0.6909610110719019	0.355888241354474	1.28236027548117	1211.87891641684	824.192767963034	-0.5568010070712839	0.266026728072406	1.43953401201516	0.18728885058328	0.273397735935859	0.6850417028589411	0.30687338504814504	0.133110788311047
13:88474638[b37]G,A	13:88530885[b37]G,A	13	88474638	G	A	NG	Susceptibility	6.87715855723158e-08	0.00019270258119573704	0.707645	893.040417073743	669.884813622419	-0.41458196080805504	0.29663526897369297	0.789872442182321	866.767980076047	601.271533010502	-0.5293948356600411	0.32294293254642603	0.99501543599291	-0.13966574175752697	0.30220516212647197	-0.46215538071807505	0.19113443303090805	0.0799839809082409
13:88475668[b37]T,C	13:88530885[b37]G,A	13	88475668	T	C	NG	Susceptibility	6.87715855723158e-08	0.000389621198237985	0.718541	773.634603650726	682.614657638498	-0.17785467231899998	0.343954179104865	0.218176766006616	667.932492546393	612.907398729314	-0.125137132313903	0.325036973919176	0.1547517149332	0.0992083062974928	0.390198212643008	0.254251052626574	0.0972893112724531	0.0285128661919024
13:88482306[b37]C,T	13:88530885[b37]G,A	13	88482306	C	T	NG	Susceptibility	6.87715855723158e-08	0.0003305811529754601	0.718541	16.8406563067453	0.0	-3.7857396125862204	3.0288168180047	0.675031675983945	2.4763869181868703	0.0	-1.02133608328724	3.04402803972114	0.13239586936303901	5.0611905438403	5.954303148829191	0.850005519929816	0.40304899708551795	0.18275407553778303
13:88495071[b37]T,C	13:88528687[b37]G,A	13	88495071	T	C	NG	Susceptibility	8.076287238078659e-08	0.00047361571966869805	0.60475	1490.71224171583	869.284090694803	-0.777947467917881	0.37267277114273295	1.43362564576868	1566.04868346995	889.4326987525011	-0.814184923749958	0.29678428203454305	2.21599125009618	-0.00954527335897765	0.5976700258116651	-0.0159708082164815	0.00556947897468904	0.000426125456361536
13:88500785[b37]C,T	13:88527425[b37]A,G	13	88500785	C	T	NG	Susceptibility	8.076287238078659e-08	0.00142199557885273	0.536033	182.652215215672	204.554871588123	0.160879281359216	0.63349655940798	0.0971648368516358	102.94530857011101	50.8217169012046	-1.01411069168221	1.85443048619568	0.233233250080273	-2.8505394308653997	1.1903589877890302	-2.3946888796631	1.77899094402403	1.01462797812602
13:88501010[b37]G,A	13:88527425[b37]A,G	13	88501010	G	A	NG	Susceptibility	8.076287238078659e-08	0.00142199557885273	0.536033	472.60906220913904	234.370169152144	-1.0121046113794798	0.813070833843488	0.671196559767839	486.708834527154	425.877703023525	-0.19446486292364298	0.41080596974361705	0.19657950064081603	1.3866783975061399	1.13218912012636	1.2247762965178302	0.656277334404997	0.325509828878763
13:88501269[b37]C,T	13:88527425[b37]A,G	13	88501269	C	T	NG	Susceptibility	8.076287238078659e-08	0.00142199557885273	0.536033	564.20246906238	1289.12837641741	1.19354831603937	0.22205246833263897	7.116046347156731	754.580452706642	2136.85212117114	1.50223654868884	0.217234263470562	11.330749925086801	0.282049776813705	0.29244150052631895	0.9644656326345241	0.47519829650219203	0.23285001471216601
13:88501311[b37]G,A	13:88530885[b37]G,A	13	88501311	G	A	NG	Susceptibility	6.87715855723158e-08	0.000193553670402877	0.707645	222.41076181725103	339.152171484007	0.611246989122874	0.452502622461445	0.75262843173528	295.771158027107	314.580294663855	0.0874273404040488	0.49138102244191295	0.0661158133002877	-0.573434573265964	0.54072317898598	-1.06049563908344	0.5392236371131011	0.26939805114177
13:88515497[b37]G,T	13:88530885[b37]G,A	13	88515497	G	T	NG	Susceptibility	6.87715855723158e-08	6.59616972961892e-07	0.927588	816.219787573017	820.5529835698629	0.00562229736666208	0.267167539412374	0.00735349838742438	536.436570035467	653.468987946305	0.281201049067014	0.343724439449844	0.383734649951703	0.20860026257092498	0.28223033434531297	0.739113543747214	0.33739509203623896	0.14221089107153603
13:88517098[b37]G,A	13:88527425[b37]A,G	13	88517098	G	A	NG	Susceptibility	8.076287238078659e-08	2.67459544438706e-07	1.0	345.769430883938	158.762350577549	-1.11790572676586	0.7508050081781199	0.864859629070682	393.529094162006	353.44427790026396	-0.15170660069256	0.465093688851771	0.128261104679396	1.1692256627363602	0.506027630333957	2.3105964825768996	1.6807866046645599	0.9910572570634509
13:88521711[b37]C,T	13:88527425[b37]A,G	13	88521711	C	T	NG	Susceptibility	8.076287238078659e-08	3.87292214888664e-07	1.0	897.496771108161	730.008579405153	-0.29483573746251096	0.394622617825818	0.342004790083287	543.843164254286	521.134228761832	-0.0579786398143442	0.497895990553609	0.0422500193286941	0.13376679083064902	0.328031339768207	0.40778661857483295	0.165305746060316	0.068006405834879
13:88527425[b37]A,G	13:88527425[b37]A,G	13	88527425	A	G	NG	Susceptibility	8.076287238078659e-08	8.076287238078659e-08	1.0	1084.08034389818	880.2642681516741	-0.29820970859749296	0.29800969235538205	0.49896018127551706	1154.40725627925	753.5381961628141	-0.6141627193716689	0.290228391160468	1.46428507783323	-0.282089257859437	0.29415993352236103	-0.958965602424551	0.471628341953914	0.23285001471216601
13:88528687[b37]G,A	13:88527425[b37]A,G	13	88528687	G	A	NG	Susceptibility	8.076287238078659e-08	8.076287238078659e-08	1.0	965.452055884745	1224.6246386313198	0.342888156968452	0.299553702617397	0.597999062369734	463.377736696833	477.72586320764395	0.0480862798531805	0.43597510686574	0.0399219846293603	-0.33948468175953406	0.442593557131616	-0.7670348478628671	0.353536675895753	0.155905738983962
13:88530885[b37]G,A	13:88530885[b37]G,A	13	88530885	G	A	NG	Susceptibility	6.87715855723158e-08	6.87715855723158e-08	1.0	698.973888182594	953.4993607332781	0.447411668967248	0.36611890599897795	0.654248433012524	728.96297084578	1543.10000893415	1.08052519990183	0.20530982045167398	6.84832325969381	0.807504899484428	0.336448379488421	2.40008556650581	1.78538819605619	1.01462797812602
13:88534707[b37]G,C	13:88527425[b37]A,G	13	88534707	G	C	NG	Susceptibility	8.076287238078659e-08	7.8533944764623e-08	1.0	1666.46177150866	3741.9169958685707	1.16836339837066	0.19208588948213	8.926944968010881	1098.85452770602	1798.74445394185	0.712007166082145	0.21657947711784	2.99534486308507	-0.444316633125495	0.22667101833333803	-1.9601828076322099	1.30125217480758	0.737282674973012
13:88537883[b37]G,A	13:88527425[b37]A,G	13	88537883	G	A	NG	Susceptibility	8.076287238078659e-08	6.45913862863871e-08	1.0	55.1056720749417	56.1631430756648	0.0252420527034152	1.55758639967302	0.00565198255227571	72.59688149532799	186.92285674631302	1.366311833057	0.680152662773925	1.3511030930793402	1.95437932859016	1.1415439081965	1.7120491945665401	1.0610421839272701	0.579225807999229
13:88537931[b37]C,T	13:88527425[b37]A,G	13	88537931	C	T	NG	Susceptibility	8.076287238078659e-08	8.37928901882968e-08	1.0	487.72074887546	1483.8370880946698	1.6043941338803402	0.184936127202299	17.3849826771285	536.99208784482	1625.7258929458098	1.6003688962898202	0.22233247748398602	12.214226026470802	-0.0317675904437951	0.26165186803601104	-0.12141167071439699	0.0441367525685023	0.00970052703766969
13:88543716[b37]A,G	13:88527425[b37]A,G	13	88543716	A	G	NG	Susceptibility	8.076287238078659e-08	1.1866205123196199e-07	1.0	596.411376034284	470.441917601283	-0.341472863497506	0.48873819034869	0.314481807682856	1296.6096503493	802.617307739876	-0.693753679252159	0.38636280616193397	1.13931530341027	-0.30673342733613695	0.616795157407114	-0.497301938338142	0.208326088072549	0.084941179532871
13:88553492[b37]C,T	13:88537931[b37]C,T	13	88553492	C	T	NG	Susceptibility	8.37928901882968e-08	5.76021607947217e-07	0.754699	321.826871313211	291.218646308549	-0.147926724582147	0.504704524977628	0.11382015725509201	411.392648483785	512.063257303666	0.31347942618238894	0.4584461418900879	0.30617653676949197	0.357599404600707	0.541788480070874	0.66003508334826	0.293084896856784	0.125561281115048
13:88555486[b37]C,A	13:88527425[b37]A,G	13	88555486	C	A	NG	Susceptibility	8.076287238078659e-08	4.889529873970139e-07	1.0	873.412856946566	1072.21964691018	0.29763540729901194	0.281135972962635	0.537989011128743	737.198575019588	937.7847057378759	0.347808370143896	0.300118910247109	0.608189804246565	0.0328811939577549	0.320656201934005	0.10254345233129902	0.0370034389915218	0.00970052703766969
13:88556323[b37]A,C	13:88530885[b37]G,A	13	88556323	A	C	NG	Susceptibility	6.87715855723158e-08	4.04781005941918e-07	1.0	1660.57836694168	2238.50385025917	0.43259034244669897	0.22043997428875897	1.30349950703069	1360.23195247543	1170.92780038636	-0.21559374571895604	0.24206631580363103	0.428148245529261	-0.6280965509972739	0.22794917148912802	-2.7554237064960403	2.23198253924269	1.3545800600360802
13:88556707[b37]C,A	13:88527425[b37]A,G	13	88556707	C	A	NG	Susceptibility	8.076287238078659e-08	4.889529873970139e-07	1.0	474.557699372551	1137.69995007256	1.2591106705214299	0.24561155763887196	6.529756536855969	405.304333768075	770.149602935419	0.9268198583175358	0.38854129390323	1.76798683241096	-0.490254162190531	0.44162834004955603	-1.11010575574819	0.5735644502741	0.280248591383558
13:88564686[b37]T,A	13:88530885[b37]G,A	13	88564686	T	A	NG	Susceptibility	6.87715855723158e-08	7.552131922218449e-05	0.787331	1820.87507406552	3520.19015886089	0.9503854279053159	0.141031467118507	10.7967495819307	613.840832101728	845.157913014504	0.45853033183523206	0.36612514146365	0.67689458095515	-0.6594195718508921	0.29156424192445196	-2.26166133233086	1.6249157919789698	0.962147403721447
13:88584545[b37]C,T	13:88530885[b37]G,A	13	88584545	C	T	NG	Susceptibility	6.87715855723158e-08	0.00128639117383322	0.697186	518.542435394031	643.357225363254	0.310993431216494	0.40002330794202096	0.359617719693136	352.033481444289	801.558741669015	1.1864653521361201	0.276842073564239	4.7395589588755	1.05323281042016	0.36700253136932	2.86982437557162	2.3864754655775	1.48493930665418
13:88610452[b37]G,T	13:88530885[b37]G,A	13	88610452	G	T	NG	Susceptibility	6.87715855723158e-08	0.0024441754401577	0.5729609999999999	776.807593538274	1030.45653047307	0.408136450951808	0.2319554233372	1.10521522994942	912.0330206471581	1108.67260944711	0.28431318098340896	0.30798585960194397	0.448628389750029	-0.209271805949425	0.28936447635137397	-0.723211807434537	0.32831837176636797	0.135674879538801
13:88619825[b37]C,T	13:88530885[b37]G,A	13	88619825	C	T	NG	Susceptibility	6.87715855723158e-08	0.0012923537280477302	0.513863	573.7195576417411	914.5502532091459	0.6740802303589439	0.381881421907161	1.11048778910113	816.345678110226	1343.43975545894	0.7202450636653329	0.24595066380490602	2.46763115448804	0.19073873818032197	0.34394268924205296	0.554565467289486	0.237177509338448	0.101203473490749
17:33065505[b37]T,C	17:33130719[b37]C,T	17	33065505	T	C	SL	Susceptibility	5.688863703541981e-08	0.000264066182745528	0.523874	760.857179876391	856.9597354098331	0.17349516612348498	0.29118517898704604	0.25861775931985104	696.2112241961651	855.107536422914	0.29889665125459397	0.344394090017629	0.414027651029298	0.0650570423591234	0.22393746605994397	0.29051432752083006	0.112707534199399	0.0344406019014797
17:33065757[b37]C,G	17:33130719[b37]C,T	17	33065757	C	G	SL	Susceptibility	5.688863703541981e-08	0.000264066182745528	0.523874	768.619414024575	2670.9950050066896	1.79817556562353	0.17633066002217002	23.6926667866827	1196.1269392746	3919.1772529053205	1.71224597930444	0.149725909392668	29.557912545913002	-0.08274933265426201	0.175020863828671	-0.47279696171117996	0.19629846315501898	0.0831327197970268
17:33066130[b37]G,C	17:33130719[b37]C,T	17	33066130	G	C	SL	Susceptibility	5.688863703541981e-08	0.000264066182745528	0.523874	1297.49198435089	1291.99960662246	-0.00593174935943496	0.196265557758483	0.0105995136221806	768.666496410612	685.782159152902	-0.16175382549206502	0.44955227163268	0.14327804306709802	-0.471440217394296	0.38827050874626706	-1.2142055777467802	0.6484564010039809	0.323426128936234
17:33066340[b37]G,A	17:33130719[b37]C,T	17	33066340	G	A	SL	Susceptibility	5.688863703541981e-08	0.000267074509586136	0.523874	1003.2180052960199	846.529797305981	-0.242642647243492	0.285616187090331	0.402765285972728	1599.7636024731198	1390.9125398583801	-0.20059560563986603	0.281281490887282	0.322617935597245	0.00523373771082625	0.29137145972931	0.017962424033186	0.0062689770750664	0.000426125456361536
17:33066743[b37]T,C	17:33130719[b37]C,T	17	33066743	T	C	SL	Susceptibility	5.688863703541981e-08	0.00021496521937125802	0.523874	937.307750371056	2836.44975278166	1.59758314760038	0.18793602862741396	16.724709378452	1084.9176263995	3571.2170693078706	1.72014547609522	0.194563417017651	18.0230968999	0.11063364780224501	0.20725368915080103	0.5338078576818309	0.226597953765123	0.0927476115472795
17:33066811[b37]G,A	17:33130719[b37]C,T	17	33066811	G	A	SL	Susceptibility	5.688863703541981e-08	0.00021496521937125802	0.523874	1326.15059642686	1355.22875524332	0.0305919168150346	0.23370874425844895	0.0477616464816698	1420.19890162606	1375.40185379875	-0.0441213786813891	0.270671273269094	0.060224873605205995	-0.127489727390983	0.29316048627632	-0.4348803244609761	0.178061361389159	0.0743320217667175
17:33067593[b37]C,T	17:33130719[b37]C,T	17	33067593	C	T	SL	Susceptibility	5.688863703541981e-08	0.00021496521937125802	0.523874	673.318391424076	947.0664127424809	0.49174435375976705	0.265461776238047	1.19404533639765	1060.76101196535	1279.05060732214	0.27034994374577304	0.205448597314273	0.725363330352383	-0.19350751097078603	0.21294763252735197	-0.90870937926925	0.439491341101253	0.21137108204156196
17:33068250[b37]T,A	17:33130719[b37]C,T	17	33068250	T	A	SL	Susceptibility	5.688863703541981e-08	0.00021496521937125802	0.523874	1340.11031115151	1698.75814286	0.342563596109739	0.18867850317363002	1.15843629698472	896.096200121503	853.423136847534	-0.0723878155265779	0.27005847470273897	0.103107594988501	-0.438426427899456	0.250436881182466	-1.7506464136966398	1.09687290890835	0.59575137778492
17:33073821[b37]G,A	17:33130719[b37]C,T	17	33073821	G	A	SL	Susceptibility	5.688863703541981e-08	0.00018632417856008705	0.52391	233.71507949299	252.600344318191	0.111205576685175	0.65090073204262	0.0633140339382826	291.213930390005	291.840650127054	0.00516532159214466	0.5993106564809261	0.00299682866725827	-0.11144356678544	0.615983848938133	-0.18091962472320003	0.0673077910646662	0.0132208830199174
17:33075519[b37]T,A	17:33130719[b37]C,T	17	33075519	T	A	SL	Susceptibility	5.688863703541981e-08	0.000183457157790653	0.52391	670.895100215988	696.63828653413	0.0551113793917019	0.324137790854745	0.0629884935540987	831.923600024512	703.292693383292	-0.24034105973175102	0.29425562293069607	0.382940708658245	-0.258670327141082	0.260317786579545	-0.993671352771893	0.49433068016023907	0.244626129295875
17:33095679[b37]C,T	17:33130719[b37]C,T	17	33095679	C	T	SL	Susceptibility	5.688863703541981e-08	1.78113041315942e-06	0.8339280000000001	695.618790025188	2682.23547032603	1.94757670885214	0.154855389920835	35.5474897439107	729.402070173039	1705.71351579173	1.22486051679551	0.21411716572545	7.973869428615531	-0.7509607911760101	0.25402780271812	-2.95621496206582	2.50662568145084	1.57953541805513
17:33130719[b37]C,T	17:33167379[b37]G,C	17	33130719	C	T	SL	Susceptibility	5.48363467539806e-08	5.688863703541981e-08	1.0	1455.44837857469	1166.96721197682	-0.316730433637945	0.303455053010252	0.5278255492177221	1256.86377936019	1452.25431051189	0.20850787775409502	0.24107517637940398	0.41218892306072796	0.569665606094845	0.245126225277466	2.3239684185159	1.6962169238555198	0.991902664180263
17:33167379[b37]G,C	17:33167379[b37]G,C	17	33167379	G	C	SL	Susceptibility	5.48363467539806e-08	5.48363467539806e-08	1.0	529.603382474834	554.0243369917109	0.06486738837793	0.30231654960474297	0.0808673243286522	970.2610015004111	829.3757566642059	-0.226697601064566	0.36224470563779704	0.27454794814187305	-0.47585534813148606	0.3660296294638479	-1.3000459794156798	0.713127824295428	0.336332377417958
17:33192408[b37]C,G	17:33266081[b37]C,A	17	33192408	C	G	SL	Susceptibility	7.386525697006209e-09	2.92797372954144e-09	1.0	508.99111141630095	720.1767232509509	0.500351617325043	0.316437062400213	0.9437381074693059	522.407568247164	412.125779929423	-0.34569114540957896	0.464826622797073	0.340028183048466	-0.9570330371403649	0.403665536194752	-2.37085644259369	1.7508769443389198	0.9954688210938349
17:33266080[b37]G,A	17:33192408[b37]C,G	17	33266080	G	A	SL	Susceptibility	2.92797372954144e-09	7.386525697006209e-09	1.0	569.447153656463	457.495147609246	-0.31903925774167197	0.3571820138554361	0.429756432029844	357.320544865261	210.650590035751	-0.764838806541455	0.5983716578713779	0.696417731087019	-0.501505457085506	0.42422437493504206	-1.18217030118153	0.624998601465169	0.316550694099888
17:33266081[b37]C,A	17:33266081[b37]C,A	17	33266081	C	A	SL	Susceptibility	7.386525697006209e-09	7.386525697006209e-09	1.0	283.016624816603	125.554232971984	-1.17060706257116	0.84910838156791	0.774668537173129	289.605661698811	295.27858292926703	0.0309654666867396	0.594722289396095	0.018419108247419	1.27499951106003	0.615718782592122	2.07074974340135	1.41587026045383	0.815364097194494
17:33302426[b37]T,G	17:33328795[b37]A,G	17	33302426	T	G	SL	Susceptibility	6.174731854400558e-08	4.074148898242e-08	1.0	1800.4330958709802	3391.6558733877196	0.915073372844433	0.174738429772931	6.78683153806048	1911.5820927312	2882.38285514953	0.5941645479110179	0.18264190999608104	2.9426131463558503	-0.324895543541138	0.151399093035741	-2.14595435828957	1.4965277307874798	0.876998330214708
17:33328795[b37]A,G	17:33328795[b37]A,G	17	33328795	A	G	SL	Susceptibility	6.174731854400558e-08	6.174731854400558e-08	1.0	1529.70506805939	1359.70542266328	-0.170185351508025	0.238376318939862	0.323062364003781	1224.27741664682	1513.2087342852699	0.30783835765522605	0.211784350517474	0.835432619525249	0.49521074818273797	0.22885110005230602	2.16389935669767	1.51609798099296	0.890037713261228
17:33336746[b37]T,C	17:33386505[b37]T,C	17	33336746	T	C	SL	Susceptibility	3.22577315385524e-08	1.97161146379305e-06	0.659706	266.985806701615	309.755189231098	0.211880034896266	0.48919055623878704	0.177227410341379	904.377119909307	1647.14283776796	0.8662991670434351	0.26902278532839397	2.8924017411859198	0.678428382302559	0.353368811003567	1.91988755424063	1.2606483845223	0.723529200127355
17:33338158[b37]T,C	17:33339333[b37]C,T	17	33338158	T	C	SL	Susceptibility	4.05087921729379e-08	4.56654480528914e-08	1.0	1017.43018059858	1051.99039693024	0.0489708030671696	0.269248675358173	0.0676899759448949	887.2945710808699	1137.8854339868801	0.359297775328902	0.229083910585118	0.9326122110086601	0.33675811502051	0.282654708095651	1.19141166014666	0.63172796192097	0.31793181928568603
17:33339333[b37]C,T	17:33339333[b37]C,T	17	33339333	C	T	SL	Susceptibility	4.05087921729379e-08	4.05087921729379e-08	1.0	574.095129909187	646.0246151240809	0.169758587514458	0.335846691386594	0.21237475831510197	745.0141592206501	951.4759158271311	0.355024225279461	0.348492512238738	0.510991112565641	0.0907354101469987	0.36709919455548207	0.24716864404148198	0.0943240602848628	0.0285128661919024
17:33371615[b37]A,G	17:33371615[b37]A,G	17	33371615	A	G	SL	Susceptibility	8.181190642840301e-09	8.181190642840301e-09	1.0	615.331746734578	683.395327592619	0.152418001299349	0.32357126362728006	0.19544790134324	501.463125231289	469.253422032242	-0.0993327292796999	0.45452366177890396	0.0824910969220663	-0.39581561889140504	0.383792962305781	-1.03132589121331	0.519435417642789	0.25852264518679
17:33381303[b37]C,T	17:33328795[b37]A,G	17	33381303	C	T	SL	Susceptibility	6.174731854400558e-08	2.91232654433559e-08	1.0	178.640705849512	245.16443379367803	0.45243683017163	0.514456075613679	0.42117865219159295	42.6324675468819	16.7282392003941	-1.35260685114273	2.9151188810057698	0.19202563144845602	-2.48808347039246	1.06444062198389	-2.33745633058912	1.7118521127234798	0.991902664180263
17:33386505[b37]T,C	17:33338158[b37]T,C	17	33386505	T	C	SL	Susceptibility	4.56654480528914e-08	3.22577315385524e-08	1.0	211.752428807035	115.43660307271999	-0.8712200228339909	0.95993732981633	0.438779190647678	164.452477482729	88.8677578797695	-0.8899269811360719	1.27815190695533	0.31312648782489194	-0.38049376466247603	0.948258808551846	-0.401255186064188	0.162264978049126	0.0669087931096909
17:33410168[b37]C,T	17:33371615[b37]A,G	17	33410168	C	T	SL	Susceptibility	8.181190642840301e-09	1.4489490808186e-08	1.0	782.9368337763029	562.065918813715	-0.47882986632751795	0.3936416751078	0.6500844477155071	601.160948099058	508.28564857825796	-0.24080156320797	0.44683998339121295	0.22917990995303197	0.16533892985292803	0.28097604692628303	0.588444928532667	0.254742711494023	0.112334565640914
17:33411679[b37]C,T	17:33328795[b37]A,G	17	33411679	C	T	SL	Susceptibility	6.174731854400558e-08	6.20287047270184e-08	1.0	159.569877624264	205.38501378276402	0.366861741565215	0.593645951606159	0.270358995348956	679.008969652972	697.610555611486	0.0417878477231899	0.332079893914568	0.0458244894836616	-0.288932623094174	0.41503547001765206	-0.6961636871226579	0.3130722205065539	0.134705833670699
17:33433203[b37]T,C	17:33386505[b37]T,C	17	33433203	T	C	SL	Susceptibility	3.22577315385524e-08	2.22065715056124e-05	0.535195	1339.1293312913401	2460.1956391512	0.878966911049429	0.20570732599383001	4.7145627015135005	1222.77516706983	2248.77076478007	0.8789555456990251	0.154290791968219	7.91323023549567	0.0405968188869043	0.179796771030267	0.225792814043754	0.0854650940413965	0.0272507171065284
17:33438466[b37]C,T	17:33386505[b37]T,C	17	33438466	C	T	SL	Susceptibility	3.22577315385524e-08	6.66626259946287e-05	0.5073979999999999	531.1605696112169	851.4056921594349	0.6824350909351629	0.28269715756827896	1.8019528304861998	289.675432655429	321.251841150245	0.152788374656926	0.46531168694617203	0.12922066227666199	-0.585513408860413	0.33878978815425004	-1.7282498745028	1.07601326059851	0.5846515667642329
17:33451053[b37]C,A	17:33411679[b37]C,T	17	33451053	C	A	SL	Susceptibility	6.20287047270184e-08	0.000542710234167061	0.596074	983.305068813721	1231.72321775659	0.32543930015609196	0.31511451870074897	0.5204048165992171	779.1935092524901	1366.91008914986	0.8105318374536379	0.20909451259780898	3.9746212542486203	0.591845300365	0.25826415951833	2.29162769417486	1.65901808976872	0.976841880058058
17:68745251[b37]C,G	17:68745251[b37]C,G	17	68745251	C	G	SL	Susceptibility	4.1944052296816e-09	4.1944052296816e-09	1.0	311.271106886427	434.65072365774904	0.482603562454694	0.44595352765852203	0.554129720060527	401.253741850073	741.8255319091969	0.888123236725717	0.32246401655081297	2.23032886592828	0.48644846713872003	0.48771589526092	0.997401298308062	0.49679544973695894	0.244626129295875
17:68754730[b37]G,A	17:68745251[b37]C,G	17	68754730	G	A	SL	Susceptibility	4.1944052296816e-09	1.07408752466067e-06	0.940922	3108.2987992660996	2182.5337965373	-0.508701369076664	0.23660692715747603	1.50091264372641	1327.1128589944599	847.5339281755009	-0.644569533366876	0.254728523961543	1.9433739105402	-0.0871282431917534	0.18422320626281696	-0.472949336618615	0.19637266544533102	0.0831327197970268
17:68758098[b37]G,C	17:68745251[b37]C,G	17	68758098	G	C	SL	Susceptibility	4.1944052296816e-09	2.95116468841921e-06	0.7699229999999999	436.545897143864	625.25982987422	0.521615314659599	0.32689894928698904	0.956371972838583	459.115944817136	518.5322049910341	0.176061837966102	0.40096081989163895	0.18006854140410503	-0.412349132140123	0.37643409887287	-1.09540855457779	0.5633004833389921	0.27906428230036895
17:68793921[b37]C,T	17:68745251[b37]C,G	17	68793921	C	T	SL	Susceptibility	4.1944052296816e-09	5.665183275102779e-05	0.540295	1022.0724870462401	1057.55728024183	0.05094005801501099	0.25866298744897104	0.0737205360322292	692.834671850361	572.477586804062	-0.27533799933564695	0.316318018538641	0.415605113505658	-0.321340219184037	0.303633265264065	-1.0583169103838899	0.53773532706675	0.26939805114177
17:68812470[b37]T,C	17:68745251[b37]C,G	17	68812470	T	C	SL	Susceptibility	4.1944052296816e-09	1.20530256359245e-05	0.5786	341.35160289425096	314.389232274167	-0.11647318294848699	0.529993318885977	0.0829908501219615	316.785129389805	290.063064773128	-0.124114479536062	0.46904358088872605	0.10165416527900599	0.12113149794357199	0.524121620632829	0.23111333929960198	0.0876574249393489	0.0272507171065284
17:68813758[b37]T,A	17:68745251[b37]C,G	17	68813758	T	A	SL	Susceptibility	4.1944052296816e-09	7.89965855149698e-06	0.655554	578.3372082568229	367.346357631765	-0.652063305011541	0.607525043712637	0.548011646531757	689.187033651913	589.655923313085	-0.2275236499556	0.334190688795683	0.304531022362319	0.889533427658903	0.49790149696769603	1.78656507979251	1.13072244753439	0.6145371699750811
17:68817451[b37]C,T	17:68745251[b37]C,G	17	68817451	C	T	SL	Susceptibility	4.1944052296816e-09	8.44301930882184e-06	0.65554	1132.96836141307	1203.65186407217	0.0876888336646523	0.286071766572354	0.119642013466805	1510.7575445851198	1714.89066612637	0.18464913076926603	0.24649682549456797	0.3431346014073	0.12135403452043099	0.199215341851329	0.6091600847237739	0.26566563905422896	0.11672662604216302
17:68818507[b37]G,A	17:68745251[b37]C,G	17	68818507	G	A	SL	Susceptibility	4.1944052296816e-09	1.17871596981016e-05	0.578549	453.234798322264	494.76399403543	0.12365473154081501	0.434496564866408	0.110162968500499	546.0880197113739	529.908309587215	-0.0412364315514791	0.315598785673826	0.0476708873996612	-0.0127865061986097	0.454995386975687	-0.0281024963430959	0.00984751303960382	0.000426125456361536
17:68837499[b37]A,G	17:68745251[b37]C,G	17	68837499	A	G	SL	Susceptibility	4.1944052296816e-09	3.14216761642952e-07	0.555778	763.4243741239	1211.54685035303	0.6676849842933771	0.253122557046922	2.07858703829912	1326.3733769755302	1443.3824496816699	0.121145287470985	0.219700948243347	0.23556031678720002	-0.534257148988709	0.263649447435153	-2.02639206789961	1.3693217591970102	0.78105005235468
22:30619983[b37]G,A	22:30619983[b37]G,A	22	30619983	G	A	Meta	Outcome	5.23239274443885e-09	5.23239274443885e-09	1.0	71.0461700179603	64.20047264951	-0.142261749286006	1.67645263957241	0.0304100081241241	59.288677215125	141.919921668273	1.26460442237305	0.753281076303838	1.03062125280149	3.09826587128911	1.2190662872946498	2.5415073024164903	1.9571267631493898	1.10258716690229
22:30620627[b37]A,G	22:30619983[b37]G,A	22	30620627	A	G	Meta	Outcome	5.23239274443885e-09	2.93500725923469e-05	0.5035970000000001	1064.4467371781	937.3258366516291	-0.181353823971053	0.24209170945450398	0.343145409094391	333.441607106961	344.672045321303	0.0468249892048404	0.418898704113584	0.0404830939970646	0.18327559800498103	0.30084072808404105	0.609211389602084	0.265692864648506	0.11672662604216302
22:30626145[b37]G,T	22:30619983[b37]G,A	22	30626145	G	T	Meta	Outcome	5.23239274443885e-09	5.62397543043329e-05	0.7253930000000001	274.992640049375	178.714691692065	-0.623696167204785	0.6380267310679489	0.483726127652916	524.4960906561	614.805071163833	0.22807115974071202	0.312336154497599	0.332302896713423	0.9482710855214499	0.42200779476613104	2.24704637516699	1.60841105754146	0.962147403721447
