# Supplementary material for: Genome-wide association study identifies human genetic variants associated with fatal outcome from Lassa fever
Source: Nat Microbiol. 2024 Feb 7;9(3):751–62. doi: 10.1038/s41564-023-01589-3 (PMC10914620; doi:10.1038/s41564-023-01589-3)
Supplement: Supplementary file 7 — Analogous MPRA data for the LARGE1 long-range haplotype. [file 41564_2023_1589_MOESM7_ESM.tsv]

Variant	Variant_SnpID	CHR	POS	REF	ALT	Haplotype_R	oligoid	A_Ctrl_Mean	A_log2FC	A_Pvalue	B_Ctrl_Mean	B_log2FC	B_Pvalue	Log2Skew	skewStat	Skew_P_Val	Skew_Qvalue
22:33600759[b37]T,C	rs12484476	chr22	33600759	T	C	-0.04973042582819594	5860set_5overlaps_oligo2	584.938659170131	-0.311198674991799	0.542755231138947	443.046809727238	0.131007579784571	0.719687903491512	0.44220625477637	0.296619428262771	0.76675707646907	0.997641460828378
22:33602237[b37]C,T	rs148574485	chr22	33602237	C	T	0.03042882899042425	5860set_5overlaps_oligo6	1408.02102883273	-1.10722863271416	0.00113456792287399	496.316967778898	0.635877085452051	0.134944658723424	1.74310571816622	1.20093066512965	0.229778097870569	0.979257278592249
22:33602373[b37]T,C	rs68072541	chr22	33602373	T	C	-0.04973042582819594	5860set_5overlaps_oligo8	961.368874663775	0.166051208338487	0.543151658454818	1309.07937873491	0.451424028700438	0.100315361406047	0.285372820361951	0.187597754375831	0.851191986739487	0.997641460828378
22:33602984[b37]A,G	rs16991966	chr22	33602984	A	G	-0.053501594856207264	5860set_5overlaps_oligo10	50.0110040504476	-2.64285049882526	0.00404944423053951	251.426834355236	1.79680611573	0.0109751991833604	4.43965661455526	3.07541931318693	0.00210206796198559	0.0762525153210273
22:33605107[b37]G,T	rs7285709	chr22	33605107	G	T	-0.052457888860565516	5860set_5overlaps_oligo14	384.07925639257	-0.428291088385377	0.350335251211131	251.283156604299	0.461582147511604	0.503047992883534	0.889873235896981	0.607812024458289	0.543312153295438	0.997641460828378
22:33606239[b37]G,A	rs11914009	chr22	33606239	G	A	0.029781829697633374	5860set_5overlaps_oligo16	434.605375803599	0.0499050242110513	0.909144553403405	486.277949778413	-0.153743562424065	0.699974986968105	-0.203648586635116	-0.152342084067608	0.878917133977576	0.997641460828378
22:33607304[b37]C,A	rs5994697	chr22	33607304	C	A	-0.07817635613268276	5860set_5overlaps_oligo18	419.993410870541	0.464590349919888	0.318362455913163	976.019991136846	1.24237049518032	0.000485020463461038	0.777780145260428	0.52989129015832	0.596187305347186	0.997641460828378
22:33614466[b37]A,G	rs743792	chr22	33614466	A	G	0.07756109814472373	5860set_5overlaps_oligo22	114.907707934212	0.448918104408003	0.649782307428299	65.4996781908202	-0.419941909091245	0.628037638027315	-0.868860013499247	-0.614759192487319	0.538713762390786	0.997641460828378
22:33616088[b37]G,A	rs9306274	chr22	33616088	G	A	0.07225244852800444	5860set_5overlaps_oligo24	1428.87203614851	-1.45973231291903	1.91886522514762e-05	69.2062531012011	-1.23130770518742	0.258793639295955	0.228424607731605	0.14801059944926	0.882334403229087	0.997641460828378
22:33616357[b37]G,A	rs9619335	chr22	33616357	G	A	0.07176823156376924	5860set_5overlaps_oligo26	854.124029065358	0.0941760966349344	0.755339579979127	647.640562280335	0.65810522695738	0.0247163031425797	0.563929130322446	0.381234240735085	0.703029443727826	0.997641460828378
22:33617815[b37]A,G	rs5998820	chr22	33617815	A	G	-0.0363600974465576	5860set_5overlaps_oligo28	736.478431213731	1.37141163880043	8.26473398513611e-05	384.302060780094	0.966215935734651	0.0180455488883009	-0.405195703065779	-0.292446163802898	0.769945516486088	0.997641460828378
22:33618285[b37]G,A	rs9621664	chr22	33618285	G	A	0.07375691589695071	5860set_5overlaps_oligo30	895.997358407963	0.307884467696095	0.452314927675451	673.745725627471	0.395337039550923	0.318442909240162	0.0874525718548281	0.050014866715863	0.960110541222742	0.997641460828378
22:33619479[b37]A,T	rs137467	chr22	33619479	A	T	-0.043333097324877605	5860set_5overlaps_oligo32	128.883956811777	0.246165901886358	0.68694060597315	200.371390432084	0.886469530228365	0.110115559600774	0.640303628342006	0.434325443178343	0.664052130252467	0.997641460828378
22:33620582[b37]T,C	rs137472	chr22	33620582	T	C	-0.03674942522240207	5860set_5overlaps_oligo34	1014.55567063838	-0.157711662352258	0.650910227459562	871.82889492213	-0.538889177652238	0.0450238183013861	-0.38117751529998	-0.275750087205869	0.782740022421168	0.997641460828378
22:33621258[b37]A,G	rs137473	chr22	33621258	A	G	-0.0450063637526219	5860set_5overlaps_oligo36	251.220380625676	1.52244504913001	0.0163957413524792	253.040249225327	-1.39697256816402	0.0292639863807906	-2.91941761729402	-2.04019008483503	0.0413313969196103	0.508753152554873
22:33631908[b37]T,A	rs2001070	chr22	33631908	T	A	0.07268847300628054	5860set_5overlaps_oligo40	247.616801612484	-0.308220732672139	0.623755930393308	294.554778451517	0.362374432458883	0.505942181632491	0.670595165131022	0.45538239482693	0.648834158610831	0.997641460828378
22:33632952[b37]G,T	rs5998824	chr22	33632952	G	T	-0.04016138406243642	5860set_5overlaps_oligo42	14.2240404706328	0.11029655016032	0.953267615573306	281.726713556081	1.77862887501345	0.00207150032466886	1.66833232485313	1.14895245951529	0.250575584336892	0.985325671742086
22:33636545[b37]C,T	rs9621667	chr22	33636545	C	T	0.08890126252100905	5860set_5overlaps_oligo46	432.575807357329	1.6367514989868	2.32378922089789e-05	322.441861817566	1.21478200548076	0.0654137181913511	-0.421969493506039	-0.304106347857745	0.761046870845627	0.997641460828378
22:33637381[b37]A,G	rs5749583	chr22	33637381	A	G	-0.06159501052383616	5860set_5overlaps_oligo50	1422.53007219431	1.69325524104981	1.09667123703996e-24	4042.00957464912	-1.24715075674887	1.27630942996956e-12	-2.94040599779868	-2.05478001193404	0.0399002576573899	0.507274466977654
22:33646543[b37]G,A	rs9619337	chr22	33646543	G	A	0.07846596887813956	5860set_5overlaps_oligo54	121.368563505687	-0.597274861872128	0.261528137413117	125.962298759514	0.856717414617048	0.139250161023966	1.45399227648918	0.999955461898704	0.317332062176176	0.997641460828378
22:33646994[b37]C,A	rs9619338	chr22	33646994	C	A	0.07812807999212	5860set_5overlaps_oligo56	2338.93399915307	-1.7404713925972	4.079689431603e-13	422.263938284182	1.9293419437034	2.48885332947419e-06	3.6698133363006	2.5402680991661	0.0110767523334283	0.253799049640553
22:33647154[b37]A,G	rs16992008	chr22	33647154	A	G	0.07759094424314385	5860set_5overlaps_oligo58	1130.69557547704	0.0493328457053423	0.878181112676579	482.375832641428	1.03217865589002	0.0199361575760998	0.982845810184681	0.672441264468677	0.501302820471382	0.997641460828378
22:33649215[b37]A,G	rs9621668	chr22	33649215	A	G	0.07342601683719856	5860set_5overlaps_oligo62	28.0126644149827	1.86042065129721	0.0812875695679413	27.627360502867	0.981248424684344	0.571226749627748	-0.879172226612871	-0.621927655891336	0.533989439002942	0.997641460828378
22:33650259[b37]C,T	rs5749589	chr22	33650259	C	T	-0.07724752692126616	5860set_5overlaps_oligo64	960.760602694372	-1.40924188927321	8.8689918396271e-11	2099.8832747446	-0.985375289232864	9.73774162256813e-06	0.42386660004035	0.283870744506052	0.776509437105352	0.997641460828378
22:33650904[b37]G,T	rs6518814	chr22	33650904	G	T	0.07971844159832966	5860set_5overlaps_oligo66	1576.52015720455	-1.51920149040828	4.66132708032229e-07	563.810625861423	0.977152421074261	0.00109128482863411	2.49635391148254	1.72454592098551	0.0846093364890153	0.724295853956113
22:33652179[b37]A,C	rs16992012	chr22	33652179	A	C	0.07937444195356774	5860set_5overlaps_oligo68	955.450602692063	0.552751191391361	0.0694760019272422	809.211332792562	0.760565432469928	0.0155870686675279	0.207814241078566	0.133683446056696	0.893652895787957	0.997641460828378
22:33652752[b37]C,G	rs5749590	chr22	33652752	C	G	-0.07987164758545479	5860set_5overlaps_oligo70	642.595455683635	-0.455769504798781	0.162696824074048	774.673055289005	0.868777545389844	0.00639356971915313	1.32454705018863	0.90997251087393	0.362837007072583	0.997641460828378
22:33658085[b37]C,T	rs735437	chr22	33658085	C	T	0.02768871836753412	5860set_5overlaps_oligo72	1148.99055192951	0.981221141585637	0.00148132407358652	1156.25294697776	0.810450407845342	0.000196512548009855	-0.170770733740295	-0.129487272720874	0.89697209506575	0.997641460828378
22:33659787[b37]G,A	rs5994706	chr22	33659787	G	A	0.040503102726306826	5860set_5overlaps_oligo74	3075.91552546823	-0.342208754749806	0.0394309320082218	3192.07995608574	-0.412797467993125	0.00287302814834442	-0.0705887132433183	-0.0598464361942967	0.952277941095661	0.997641460828378
22:33669557[b37]C,T	rs77663505	chr22	33669557	C	T	0.08450204961659104	5860set_5overlaps_oligo84	880.369342399486	0.284660847301364	0.283900119296624	386.741279235417	0.0286282138604502	0.917846816022303	-0.256032633440914	-0.188756490785561	0.850283674071725	0.997641460828378
22:33671694[b37]G,A	rs2413177	chr22	33671694	G	A	0.02425038212947674	5860set_5overlaps_oligo86	819.321868005224	-0.128102540424633	0.669763423117791	980.850833110653	-0.527126551342096	0.121166630448536	-0.399024010917463	-0.288155954822673	0.773227362383331	0.997641460828378
22:33674999[b37]C,T	rs5998838	chr22	33674999	C	T	0.02364118497086806	5860set_5overlaps_oligo88	554.580934526273	0.0249794668906609	0.945885848919453	965.378301310092	0.705470081003623	0.0552961864316931	0.680490614112962	0.462261147536147	0.643894057863244	0.997641460828378
22:33676045[b37]G,A	rs60578463	chr22	33676045	G	A	0.02118691907492677	5860set_5overlaps_oligo92	1308.15624922657	-1.45946856542279	2.63696857856174e-05	1080.5318821774	0.744810812710956	0.0018007990828002	2.20427937813374	1.52151233542179	0.128131318155685	0.831335246299092
22:33676283[b37]T,C	rs5998839	chr22	33676283	T	C	0.02212757444510746	5860set_5overlaps_oligo94	467.036182607075	2.04151869112063	0.000125289436883908	764.420240935195	0.507966727737073	0.117610511016249	-1.53355196338355	-1.07681519008842	0.281562837759844	0.990619511806194
22:33677117[b37]G,C	rs5998840	chr22	33677117	G	C	0.024114088012553145	5860set_5overlaps_oligo96	4209.88020755182	-1.74131465528295	1.43940631662853e-17	182.566082783758	0.108573745721713	0.875029951938783	1.84988840100466	1.27515990629021	0.20225264916891	0.951275831261225
22:33678629[b37]T,G	rs7285350	chr22	33678629	T	G	0.016026393318470077	5860set_5overlaps_oligo98	242.213855431922	-0.340714468203814	0.531535777818707	997.770032728505	0.769892343387426	0.0100026267365473	1.11060681159124	0.761253438242857	0.446505705617786	0.997641460828378
22:33682273[b37]G,A	rs5994710	chr22	33682273	G	A	0.02412857501003715	5860set_5overlaps_oligo100	460.947835104566	0.5833788531086	0.096030362803075	643.576900249654	-3.11370655974814	6.94387077369987e-16	-3.69708541285674	-2.58078045777925	0.00985772491622181	0.234607465059985
22:33684646[b37]A,G	rs5998849	chr22	33684646	A	G	-0.06087421458725304	5860set_5overlaps_oligo102	700.482349692126	1.03383953399139	0.00620710681690521	536.418250035453	0.262373500649025	0.457823217814907	-0.771466033342365	-0.547056442860874	0.584339955501212	0.997641460828378
22:33685014[b37]G,A	rs150991633	chr22	33685014	G	A	0.08581802882098516	5860set_5overlaps_oligo104	11.2514870267161	-3.08541450419288	0.129058685155193	1166.74104568825	-1.43960568292735	2.09917939016699e-09	1.64580882126553	1.13329540225523	0.257090221909239	0.986872783043137
22:33685268[b37]A,C	rs73399562	chr22	33685268	A	C	-0.06087421458725304	5860set_5overlaps_oligo106	403.852796289841	-0.00495280276090982	0.988806298243709	40.1522641331032	-0.591154481056996	0.610627416149233	-0.586201678296086	-0.418271211738799	0.675748835318219	0.997641460828378
22:33686255[b37]A,G	rs58653235	chr22	33686255	A	G	0.08819181830096028	5860set_5overlaps_oligo108	1077.31075117327	-0.226088986060055	0.411700303260511	3697.64988490846	-1.62429191751048	4.01834789599137e-17	-1.39820293145042	-0.982728249536349	0.325741203309408	0.997641460828378
22:33687308[b37]T,C	rs16992067	chr22	33687308	T	C	-0.06034399939629	5860set_5overlaps_oligo110	394.26877691847	0.885429811069143	0.0627497317652163	341.436304667572	0.867267504824002	0.114643305148805	-0.0181623062451408	-0.0234025830824895	0.981329144569598	0.997641460828378
22:33688717[b37]C,T	rs59556540	chr22	33688717	C	T	0.07300008041443445	5860set_5overlaps_oligo112	1296.23640448019	0.610512238919798	0.0313762505174772	106.674793292682	0.37105132513197	0.591092034614758	-0.239460913787828	-0.177236774836533	0.859322410754477	0.997641460828378
22:33690103[b37]C,T	rs76514928	chr22	33690103	C	T	0.08580840192265499	5860set_5overlaps_oligo114	352.647723663372	2.18977442456229	9.5961643432638e-05	887.450608135792	0.265906553845548	0.385643018353882	-1.92386787071674	-1.34814058521891	0.177613170008861	0.921647282488293
22:33690447[b37]C,T	rs5754509	chr22	33690447	C	T	-0.0012348448156053705	5860set_5overlaps_oligo116	1509.21640811715	-0.832117994439931	0.00405210377511899	523.476740069123	1.88806059316958	2.0698472468479e-06	2.72017858760951	1.88013609179109	0.0600895327350503	0.627265553946461
22:33691334[b37]A,G	rs5998852	chr22	33691334	A	G	-0.061630112613635324	5860set_5overlaps_oligo118	2272.76106110354	-0.835242098751515	8.2043678917335e-10	1245.94959932303	0.0371591108350744	0.85044035468427	0.872401209586589	0.595666466582395	0.551398064281025	0.997641460828378
22:33691520[b37]T,C	rs5994713	chr22	33691520	T	C	-0.06097712845749743	5860set_5overlaps_oligo120	2856.98503521908	-1.13371189430638	1.0905395415239e-08	1896.01331139649	-0.533385376387951	0.0407722497394244	0.600326517918431	0.40653563221224	0.684349081306703	0.997641460828378
22:33691747[b37]C,T	rs5749602	chr22	33691747	C	T	0.00625812695607055	5860set_5overlaps_oligo122	1511.49032578741	-0.934584223342517	0.00553867918634246	2240.82346690836	0.374847059082704	0.0516387713104123	1.30943128242522	0.899464889780216	0.368405089136514	0.997641460828378
22:33692207[b37]C,T	rs78526484	chr22	33692207	C	T	0.0728311175642344	5860set_5overlaps_oligo124	353.764876189022	0.000403599884490529	0.999058932073371	2097.88103672512	-2.14973841181216	2.04531598762889e-10	-2.15014201169665	-1.50543348452363	0.132212665741489	0.837731781619656
22:33692467[b37]C,T	rs74925799	chr22	33692467	C	T	0.07313564834429064	5860set_5overlaps_oligo126	1452.87203520145	-0.737046458019678	0.0111318515267384	2092.68759851477	-1.19517090387347	3.07207510514428e-09	-0.458124445853796	-0.329239212154012	0.741974886556299	0.997641460828378
22:33693455[b37]C,T	rs58127043	chr22	33693455	C	T	0.0741044312685438	5860set_5overlaps_oligo128	221.480807525445	-1.10762339267621	0.00469588008125077	333.865075562954	0.461452392480773	0.467051001776374	1.56907578515698	1.0799549645468	0.280162235267694	0.990619511806194
22:33696448[b37]G,A	rs11089617	chr22	33696448	G	A	-0.016242603110412448	5860set_5overlaps_oligo140	1267.48016048223	-0.753938307523402	0.00211149998515738	1855.07641916527	-0.186534371581287	0.352200296887117	0.567403935942115	0.383649727754817	0.701238077767061	0.997641460828378
22:33696772[b37]G,C	rs11089618	chr22	33696772	G	C	-0.016242603110412448	5860set_5overlaps_oligo142	3909.5256951452	-1.44489036854867	5.54731281250537e-11	1055.20043568446	1.34251742866955	3.29621636681223e-10	2.78740779721822	1.92687001044182	0.0539958317543691	0.595540356827981
22:33697034[b37]A,C	rs5998860	chr22	33697034	A	C	-0.013255713862645528	5860set_5overlaps_oligo144	525.167728553854	0.198735531226303	0.455448656077496	997.138972031747	0.946904067476561	0.000414062433082037	0.748168536250258	0.509306985588136	0.610537062206222	0.997641460828378
22:33698283[b37]T,C	rs5998864	chr22	33698283	T	C	-0.010794348940646938	5860set_5overlaps_oligo146	264.513242318481	0.246674910706431	0.605053635730169	401.44932121619	0.961819832549199	0.0270190750494527	0.715144921842769	0.486350849137104	0.626718432528441	0.997641460828378
22:33698656[b37]A,G	rs9621676	chr22	33698656	A	G	-0.011611252048537343	5860set_5overlaps_oligo148	512.594247163068	-0.0826268598166103	0.813700277143436	995.168271610219	0.231498252809157	0.412059308142531	0.314125112625767	0.207584710871374	0.835553243281217	0.997641460828378
22:33699317[b37]T,C	rs73399586	chr22	33699317	T	C	-0.033356008246385536	5860set_5overlaps_oligo150	241.810405050401	0.298499773986754	0.57387995432994	558.03282468587	0.895896574393361	0.000698798400275457	0.597396800406607	0.404499059409079	0.685845769417195	0.997641460828378
22:33699450[b37]A,G	rs5998865	chr22	33699450	A	G	0.029158209713115973	5860set_5overlaps_oligo152	887.364915552782	0.173164349395722	0.534065275727687	810.398453617781	0.762114102416801	0.00617207727462215	0.588949753021079	0.39862715302119	0.690167951244221	0.997641460828378
22:33700521[b37]G,A	rs76647066	chr22	33700521	G	A	0.07543536542024531	5860set_5overlaps_oligo154	136.75235677046	0.274739814288207	0.717620992490113	304.258631672362	0.678396679298076	0.0733851293085717	0.403656865009869	0.269822087406492	0.787297129554081	0.997641460828378
22:33702432[b37]A,C	rs73166237	chr22	33702432	A	C	0.04471048681825268	5860set_5overlaps_oligo160	1675.08356785815	0.829543217156538	4.38312492354754e-06	1545.01605469471	0.843090925367553	0.00386178154558763	0.0135477082110151	-0.00135958652440751	0.998915207237302	0.99972981917471
22:33703470[b37]A,G	rs116331119	chr22	33703470	A	G	0.07556400781310865	5860set_5overlaps_oligo162	1763.50556827722	0.604896230095574	0.0749750161524931	3397.52223469139	-1.65122356369067	1.67214587370708e-20	-2.25611979378624	-1.57910320451268	0.114312386794541	0.809799432714238
22:33703679[b37]A,G	rs111868894	chr22	33703679	A	G	0.07348114007619892	5860set_5overlaps_oligo164	300.62984780591	0.45778426407365	0.189538729412916	349.800445187348	0.649537152524559	0.250878619690655	0.191752888450909	0.122518508204678	0.902488388985713	0.997641460828378
22:33704590[b37]T,C	rs74925331	chr22	33704590	T	C	0.07399612471507208	5860set_5overlaps_oligo166	2382.96209458789	-0.366579481410374	0.017346282169785	1776.90276360493	-1.01357529830132	3.20850086798305e-08	-0.64699581689095	-0.460531835418142	0.645134526074277	0.997641460828378
22:33705684[b37]C,T	rs130249	chr22	33705684	C	T	0.009886051346047937	5860set_5overlaps_oligo168	132.275281760078	-0.169702603945636	0.834249458203986	523.102897995256	-0.347799060066921	0.458938436912423	-0.178096456121285	-0.134579697811153	0.892944194357203	0.997641460828378
22:33706350[b37]T,C	rs5998867	chr22	33706350	T	C	0.04273676395204935	5860set_5overlaps_oligo170	648.951641777159	0.0664853956447216	0.830328617480488	2031.00085970717	-0.72819438350373	0.000107462142862215	-0.794679779148452	-0.563193317210498	0.573303252994818	0.997641460828378
22:33706968[b37]A,G	rs142693941	chr22	33706968	A	G	0.07604233863759145	5860set_5overlaps_oligo172	411.647184187442	0.675848381919477	0.046052448510408	845.796604815888	0.795384642800735	0.0280803834036875	0.119536260881258	0.0723176205590696	0.942349142232762	0.997641460828378
22:33710214[b37]C,G	rs1041875	chr22	33710214	C	G	0.013134632931780622	5860set_5overlaps_oligo174	666.012240743492	-0.467259991109273	0.089835165068278	1288.71192250039	-1.92794582438227	0.00946761241626558	-1.460685833273	-1.02616280525749	0.304814850297626	0.997641460828378
22:33713148[b37]T,C	rs60173794	chr22	33713148	T	C	0.08523300670701245	5860set_5overlaps_oligo176	453.442427121354	0.971740325884936	0.0221470242469096	482.972954662026	0.0256496179754361	0.940179900149331	-0.9460907079095	-0.668445573911626	0.503849212614734	0.997641460828378
22:33713459[b37]C,T	rs77857766	chr22	33713459	C	T	0.11315923611438802	5860set_5overlaps_oligo178	903.674022088877	0.77416108352746	0.00482226747206828	2715.77062304374	0.54636742104166	0.000404319923345371	-0.227793662485801	-0.169126366036548	0.865697246557789	0.997641460828378
22:33713585[b37]C,G	rs76679374	chr22	33713585	C	G	0.08557778877014671	5860set_5overlaps_oligo180	2915.59603155983	0.240706327511863	0.0719521500840831	1870.26919837357	-1.034527553273	0.000434263589635112	-1.27523388078486	-0.897247167075177	0.369587041588877	0.997641460828378
22:33713898[b37]T,C	rs115853272	chr22	33713898	T	C	0.08623941452138327	5860set_5overlaps_oligo182	417.947506299143	-0.785124977732122	0.138094444850107	170.994534943976	-0.484620935612393	0.428752615340258	0.300504042119729	0.19811611820652	0.84295421427116	0.997641460828378
22:33715231[b37]A,G	rs78312459	chr22	33715231	A	G	0.08682785026225012	5860set_5overlaps_oligo190	1359.5676625981	0.119370276119676	0.580152900309533	846.299499141567	1.46108346773245	0.000181691318332416	1.34171319161278	0.92190543499326	0.356577903953199	0.997641460828378
22:33715917[b37]T,A	rs16992130	chr22	33715917	T	A	0.08682785026225012	5860set_5overlaps_oligo194	1188.6853570488	-0.380738652731579	0.165145748459236	771.578328255297	0.682590915157725	0.0526049974104536	1.0633295678893	0.728388990273644	0.466375500906815	0.997641460828378
22:33716543[b37]A,G	rs11913954	chr22	33716543	A	G	0.07749979034626035	5860set_5overlaps_oligo196	366.563978601981	-1.32470164995925	0.0076445771442487	418.601312359868	-0.13801897496417	0.833246510738976	1.18668267499508	0.814137046904801	0.41556644472539	0.997641460828378
22:33718098[b37]T,C	rs8139218	chr22	33718098	T	C	0.08523300670701245	5860set_5overlaps_oligo198	814.3784015233	0.0297627618434218	0.938572234435906	527.573333423296	1.25124799236675	0.00106632429429633	1.22148523052333	0.838329801934362	0.401845502684039	0.997641460828378
22:33718416[b37]A,C	rs8138517	chr22	33718416	A	C	0.08523300670701245	5860set_5overlaps_oligo200	0.608301934990406	-1.74459920493444	0.575798627428068	1.06837750516757	-4.04344571812576	0.187818764282236	-2.29884651319133	-1.60880438708662	0.107659121307992	0.786672799507225
22:33718985[b37]C,G	rs148456190	chr22	33718985	C	G	0.0973170202354925	5860set_5overlaps_oligo202	389.909965942137	1.32495622643582	0.0233207374546143	517.169124447324	-2.4096750497141	4.53870011348063e-06	-3.73463127614992	-2.60688020416966	0.00913713212296382	0.222823171603706
22:33720740[b37]C,G	rs76369170	chr22	33720740	C	G	0.09765720801335218	5860set_5overlaps_oligo204	724.880703886792	0.361849348945566	0.161962438592524	1419.4798170432	0.955778887114805	1.08889825467231e-05	0.593929538169239	0.40208881611922	0.687618663235434	0.997641460828378
22:33722692[b37]G,A	rs2267190	chr22	33722692	G	A	0.02213254557348581	5860set_5overlaps_oligo206	272.156650698305	0.446959701487815	0.414678058611601	225.624981743457	0.727700294134851	0.134351907600624	0.280740592647036	0.184377693416309	0.853717167893841	0.997641460828378
22:33723068[b37]A,G	rs79150441	chr22	33723068	A	G	0.0946152072905364	5860set_5overlaps_oligo208	469.808780252111	0.65816544552458	0.100572266276474	466.110677193174	0.790434258139664	0.00116707972723716	0.132268812615083	0.0811685655636005	0.935307898052013	0.997641460828378
22:33725092[b37]C,T	rs16992152	chr22	33725092	C	T	0.09732928395482718	5860set_5overlaps_oligo210	1976.13093362271	-0.850568997353253	0.00468403284254284	2355.04589267294	0.927619048541306	1.6155159284844e-06	1.77818804589456	1.22531790186316	0.220455465965367	0.969336003381053
22:33725859[b37]T,C	rs7284145	chr22	33725859	T	C	-0.04070333961940049	5860set_5overlaps_oligo214	318.012340320082	0.877580570771532	0.147100313190872	3711.97820529993	-2.21905973235665	5.29738165719545e-25	-3.09664030312818	-2.16338520539411	0.0305115645201222	0.427751498731375
22:33726223[b37]A,T	rs16992154	chr22	33726223	A	T	0.03323585925564177	5860set_5overlaps_oligo216	883.96731753715	-2.66058927505084	2.36129924936365e-09	282.871758894524	0.442415231341725	0.364363953166656	3.10300450639257	2.14625487334344	0.0318526497879635	0.429936696207768
22:33726749[b37]C,T	rs8138543	chr22	33726749	C	T	-0.05594491339857681	5860set_5overlaps_oligo218	5288.51953384042	-0.977366123057761	7.03423642656398e-15	1505.88460056994	-0.0457247545424715	0.844480797278508	0.93164136851529	0.63684685207768	0.52422460458431	0.997641460828378
22:33728482[b37]A,G	rs8139132	chr22	33728482	A	G	0.03931033813756656	5860set_5overlaps_oligo220	494.095569024114	0.067793982077722	0.861014214414314	275.206214217798	1.07941398735657	0.0751412589618614	1.01162000527885	0.692443446564788	0.488658889575455	0.997641460828378
22:33729299[b37]G,C	rs76796241	chr22	33729299	G	C	0.03172227929547403	5860set_5overlaps_oligo222	531.605261334783	0.614349155132506	0.217640840030953	183.150471637416	0.122256889946907	0.783590474487154	-0.492092265185599	-0.352851706107672	0.724199617852727	0.997641460828378
22:33729399[b37]C,T	rs73401440	chr22	33729399	C	T	0.03172227929547403	5860set_5overlaps_oligo224	51.4522251974651	2.17545126222592	0.129274479980458	51.3449020915017	1.44266553096614	0.313847231438798	-0.732785731259779	-0.520168099216285	0.60294641757847	0.997641460828378
22:33730095[b37]C,T	rs5998879	chr22	33730095	C	T	0.029014582604712437	5860set_5overlaps_oligo226	695.070648297786	0.241439399886432	0.577534738754028	2513.301625295	-2.93847917397775	7.06589386234205e-31	-3.17991857386418	-2.22127551754565	0.0263323060322669	0.392485744596109
22:33731035[b37]T,C	rs5998883	chr22	33731035	T	C	0.02053849226600789	5860set_5overlaps_oligo228	2233.80978802509	-0.216764471350138	0.276676771240761	2032.42190110232	-1.08406795862805	0.00100265376294842	-0.867303487277915	-0.613677184083102	0.539428668238312	0.997641460828378
22:33731153[b37]T,C	rs5998884	chr22	33731153	T	C	0.018991624334873662	5860set_5overlaps_oligo230	1885.62238829984	-0.164783837807828	0.34681937836333	2022.18534534123	-0.167483626799761	0.505819478132373	-0.00269978899193246	-0.0126539214865442	0.989903900847136	0.997641460828378
22:33731899[b37]C,A	rs5998885	chr22	33731899	C	A	0.017702629116765015	5860set_5overlaps_oligo232	663.142058488618	1.11990842312131	1.84301463010496e-05	838.149710646496	-0.255433618135445	0.373939088009525	-1.37534204125676	-0.966836660317731	0.33362569454582	0.997641460828378
22:33732477[b37]C,T	rs146960154	chr22	33732477	C	T	0.12090006823983653	5860set_5overlaps_oligo234	610.31542861908	0.2583014971249	0.435402549759614	1236.29810028902	-1.11469790711954	4.15714780287426e-07	-1.37299940424444	-0.965208192450875	0.334440544400281	0.997641460828378
22:33732829[b37]C,T	rs2267192	chr22	33732829	C	T	-0.03914789628056338	5860set_5overlaps_oligo236	1206.49703434627	0.262709378209609	0.254149558909347	306.499633047988	1.31206326608196	0.0198433490287027	1.04935388787235	0.718673893267414	0.472341872491129	0.997641460828378
22:33734105[b37]T,C	rs11913784	chr22	33734105	T	C	0.1203661820008482	5860set_5overlaps_oligo240	1081.30742678143	0.646331439394954	0.00721139151948167	939.536000610365	0.139618889185157	0.667794718391725	-0.506712550209797	-0.363014895812684	0.716593757028138	0.997641460828378
22:33734843[b37]T,G	rs8135835	chr22	33734843	T	G	-0.002724390709826185	5860set_5overlaps_oligo242	728.705379442517	0.960383914293172	0.000447176001460987	164.525403942296	0.567418618650701	0.312531460317951	-0.392965295642471	-0.283944280932151	0.776453081157554	0.997641460828378
22:33735051[b37]C,T	rs8135160	chr22	33735051	C	T	-1.4346307780034946e-05	5860set_5overlaps_oligo244	262.040332298288	0.8227563186648	0.0173777266237302	198.737415540075	-0.771661724794835	0.187577775294383	-1.59441804345964	-1.11912582338933	0.263086464589738	0.990619511806194
22:33736654[b37]A,G	rs8135526	chr22	33736654	A	G	-0.0031292163933477513	5860set_5overlaps_oligo248	164.423061078371	-0.836146200443357	0.340392819790748	268.65465332968	-0.368559635752629	0.538281504154398	0.467586564690728	0.314262374621524	0.753321772334238	0.997641460828378
22:33738500[b37]G,A	rs76831506	chr22	33738500	G	A	0.038040294030806	5860set_5overlaps_oligo250	342.149829448129	1.60829804544315	0.00883757761090621	437.257752989576	0.7607247441984	0.119843186227295	-0.847573301244753	-0.599961882142113	0.548531639406758	0.997641460828378
22:33738865[b37]C,T	rs5998889	chr22	33738865	C	T	-0.004793877208724448	5860set_5overlaps_oligo252	1083.28340977962	0.286986469559912	0.361832087779278	1155.04862797215	-0.386584176129439	0.162115120452469	-0.673570645689351	-0.479005143292054	0.63193496968902	0.997641460828378
22:33739226[b37]C,T	rs6518818	chr22	33739226	C	T	-0.08348725811309304	5860set_5overlaps_oligo254	1588.34568487065	0.308156841432579	0.167273179975303	3569.80524538848	-0.080158654956017	0.751196663538683	-0.388315496388596	-0.280712005239226	0.778931300002844	0.997641460828378
22:33739807[b37]G,C	rs79628234	chr22	33739807	G	C	0.07640111087627265	5860set_5overlaps_oligo256	28.6339454823125	0.471937993331534	0.730905358274417	44.9005890526811	0.468289697527019	0.649996777110977	-0.00364829580451553	-0.0133132694169588	0.989377861662856	0.997641460828378
22:33740357[b37]C,T	rs5749605	chr22	33740357	C	T	-0.03209675705246365	5860set_5overlaps_oligo258	666.21364947482	0.932457804045046	0.0272084057466761	771.890072773778	0.351161581676628	0.258610414168426	-0.581296222368418	-0.414861218082727	0.678243501616636	0.997641460828378
22:33742382[b37]C,A	rs7284400	chr22	33742382	C	A	0.02953673147940009	5860set_5overlaps_oligo262	571.707178234099	1.0579292879664	0.00118587456061203	274.634965490837	0.254872766597466	0.46476067829888	-0.803056521368933	-0.569016351450654	0.569345043328481	0.997641460828378
22:33743341[b37]T,C	rs2142550	chr22	33743341	T	C	0.029115109959782587	5860set_5overlaps_oligo264	766.892773218893	1.45189633202747	1.03684905535165e-07	2339.99835798247	0.612762743055925	0.00239186983601748	-0.839133588971544	-0.594095074706665	0.552448524935911	0.997641460828378
22:33744864[b37]G,A	rs12484253	chr22	33744864	G	A	0.02953673147940009	5860set_5overlaps_oligo266	232.410538840433	0.769178825993075	0.117434646254919	847.796596250493	2.49678736431358	3.56987954747399e-13	1.7276085383205	1.190157908073	0.233984333530824	0.979257278592249
22:33746706[b37]T,C	rs8142023	chr22	33746706	T	C	0.028061570221478357	5860set_5overlaps_oligo270	822.334726091441	-0.610394524652866	0.0644671080064673	751.820950814023	1.16521174631276	0.00133111467836132	1.77560627096563	1.22352319893262	0.221132147436167	0.970840381028375
22:33748660[b37]C,A	rs9621685	chr22	33748660	C	A	0.021718746248326416	5860set_5overlaps_oligo272	960.20121478156	0.127813901168649	0.599424948436567	262.779409542139	2.57280469246061	0.000114749313506556	2.44499079129196	1.68884120432136	0.0912498651774694	0.745935517591595
22:33750921[b37]T,C	rs8136349	chr22	33750921	T	C	-0.026390455600660518	5860set_5overlaps_oligo274	205.001957895122	1.21722423304821	0.000712688745976765	200.726037394503	0.891329985594981	0.0795094260240818	-0.325894247453227	-0.237320307094907	0.812408309258233	0.997641460828378
22:33751183[b37]A,G	rs77075438	chr22	33751183	A	G	0.1211704445212072	5860set_5overlaps_oligo276	2338.58763283744	1.05551248012287	5.23113654608931e-12	1141.66948156832	1.12186698627924	5.16701150536067e-12	0.0663545061563677	0.0353486927153316	0.971801696398206	0.997641460828378
22:33751778[b37]C,T	rs5754533	chr22	33751778	C	T	-0.09945971832583636	5860set_5overlaps_oligo278	2451.81217810308	-0.184006159953251	0.543103301079439	2813.43076596706	-0.36237260384702	0.0896998314622691	-0.178366443893768	-0.13476737793813	0.892795799121398	0.997641460828378
22:33753339[b37]C,G	rs5998891	chr22	33753339	C	G	-0.11293279620409682	5860set_5overlaps_oligo282	389.094957266298	0.859282597411885	0.0101609762592575	936.23721464417	-0.108899477214798	0.636426241603629	-0.968182074626683	-0.683802234224206	0.494100055584202	0.997641460828378
22:33753578[b37]T,C	rs5994723	chr22	33753578	T	C	-0.11357715610213533	5860set_5overlaps_oligo284	486.180463243228	2.25084127105721	1.36868496145773e-06	81.5685425090311	-0.883213141990401	0.357964292470867	-3.13405441304762	-2.18939336434081	0.0285682615417835	0.410017788127614
22:33756016[b37]T,C	rs5754535	chr22	33756016	T	C	-0.0932628031567881	5860set_5overlaps_oligo290	1141.41639860485	0.76640432660959	0.000628288559533092	670.716015057564	0.115749731674278	0.71224507341149	-0.650654594935312	-0.463075209592574	0.643310458746364	0.997641460828378
22:33758173[b37]T,C	rs5749607	chr22	33758173	T	C	-0.16032165223380693	5860set_5overlaps_oligo292	1384.90423689675	-0.638456569591571	0.0324756769489306	1183.85044295202	-0.732981747737282	0.00130920135684983	-0.0945251781457104	-0.0764857037097881	0.939032687443367	0.997641460828378
22:33759753[b37]C,T	rs62225261	chr22	33759753	C	T	-0.022483945856156862	5860set_5overlaps_oligo294	30.5397881999548	0.0726645901541612	0.957610332212154	1589.98951196545	0.464788178951409	0.0485010722955778	0.392123588797248	0.261804810460443	0.793471930181215	0.997641460828378
22:33761551[b37]T,C	rs62225262	chr22	33761551	T	C	-0.03848328995278637	5860set_5overlaps_oligo296	250.238415862733	1.34180913000621	0.0060744813326373	156.991452964051	0.355307246511644	0.468360536852307	-0.986501883494565	-0.696537122263371	0.486092517703332	0.997641460828378
22:33762428[b37]T,C	rs1555016	chr22	33762428	T	C	-0.06480795379116289	5860set_5overlaps_oligo298	541.422937591506	-0.191315304742552	0.563570316373202	500.135242042763	1.14303035863438	0.000269696469718969	1.33434566337694	0.916783948853012	0.359255865278649	0.997641460828378
22:33763247[b37]T,C	rs1001223	chr22	33763247	T	C	-0.11714926943087242	5860set_5overlaps_oligo300	558.072861969292	0.899736860205642	0.017042106446299	670.986021953057	0.768789806502756	0.0351170538925972	-0.130947053702886	-0.101804117823278	0.918912157085	0.997641460828378
22:33764167[b37]T,C	rs9621686	chr22	33764167	T	C	-0.07555155133887492	5860set_5overlaps_oligo302	600.428229267236	0.773163192497334	0.0367985857668099	1438.59499735831	0.6614901517471	0.00063271041666866	-0.111673040750234	-0.0884059214344634	0.929554055101844	0.997641460828378
22:33768877[b37]A,G	rs9621687	chr22	33768877	A	G	-0.03282340798976118	5860set_5overlaps_oligo304	106.062595787867	-0.380875729536198	0.505692174244981	397.933389308419	0.779632507313217	0.0128607060039071	1.16050823684941	0.795942067815393	0.426065708420091	0.997641460828378
22:33770012[b37]C,T	rs9607037	chr22	33770012	C	T	-0.03032763682766086	5860set_5overlaps_oligo310	51.1389145085751	-1.20155493713593	0.257452848577583	312.638075893008	-0.232215605947846	0.605284629049638	0.969339331188081	0.66305232929662	0.507297040080019	0.997641460828378
22:33770445[b37]C,T	rs8137418	chr22	33770445	C	T	0.0928512271452548	5860set_5overlaps_oligo312	747.686392990165	0.63787441304592	0.029947965433527	9.66348391116887	-0.323396002897087	0.872649707998013	-0.961270415943007	-0.67899764264051	0.497139355611345	0.997641460828378
22:33770957[b37]C,T	rs74662609	chr22	33770957	C	T	0.0928512271452548	5860set_5overlaps_oligo314	1163.75970129646	-0.533521164713061	0.0188186405841652	315.760974775202	0.702759429350656	0.0146243349732336	1.23628059406372	0.848614696255282	0.396095726635077	0.997641460828378
22:33771672[b37]C,T	rs8142296	chr22	33771672	C	T	-0.009100304361675313	5860set_5overlaps_oligo320	20.4179197172047	-1.61520020748913	0.235087219547413	477.774329635932	1.17372223777995	0.000237513792176237	2.78892244526907	1.92792290752636	0.053864715942911	0.595540356827981
22:33772017[b37]C,T	rs60262384	chr22	33772017	C	T	-0.03015139898031537	5860set_5overlaps_oligo322	409.079163897989	-0.0194244273291494	0.963276081274676	53.9302185569762	0.9055254279947	0.362195863753134	0.924949855323849	0.632195293105633	0.527259272618122	0.997641460828378
22:33773746[b37]T,C	rs77927571	chr22	33773746	T	C	0.09219391057552508	5860set_5overlaps_oligo324	251.618920465046	0.340592890296548	0.605254553345418	289.366120228275	-0.0142079545829765	0.977516826979128	-0.354800844879525	-0.257414527753644	0.796858789140362	0.997641460828378
22:33776430[b37]A,C	rs7286572	chr22	33776430	A	C	0.09145389365921867	5860set_5overlaps_oligo328	120.473197924614	-4.41309396830788	6.36400594319256e-10	711.853715979818	-0.782651391930443	0.0256499546738713	3.63044257637744	2.51289978854375	0.011974334366627	0.261274573924449
22:33777262[b37]C,T	rs8141762	chr22	33777262	C	T	0.09257462707911884	5860set_5overlaps_oligo330	356.252253676347	0.574686387583134	0.168058191220372	1.18037608767803	-4.16672070735591	0.174212593506203	-4.74140709493904	-3.30673343000193	0.000943906693009661	0.0428002691111568
22:33777647[b37]G,C	rs11912366	chr22	33777647	G	C	0.09066321914434253	5860set_5overlaps_oligo332	360.004288464819	0.400739597903769	0.412843751420095	775.387056355799	0.108175624463829	0.752242087542548	-0.29256397343994	-0.21415099834638401	0.830429307222543	0.997641460828378
22:33778225[b37]C,T	rs16992223	chr22	33778225	C	T	0.09066321914434253	5860set_5overlaps_oligo334	942.310861482017	-0.297347660339788	0.243899450533683	1221.06263178847	-1.20984421204184	9.68374696376405e-07	-0.912496551702052	-0.645092829286538	0.518867030479656	0.997641460828378
22:33778719[b37]G,A	rs60435865	chr22	33778719	G	A	-0.008490855290173377	5860set_5overlaps_oligo336	1076.315547096	-0.479193303736039	0.0408206693588312	571.248081822094	1.22031349991837	0.0270127237529806	1.6995068036544	1.17062318217821	0.241750274875066	0.979257278592249
22:33779182[b37]A,G	rs16992225	chr22	33779182	A	G	0.06869935212311004	5860set_5overlaps_oligo338	2149.60466858007	-1.22966800882553	3.05853209940638e-06	868.732895865707	-0.267171284320476	0.352741185276051	0.96249672450505	0.658295738732118	0.510348115637201	0.997641460828378
22:33780525[b37]A,C	rs76972817	chr22	33780525	A	C	0.08716795264450339	5860set_5overlaps_oligo340	1471.68309098658	0.502957476108144	0.040043438779018	826.737158234446	0.241151635351401	0.458154227026695	-0.261805840756742	-0.192769695799007	0.847139337568501	0.997641460828378
22:33781498[b37]C,T	rs9607040	chr22	33781498	C	T	-0.029148497273746576	5860set_5overlaps_oligo342	75.1326248898744	-2.1767831443609	0.0256211624880452	1998.60324790472	-1.00797877533272	1.14537302442721e-06	1.16880436902817	0.801709066544285	0.422721269987973	0.997641460828378
22:33781654[b37]C,T	rs16992228	chr22	33781654	C	T	-0.0021702432832113195	5860set_5overlaps_oligo344	154.238689181354	1.67318925498904	0.000577701174127509	112.044187846527	-2.4293826634695	0.00894279841369231	-4.10257191845854	-2.86265158904876	0.00420112245065451	0.123745757539673
22:33782008[b37]G,A	rs1033373	chr22	33782008	G	A	-0.029148497273746576	5860set_5overlaps_oligo346	1058.83001541747	1.51192303960173	6.60581810025146e-06	244.963622116685	1.54004452665196	0.00116927887145901	0.0281214870502351	0.00877127472875753	0.993001625052446	0.997641460828378
22:33782215[b37]A,G	rs59764542	chr22	33782215	A	G	-0.015921946995777102	5860set_5overlaps_oligo348	1142.1427464401	-0.276101576016091	0.407262086977389	1056.79421482657	-1.25019257656945	3.61384582861576e-07	-0.974091000553362	-0.687909783088425	0.491509595470685	0.997641460828378
22:33784238[b37]G,A	rs13347210	chr22	33784238	G	A	-0.01351572276322246	5860set_5overlaps_oligo350	202.210827530552	1.48286826423473	0.0867869739817458	426.571487250428	1.17188160461236	0.0440888758951412	-0.310986659622375	-0.226957400837039	0.820456867012883	0.997641460828378
22:33785391[b37]C,T	rs74425322	chr22	33785391	C	T	0.09092887395208434	5860set_5overlaps_oligo352	963.134445813533	-0.504813687785141	0.0944234056689105	4.29348885444548	-4.81790834369618	0.112391244878851	-4.31309465591104	-3.00899500946819	0.00262113421376805	0.0884480405622662
22:33787272[b37]A,G	rs5998906	chr22	33787272	A	G	-0.045651363296479334	5860set_5overlaps_oligo356	1337.92607233213	-1.54521417505605	6.0605908273632e-05	2425.43244393624	0.207642165448731	0.494022220643792	1.75285634050478	1.20770874260248	0.227159314000953	0.978674923854215
22:33788519[b37]C,G	rs11913691	chr22	33788519	C	G	0.08784430983791773	5860set_5overlaps_oligo360	213.064628253055	0.829965371384261	0.254336893330031	15.9930725019176	-1.83623653982317	0.22295091354962	-2.66620191120744	-1.86416894345597	0.0622979831823022	0.634346481386109
22:33789554[b37]C,T	rs9609778	chr22	33789554	C	T	-0.032651194934147594	5860set_5overlaps_oligo362	153.892258923493	0.855435660892189	0.289872485869632	149.995868072384	0.5210970685028	0.404314899045907	-0.334338592389389	-0.243190334893868	0.807857953791464	0.997641460828378
22:33789841[b37]C,G	rs113135998	chr22	33789841	C	G	0.09838621289165206	5860set_5overlaps_oligo364	334.565633636663	-1.06651843507334	0.0895919178960012	796.270989168062	-1.7149138059396	3.15066777132161e-08	-0.648395370866257	-0.461504725654543	0.644436531761271	0.997641460828378
22:33790767[b37]G,A	rs55770651	chr22	33790767	G	A	-0.001955369920862928	5860set_5overlaps_oligo368	183.990837823385	0.794592640090938	0.115944557283703	305.760457553785	1.66815454241585	0.000376782632363265	0.873561902324912	0.596473314087028	0.550859076092254	0.997641460828378
22:33791131[b37]T,C	rs1807700	chr22	33791131	T	C	-0.040648207790009216	5860set_5overlaps_oligo370	45.3470780351737	2.170106726383	0.133456306821216	217.24352999989	1.00864740816617	0.158295516766303	-1.16145931821683	-0.818157569227405	0.413267219900621	0.997641460828378
22:33791374[b37]C,A	rs715487	chr22	33791374	C	A	-0.03157965530029681	5860set_5overlaps_oligo372	2452.86446820355	2.05526520841568	3.66242013579512e-19	50.6655568621097	1.57402305700623	0.0280849454667295	-0.481242151409454	-0.345309324789839	0.729861837162455	0.997641460828378
22:33792169[b37]T,C	rs742008	chr22	33792169	T	C	-0.021253659425887663	5860set_5overlaps_oligo374	1353.73661648746	-0.562944947251635	0.050175106566625	3019.4664421594	1.70215940203844	2.21033576683691e-16	2.26510434929008	1.56379439214233	0.117865861687752	0.809799432714238
22:33792537[b37]C,G	rs73405337	chr22	33792537	C	G	0.010949212921742588	5860set_5overlaps_oligo376	665.844977890611	1.64179792913697	2.69110372087085e-06	659.395747226571	-0.756764453381913	0.000771533970677748	-2.39856238251888	-1.67812118186174	0.093323444419483	0.756493395824971
22:33793352[b37]T,C	rs5998917	chr22	33793352	T	C	-0.029162962581612818	5860set_5overlaps_oligo378	742.14201071584	-0.380559342714243	0.171277965355821	860.686443506644	1.15905848435861	0.000945952517526588	1.53961782707286	1.05947746935189	0.289382384872492	0.990619511806194
22:33794178[b37]T,A	rs16992256	chr22	33794178	T	A	-0.010240907574202105	5860set_5overlaps_oligo380	4.06173841657627	-1.17464148756886	0.687840119580938	565.30236231029	-0.717340072272576	0.0192946832769072	0.45730141529628	0.307112724374135	0.758757572777546	0.997641460828378
22:33795375[b37]T,A	rs7285513	chr22	33795375	T	A	-0.012875601024937287	5860set_5overlaps_oligo384	1071.56557888027	-1.01879310816426	0.0026824674058494	473.1710057423	1.50490641109734	0.000378098381156388	2.5236995192616	1.74355503052048	0.0812367105535365	0.706218016524493
22:33795530[b37]C,A	rs60650016	chr22	33795530	C	A	0.009335843641781057	5860set_5overlaps_oligo386	1793.07296947923	-0.00851730673179899	0.953782650498703	1419.98724394919	-1.43632687661266	2.52485167426666e-14	-1.42780956988086	-1.00330909884252	0.315711747381359	0.997641460828378
22:33795921[b37]C,T	rs16992261	chr22	33795921	C	T	0.09126112165865946	5860set_5overlaps_oligo388	1190.31242999769	0.685670879345068	0.0073017735500327	698.448697968982	-0.213655876821886	0.445660818396261	-0.899326756166954	-0.635937937286971	0.524816874421475	0.997641460828378
22:33796882[b37]G,A	rs7285067	chr22	33796882	G	A	-0.0017693245455064972	5860set_5overlaps_oligo390	535.701132909068	0.576979202824347	0.0544118168457447	832.32166047082	-0.502667044438321	0.0867362922958443	-1.07964624726267	-0.761285780539256	0.446486391838422	0.997641460828378
22:33797054[b37]G,A	rs115019824	chr22	33797054	G	A	0.19898489628870544	5860set_5overlaps_oligo392	37.2736710180711	-0.45154215540028	0.741377868851391	556.710248093191	-0.209273793955553	0.605077434156591	0.242268361444727	0.157633988800634	0.874745219211916	0.997641460828378
22:33797682[b37]T,C	rs7290813	chr22	33797682	T	C	-0.02076409662484601	5860set_5overlaps_oligo394	4955.15428774264	-1.24181149979896	1.11606010668692e-09	96.0020903513908	-1.11939415157831	0.163501674018497	0.122417348220645	0.0743203884352386	0.940755454268472	0.997641460828378
22:33798006[b37]C,T	rs2283898	chr22	33798006	C	T	-0.01099659090638678	5860set_5overlaps_oligo396	1388.4001706808	0.532540815790479	0.0834913741921847	1477.89252226648	0.931418170164804	0.000191736424018586	0.398877354374325	0.266499643746484	0.789854433736573	0.997641460828378
22:33799128[b37]C,A	rs9609779	chr22	33799128	C	A	-0.011203967053994164	5860set_5overlaps_oligo400	839.024235831804	0.985214037026372	0.000605266018758432	17.3223743683608	-0.680443014068303	0.663115290389427	-1.66565705109468	-1.16864712531972	0.242545833199641	0.979257278592249
22:33799353[b37]T,C	rs2283902	chr22	33799353	T	C	-0.011411353430811412	5860set_5overlaps_oligo402	525.02446118503	0.589537461211543	0.176093704591778	1199.53811399079	1.00631324754858	0.00219572900734356	0.416775786337042	0.278941614553365	0.780289631700606	0.997641460828378
22:33801143[b37]T,C	rs2267198	chr22	33801143	T	C	0.01318286230460662	5860set_5overlaps_oligo404	1870.57349684344	1.82041012292692	1.56056952664925e-10	278.260965294978	1.35195332925564	0.0237564030106069	-0.468456793671272	-0.336421672057725	0.736552908988879	0.997641460828378
22:33801983[b37]A,C	rs16992276	chr22	33801983	A	C	0.01155151971334906	5860set_5overlaps_oligo406	400.486317710428	0.512559077397087	0.0744751251523978	1627.55087782073	1.14140016350439	5.75365812500781e-09	0.628841086107306	0.426357336466322	0.669847484174975	0.997641460828378
22:33802664[b37]C,T	rs62225287	chr22	33802664	C	T	0.012783268117653205	5860set_5overlaps_oligo408	357.27402656171	0.397464503155864	0.290978110698917	410.840759050929	-2.59145699019277	1.0240503052157e-07	-2.98892149334863	-2.08850522208491	0.0367522848349256	0.480428516175469
22:33803316[b37]G,A	rs16992279	chr22	33803316	G	A	0.006417815815273524	5860set_5overlaps_oligo410	720.305230803295	0.393554280157363	0.332230946795009	785.371725485391	-0.941656940611567	0.0240936558415406	-1.33521122076893	-0.938939998866843	0.347761551272227	0.997641460828378
22:33804510[b37]T,C	rs11703802	chr22	33804510	T	C	-0.028742416437968682	5860set_5overlaps_oligo414	625.370313223602	0.591141584337665	0.0759067092635086	331.52776603189	-0.3486468330391	0.418609980441659	-0.939788417376765	-0.66406458037051	0.506648978561537	0.997641460828378
22:33807835[b37]G,A	rs5998935	chr22	33807835	G	A	0.04258620455348428	5860set_5overlaps_oligo416	68.9009871898975	0.522110874650075	0.606644048059505	1231.4585740797	-0.429263954508932	0.249335016358404	-0.951374829159007	-0.672118794139148	0.501508072689796	0.997641460828378
22:33810205[b37]T,A	rs8141754	chr22	33810205	T	A	-0.11788908346159925	5860set_5overlaps_oligo418	452.232861916755	1.65856732630933	6.63786840504294e-05	0.272577997186627	-2.1083160833523	0.504752362044053	-3.76688340966163	-2.62930005102821	0.00855608308161418	0.214049595714175
22:33810970[b37]A,G	rs7286138	chr22	33810970	A	G	0.25511881543898696	5860set_5overlaps_oligo420	2087.7335337306	-0.0928757572007046	0.721010531140466	1209.70077487064	-2.1070705890299	2.25534577897176e-15	-2.0141948318292	-1.41093074558472	0.158265035431272	0.898132595790459
22:33813017[b37]C,T	rs7364196	chr22	33813017	C	T	-0.09275153092334686	5860set_5overlaps_oligo424	1494.28148140405	0.171516589418767	0.528493353689588	1431.18620236227	-1.58184899737066	1.32376337542006e-07	-1.75336558678943	-1.22961710542197	0.218840521469862	0.966628909140852
22:33814270[b37]T,C	rs2283905	chr22	33814270	T	C	0.1000866342171704	5860set_5overlaps_oligo426	506.534161172994	-0.89710941912012	0.0263862003023186	2516.93786336692	-0.41268575500203	0.028426553467734	0.48442366411809	0.325966567479543	0.744449650089376	0.997641460828378
22:33817529[b37]C,G	rs713837	chr22	33817529	C	G	-0.09984361708590632	5860set_5overlaps_oligo428	309.61400554588	-0.102514902008044	0.78629738115714	1000.18667395501	-0.732860137784772	0.00234193928038742	-0.630345235776728	-0.448957299471514	0.653462460163899	0.997641460828378
22:33819438[b37]G,A	rs9609788	chr22	33819438	G	A	-0.09317510945124664	5860set_5overlaps_oligo434	74.5964409724168	-0.115273429241745	0.893015265688216	322.506222750388	-1.4884928616565	0.00204159142138733	-1.37321943241475	-0.965361143507006	0.334363956479067	0.997641460828378
22:33823144[b37]T,C	rs16992324	chr22	33823144	T	C	-0.05967280288332385	5860set_5overlaps_oligo438	1874.89925004397	0.379857235250041	0.0197126519633241	2179.63151792392	-0.230265176637074	0.222322793727616	-0.610122411887115	-0.434899543742333	0.663635345792313	0.997641460828378
22:33824208[b37]T,C	rs5998939	chr22	33824208	T	C	0.2461915540723035	5860set_5overlaps_oligo442	313.061935782188	0.0869779834438061	0.866303079951692	294.800401182332	0.475486129115023	0.228907285611381	0.388508145671217	0.259291560253849	0.795410290738231	0.997641460828378
22:33825519[b37]T,C	rs16992327	chr22	33825519	T	C	0.2665774260712958	5860set_5overlaps_oligo446	154.436190935979	0.896062324289707	0.195464167114879	285.53075499203	1.57235537515628	0.0498325645162389	0.676293050866575	0.459343240566398	0.645987700851055	0.997641460828378
22:33825650[b37]T,C	rs2267205	chr22	33825650	T	C	0.11824097835554302	5860set_5overlaps_oligo448	138.741715908436	3.88926512740367	0.00196412923227903	6.12082210593778	-5.33372138091721	0.0463112598061313	-9.22298650832088	-6.42207226784875	1.3443156986147e-10	1.32466703719196e-07
22:33825943[b37]A,T	rs74608400	chr22	33825943	A	T	0.25204832932501964	5860set_5overlaps_oligo450	1398.70497598571	-0.202528895280406	0.521562955875484	988.649959341138	-0.0959456536727574	0.778596617361395	0.106583241607648	0.0633134190737713	0.949516930326958	0.997641460828378
22:33827522[b37]A,T	rs2280977	chr22	33827522	A	T	0.04513557893977629	5860set_5overlaps_oligo454	1693.03637818049	1.32074893529176	2.47898562855843e-06	2861.53693173536	-1.24807467772342	1.48420239467848e-10	-2.56882361301518	-1.79647709503844	0.0724186723232391	0.678624412617837
22:33830475[b37]C,T	rs34484650	chr22	33830475	C	T	0.16649012357240206	5860set_5overlaps_oligo458	774.754711828927	0.811461896144402	0.000376928142033921	698.698715430408	1.15792981584978	0.000738809063264657	0.346467919705382	0.230067588831597	0.818039249738005	0.997641460828378
22:33831448[b37]A,G	rs760541	chr22	33831448	A	G	0.0979397517527051	5860set_5overlaps_oligo460	391.423098781714	1.12499786052398	0.00771460413124257	614.166910077205	0.0354880986061556	0.916576295111097	-1.08950976191782	-0.768142334322754	0.442402628334023	0.997641460828378
22:33832148[b37]G,A	rs2267206	chr22	33832148	G	A	-0.056098513040741885	5860set_5overlaps_oligo464	1282.90946429465	-0.145347795105337	0.613347407461871	2635.10153148091	0.227039461073463	0.162714186062459	0.3723872561788	0.248085235763335	0.804068458761053	0.997641460828378
22:33833085[b37]A,C	rs2267207	chr22	33833085	A	C	-0.06769855202616253	5860set_5overlaps_oligo468	507.212226228475	1.39748672551297	0.0027507680294131	307.222469068879	1.5995114387848	0.000465597087287112	0.202024713271834	0.129658895967224	0.896836304233971	0.997641460828378
22:33833853[b37]T,A	rs713732	chr22	33833853	T	A	-0.06769855202616253	5860set_5overlaps_oligo470	138.539396503628	2.13470449828558	0.0195528181288095	955.199844137922	-1.3617362994301	0.000107391598577928	-3.49644079771568	-2.44130374555424	0.0146343401392521	0.29288865575248
22:33834668[b37]A,G	rs8141158	chr22	33834668	A	G	0.13723687720145455	5860set_5overlaps_oligo472	875.642162363974	0.720004103103269	0.0131912851416465	3352.51088209631	0.043530262348153	0.723407286200878	-0.676473840755116	-0.48102327920084	0.63049995374039	0.997641460828378
22:33840615[b37]G,A	rs8136468	chr22	33840615	G	A	-0.03851285495426243	5860set_5overlaps_oligo476	2229.54905772475	-1.58342945943917	1.61934141230038e-20	823.287925482493	1.16306649683313	5.53300245701534e-05	2.7464959562723	1.89843042803789	0.0576394044707234	0.615473948829735
22:33841538[b37]G,T	rs9609798	chr22	33841538	G	T	0.18243873789299608	5860set_5overlaps_oligo478	62.9134094995111	0.0515654601211761	0.96182153260706	94.501153339729	-0.0374235066138093	0.956746408977397	-0.0889889667349854	-0.0726372447555938	0.942094787959003	0.997641460828378
22:33841773[b37]T,G	rs9609799	chr22	33841773	T	G	0.1943483992389854	5860set_5overlaps_oligo480	1462.54058821135	0.281822968095091	0.18573420334898	1262.19990004311	-0.648520074280064	0.00737426897880074	-0.930343042375154	-0.65749869346629	0.510860310800799	0.997641460828378
22:33841877[b37]T,C	rs11704104	chr22	33841877	T	C	0.05014830214924199	5860set_5overlaps_oligo482	1781.79397253425	-1.02041864423887	1.14758214232937e-05	285.92842708449	-0.23466639258922	0.591846291538168	0.785752251649647	0.535433044607571	0.592350445143949	0.997641460828378
22:33842671[b37]C,T	rs5754553	chr22	33842671	C	T	0.15225559728814464	5860set_5overlaps_oligo486	425.467478520461	1.01844209726556	0.0670626980187739	669.500243615451	1.45598514064945	0.000772146777403647	0.437543043383885	0.293377829214739	0.769233369988347	0.997641460828378
22:33842949[b37]G,T	rs7287567	chr22	33842949	G	T	0.15365425824981666	5860set_5overlaps_oligo488	1779.66621009255	0.688586710619368	0.000170633974327918	2442.90137594271	0.800473002008209	2.06571306124685e-07	0.111886291388842	0.0669997973387768	0.946581864539587	0.997641460828378
22:33844968[b37]A,T	rs5754556	chr22	33844968	A	T	0.03666643118229032	5860set_5overlaps_oligo492	108.583113447091	-0.847441728667616	0.175452270360989	625.631195165131	-0.788814820217763	0.05369922895565	0.0586269084498529	0.0299769067805611	0.976085470611692	0.997641460828378
22:33846238[b37]T,G	rs62225300	chr22	33846238	T	G	0.06489496583825481	5860set_5overlaps_oligo494	826.416978306891	0.425659420078046	0.282025478961947	882.321694672954	1.58231497035691	4.74301807631203e-06	1.15665555027887	0.79326389947424	0.427624085104337	0.997641460828378
22:33848370[b37]C,T	rs5754560	chr22	33848370	C	T	0.13766688190666634	5860set_5overlaps_oligo498	1463.90037123895	0.261608678544027	0.20963899583521	819.49112699506	0.624851616222491	0.0699263233289122	0.363242937678464	0.241728626197369	0.808990446743723	0.997641460828378
22:33849461[b37]A,G	rs2267212	chr22	33849461	A	G	0.06741910072298858	5860set_5overlaps_oligo500	326.954865898865	-1.30558463895393	0.0200965932827467	215.455464649503	-1.10855307819579	0.136034369747991	0.197031560758137	0.126187940637778	0.899583157034834	0.997641460828378
22:33849662[b37]T,C	rs5994747	chr22	33849662	T	C	0.2099609963652842	5860set_5overlaps_oligo502	435.358877778784	0.472448403427827	0.328698689144782	311.055193492546	0.306402455729208	0.404487430097933	-0.166045947698618	-0.126202870482636	0.899571339218786	0.997641460828378
22:33849789[b37]A,G	rs5754561	chr22	33849789	A	G	-0.1891217905246336	5860set_5overlaps_oligo504	144.519661522278	-0.295407380035378	0.684759608706306	219.660782076888	1.0462740885855	0.0232343415277233	1.34168146862088	0.921883382975521	0.356589407646056	0.997641460828378
22:33850168[b37]T,C	rs5754562	chr22	33850168	T	C	-0.1306246493225372	5860set_5overlaps_oligo506	253.823746187801	-0.994727615731723	0.00733700451931057	1441.53354049843	-3.02105515041351	3.82371072350745e-06	-2.02632753468178	-1.41936470980096	0.155792715419259	0.893498933096224
22:33854162[b37]G,A	rs5754563	chr22	33854162	G	A	-0.13847081811598566	5860set_5overlaps_oligo510	43.2637626682535	1.12438421116152	0.410618838671464	129.655644348312	0.182076477175452	0.778792846251955	-0.942307733986067	-0.665815865833477	0.505528802473435	0.997641460828378
22:33856304[b37]C,G	rs2283907	chr22	33856304	C	G	-0.10298167251929764	5860set_5overlaps_oligo512	380.072725591588	0.833346899036258	0.0920873584266172	569.058907912882	1.11197207316865	0.00487348813876097	0.278625174132396	0.182907174911766	0.854870853106163	0.997641460828378
22:33861275[b37]C,G	rs4821148	chr22	33861275	C	G	-0.14652049592062202	5860set_5overlaps_oligo516	102.179046677184	-0.668760191673197	0.447724617719004	302.199402005943	0.314063991598589	0.54539751395946	0.982824183271786	0.672426230670217	0.501312388488363	0.997641460828378
22:33862494[b37]G,T	rs5754566	chr22	33862494	G	T	-0.1463208580540634	5860set_5overlaps_oligo518	242.927455139341	-0.748682673966065	0.132297310317671	553.894910882721	-0.684292078276146	0.0194564184094664	0.0643905956899197	0.0339834939793881	0.972890312995015	0.997641460828378
22:33863676[b37]A,G	rs2267214	chr22	33863676	A	G	-0.1895021139149252	5860set_5overlaps_oligo522	1575.92628098907	-1.88435160169034	3.5751083657906e-08	402.861292644341	0.356641130612237	0.416053194907289	2.24099273230257	1.54703336887001	0.121855199433148	0.812928250011483
22:33864711[b37]T,A	rs5749613	chr22	33864711	T	A	-0.13837302691374012	5860set_5overlaps_oligo524	129.495679430666	0.924078455928744	0.261765258996873	280.723700560765	0.221413618151306	0.690200107957916	-0.702664837777438	-0.499229769078479	0.617617525046256	0.997641460828378
22:33865302[b37]T,C	rs5754568	chr22	33865302	T	C	-0.13975184834562845	5860set_5overlaps_oligo526	92.7096036309168	-0.342178602108485	0.613000362840613	274.93015732801	1.70342100112459	0.033698644343268	2.04559960323308	1.41120719075499	0.158183530515378	0.898132595790459
22:33866241[b37]T,C	rs4821150	chr22	33866241	T	C	-0.1910737030940305	5860set_5overlaps_oligo530	344.11566984357	0.75192920078574	0.0918733147922005	319.261721223974	0.503173881873278	0.365387991345044	-0.248755318912462	-0.18369771607814	0.854250600725623	0.997641460828378
22:33867163[b37]A,G	rs2267216	chr22	33867163	A	G	-0.13301523952943686	5860set_5overlaps_oligo532	1092.09663862096	-0.409910112855046	0.280995048701927	1100.50012022297	0.236300054041235	0.380255878690325	0.646210166896281	0.438431332477197	0.661073637492218	0.997641460828378
22:33868602[b37]C,T	rs73409026	chr22	33868602	C	T	0.28209645405574607	5860set_5overlaps_oligo534	1422.27540466133	3.62469537267712	6.05533534055496e-68	1327.14533324551	2.9468493400482	3.02981389917169e-34	-0.67784603262892	-0.481977148862209	0.629822179381205	0.997641460828378
22:33869360[b37]A,G	rs5749614	chr22	33869360	A	G	-0.142568586429302	5860set_5overlaps_oligo536	693.539034882746	0.172099036986247	0.600142109627866	452.526445445083	1.48644024053225	1.22492522239935e-05	1.314341203546	0.902877987384299	0.366590654648068	0.997641460828378
22:33869699[b37]G,A	rs5998955	chr22	33869699	G	A	-0.13856851665460934	5860set_5overlaps_oligo538	767.313108165381	1.59959679006034	8.63640761584921e-14	398.711609902366	1.54094980422638	0.00401955980497779	-0.0586469858339627	-0.0515452272325052	0.95889106360743	0.997641460828378
22:33870673[b37]C,G	rs4821151	chr22	33870673	C	G	-0.20517201471074556	5860set_5overlaps_oligo540	2334.58097249254	-1.31798004834191	1.15546552223637e-06	438.003775036722	-0.696146291682786	0.0573260525928096	0.621833756659127	0.421486240014407	0.673400056895388	0.997641460828378
22:33872468[b37]A,G	rs2032475	chr22	33872468	A	G	-0.22231227230712772	5860set_5overlaps_oligo542	2039.2673539682	0.60114785425615	0.000366204490711788	2822.40309748449	1.9629911844639	8.53657183518969e-22	1.36184333020775	0.935898761182882	0.349325315089977	0.997641460828378
22:33875161[b37]A,G	rs5749617	chr22	33875161	A	G	-0.21399816864020849	5860set_5overlaps_oligo548	224.772471267719	-0.664299465611773	0.198111837191678	263.053542486439	0.278921981061637	0.657315725915013	0.94322144667341	0.64489666307145	0.518994154337668	0.997641460828378
22:33877944[b37]T,C	rs5998960	chr22	33877944	T	C	-0.12541291407611135	5860set_5overlaps_oligo554	315.89458106425	-0.48578047915878	0.270220377474855	436.019817514861	-0.762680615651336	0.00621566824626284	-0.276900136492555	-0.203262390761705	0.83892994970862	0.997641460828378
22:33878152[b37]T,G	rs7286990	chr22	33878152	T	G	0.31864152133148066	5860set_5overlaps_oligo556	1023.92256720971	0.991448868773415	0.000822847455019856	1061.55708217183	0.600765111075458	0.0143329738278974	-0.390683757697957	-0.282358285658399	0.777668797359276	0.997641460828378
22:33879002[b37]T,C	rs5998961	chr22	33879002	T	C	-0.17115356424281902	5860set_5overlaps_oligo560	1264.44479785399	-0.154308637226142	0.578151246071421	1558.9317925079	0.97963411320753	2.07525575026739e-05	1.13394275043367	0.777475254233972	0.436878428587628	0.997641460828378
22:33880193[b37]A,G	rs5998963	chr22	33880193	A	G	-0.11914485896330232	5860set_5overlaps_oligo562	3031.8804338275	-1.8386002615958	6.53098839588477e-13	438.144552375363	-0.0741207395185022	0.822012897830499	1.7644795220773	1.21578851663573	0.224065494362319	0.978027725493936
22:33882763[b37]A,G	rs5994755	chr22	33882763	A	G	-0.17095209308206544	5860set_5overlaps_oligo566	698.558402760828	-0.0516793015288935	0.889401945351824	715.345091435672	-0.819804138495471	0.0280828775163899	-0.768124836966577	-0.5447338333801	0.585936591744782	0.997641460828378
22:33884456[b37]T,C	rs5998966	chr22	33884456	T	C	-0.11819917791047932	5860set_5overlaps_oligo568	2590.84366837919	-0.399423101643068	0.0514031147623532	2686.54887228438	-0.381710473597495	0.0676730816047326	0.0177126280455725	0.00153562860407416	0.998774746127238	0.99972981917471
22:33885287[b37]T,C	rs5754574	chr22	33885287	T	C	-0.262930287436575	5860set_5overlaps_oligo570	840.442689310485	-0.121118232554618	0.69481030552498	318.347952799323	-0.0790461025431117	0.81144867422617	0.0420721300115065	0.0184689673994286	0.985264733769442	0.997641460828378
22:33886695[b37]A,G	rs5994756	chr22	33886695	A	G	-0.12761676549008633	5860set_5overlaps_oligo572	1704.63836714624	-0.901184671500495	3.56003446822519e-05	1530.82526079074	0.241770293902365	0.271604884677434	1.14295496540286	0.783740032946741	0.433192667177662	0.997641460828378
22:33887540[b37]T,G	rs11912942	chr22	33887540	T	G	-0.114820922507248	5860set_5overlaps_oligo574	1543.80825344334	-0.387754610551136	0.261885639386033	646.720028336934	-0.00221191184276394	0.995940822556468	0.385542698708372	0.257230150370686	0.79700111025916	0.997641460828378
22:33890019[b37]G,C	rs5998970	chr22	33890019	G	C	-0.20522267516691325	5860set_5overlaps_oligo576	1526.74953610589	2.10915886133685	2.70554901778769e-12	2440.15355494503	0.456783702863863	0.00415872059070245	-1.65237515847298	-1.1594143098081	0.24628734664312	0.981030339586663
22:33891610[b37]C,G	rs5754575	chr22	33891610	C	G	0.17865938299254375	5860set_5overlaps_oligo580	579.316091043399	1.61931459495143	3.61944580480061e-09	511.627711413996	-1.13862081038018	0.00115594579980775	-2.75793540533161	-1.92793684548691	0.0538629820520499	0.595540356827981
22:33893421[b37]T,G	rs5749620	chr22	33893421	T	G	0.11595022562384895	5860set_5overlaps_oligo586	432.972606314312	1.1172230259978	0.000648637481167517	966.287173454222	-0.840135242426589	0.0435786916056711	-1.95735826842439	-1.3714212028427	0.170243691594784	0.908288868591963
22:33893601[b37]T,C	rs9306279	chr22	33893601	T	C	0.12188786608463048	5860set_5overlaps_oligo588	4.26580737823214	-5.43517110518169	0.0630543913498497	59.2468973294533	1.25558527184175	0.293553110769743	6.69075637702344	4.64025569585695	3.47978341156486e-06	0.000360654695012901
22:33893805[b37]C,G	rs5754577	chr22	33893805	C	G	0.11651788490179453	5860set_5overlaps_oligo590	878.390052308156	0.993867649863049	0.000106990069651156	3663.86024461324	0.0931583175487245	0.630691776279669	-0.900709332314324	-0.636899025504068	0.524190617575103	0.997641460828378
22:33894294[b37]T,C	rs5749621	chr22	33894294	T	C	0.09612697267547958	5860set_5overlaps_oligo592	642.581890289213	-1.06860093782689	0.000553240193435945	642.724183818228	0.948579293005476	0.0147375682232919	2.01718023083237	1.39145166119262	0.164088508188281	0.898132595790459
22:33895535[b37]C,T	rs2301404	chr22	33895535	C	T	0.13379213419909822	5860set_5overlaps_oligo594	1995.13406536345	-0.595111784453794	0.00842781802802838	888.188674957403	0.268149980516077	0.479252514173195	0.86326176496987	0.589313245062812	0.555651161400302	0.997641460828378
22:33895823[b37]A,G	rs8137506	chr22	33895823	A	G	0.12231842393299512	5860set_5overlaps_oligo598	172.603637843325	1.11482870257946	0.0527270535058999	293.083464907436	0.912724467446028	0.108233620944898	-0.202104235133436	-0.151268538835295	0.879763886038777	0.997641460828378
22:33896002[b37]T,C	rs8138875	chr22	33896002	T	C	0.10742900423494813	5860set_5overlaps_oligo600	1449.90276722976	-0.834443223955293	0.000612178823852489	106.177938959724	0.729882979137667	0.312927737153208	1.56432620309296	1.07665332552565	0.28163517146967	0.990619511806194
22:33902342[b37]C,G	rs739027	chr22	33902342	C	G	-0.10598957669626673	5860set_5overlaps_oligo606	1850.331482184	-1.4652987546491	8.34548085995918e-08	1273.68568871004	-0.969465407369783	0.000348020113530666	0.49583334727932	0.333897929573356	0.73845658218019	0.997641460828378
22:33907964[b37]A,G	rs1540299	chr22	33907964	A	G	-0.11140128116304494	5860set_5overlaps_oligo608	456.990304162416	-0.175102154234873	0.66925339298264	352.060806010491	1.00063065581889	0.125863194210904	1.17573281005377	0.806525324256535	0.419940012130524	0.997641460828378
22:33909323[b37]C,G	rs2267223	chr22	33909323	C	G	-0.1329594739547722	5860set_5overlaps_oligo610	34.7160628312665	-0.591120468518921	0.630742306803576	102.04743055305	0.791806886327364	0.268682631074564	1.38292735484629	0.950555174638019	0.341830232719459	0.997641460828378
22:33909895[b37]A,G	rs1807492	chr22	33909895	A	G	-0.12591789650312632	5860set_5overlaps_oligo612	383.184700633755	1.41630242538141	0.000441540501944898	708.238473077259	-0.112444637844347	0.687849879256611	-1.52874706322576	-1.07347509707816	0.283058006146837	0.990619511806194
22:33910736[b37]C,T	rs5754581	chr22	33910736	C	T	-0.14123494264643333	5860set_5overlaps_oligo614	824.617949499954	2.08753696030816	4.208424778025e-10	635.530998083802	2.26963381379662	3.00646266858574e-07	0.182096853488459	0.115806182490153	0.907806150568074	0.997641460828378
22:33915503[b37]T,C	rs2899209	chr22	33915503	T	C	-0.07256885507239673	5860set_5overlaps_oligo616	170.906982205879	-0.936974599748831	0.23453503156354	245.127857732705	-0.14183712038621	0.851456698282067	0.795137479362621	0.541957120541372	0.587848045466182	0.997641460828378
22:33917312[b37]A,G	rs11089625	chr22	33917312	A	G	-0.1073057770807102	5860set_5overlaps_oligo618	62.0986763178766	0.835385648726706	0.467729915367124	2741.64190814577	-3.13795986183619	9.91957268844024e-55	-3.9733455105629	-2.77282074812009	0.00555727228671349	0.153592420724215
22:33918262[b37]C,A	rs11702963	chr22	33918262	C	A	-0.10604140814752253	5860set_5overlaps_oligo620	1681.48611408242	0.67574117433825	0.00443286079262763	2099.15490284762	-0.181106128252555	0.366526502315744	-0.856847302590805	-0.606408639838592	0.544243432659693	0.997641460828378
22:33919934[b37]C,T	rs5754585	chr22	33919934	C	T	0.23215235598492776	5860set_5overlaps_oligo622	176.812238469426	0.462454501449745	0.501611105517053	147.977949095896	0.833492627702713	0.222561951544548	0.371038126252968	0.247147397455105	0.804794153348373	0.997641460828378
22:33921753[b37]T,A	rs7287479	chr22	33921753	T	A	0.39423939323885737	5860set_5overlaps_oligo628	1.23333857488731	-2.92607874645102	0.339821866325712	5.70427751426824	-6.4571398569788	0.0259538170768635	-3.53106111052778	-2.46536981582401	0.013687190274788	0.279450885721711
22:33923584[b37]G,A	rs73411115	chr22	33923584	G	A	0.39423939323885737	5860set_5overlaps_oligo630	897.953318941236	-0.56280329225296	0.0251367694877061	396.836358895867	-0.414561780928373	0.32768938540932	0.148241511324587	0.0922718762594589	0.92648203251762	0.997641460828378
22:33924289[b37]G,T	rs5754588	chr22	33924289	G	T	0.20017262901443614	5860set_5overlaps_oligo632	521.374376881423	0.281745763256854	0.497538503365598	294.948503547658	1.10080169098775	0.00117774843977348	0.819055927730894	0.558583863988162	0.57644575493268	0.997641460828378
22:33925752[b37]C,T	rs5998999	chr22	33925752	C	T	0.22205612182821474	5860set_5overlaps_oligo634	3658.73892882594	-0.594818719530848	0.000154196932610453	1561.48020783465	-0.205743346803534	0.352587741641464	0.389075372727313	0.259685864206705	0.795106097390577	0.997641460828378
22:33927881[b37]G,A	rs5754589	chr22	33927881	G	A	0.22225973933317056	5860set_5overlaps_oligo638	597.539563142613	0.538322055930281	0.28453341721439	744.892252681852	-0.284285500361302	0.23196751621035	-0.822607556291583	-0.582607117740048	0.560157812753863	0.997641460828378
22:33928049[b37]C,T	rs8140641	chr22	33928049	C	T	0.3931544781825456	5860set_5overlaps_oligo640	973.0106721117	-0.031043427821166	0.930385464613621	1449.70396626762	-0.960112056891413	6.31010924237896e-06	-0.929068629070247	-0.656612793898742	0.511429920331876	0.997641460828378
22:33928225[b37]C,T	rs2267225	chr22	33928225	C	T	0.20193817406169132	5860set_5overlaps_oligo642	25.9551110638017	1.27880091395891	0.375001057565317	14.8650808379772	-0.234332184180295	0.91449055198155	-1.51313309813921	-1.06262115757155	0.287953788250403	0.990619511806194
22:33929800[b37]A,T	rs2267227	chr22	33929800	A	T	0.2072057455097091	5860set_5overlaps_oligo644	169.775816913274	-1.37634675462918	0.0293373945749686	123.316137516681	1.7945245087946	0.0843170078072697	3.17087126342378	2.19343197866188	0.0282762704175733	0.408247446526356
22:33930015[b37]A,G	rs5754590	chr22	33930015	A	G	0.20217309260624355	5860set_5overlaps_oligo646	329.679903101091	1.24849851681789	0.0101671873769714	983.925084118081	-1.82641991138674	4.32832511663781e-06	-3.07491842820463	-2.14828539473849	0.0316910904266736	0.429936696207768
22:33932514[b37]T,A	rs5754596	chr22	33932514	T	A	0.21955532486276794	5860set_5overlaps_oligo650	6.48559889248529	-6.64111906995796	0.00523833068499724	230.369515860905	2.48149318206831	0.000115066702382584	9.12261225202627	6.33074343614344	2.43982749150636e-10	1.77009484508786e-07
22:33933093[b37]A,G	rs5754598	chr22	33933093	A	G	0.23558090288684885	5860set_5overlaps_oligo652	850.127666113031	0.909811651557514	0.000178480011127221	791.015407748574	0.515737416816079	0.0992047669657018	-0.394074234741435	-0.28471515225343	0.775862381088101	0.997641460828378
22:33933733[b37]T,A	rs5754599	chr22	33933733	T	A	0.20017262901443625	5860set_5overlaps_oligo654	475.270179518784	0.415768346860332	0.272530370832146	782.076738605115	-0.0471911866876963	0.903748795941475	-0.462959533548028	-0.332600289820796	0.739436024569052	0.997641460828378
22:33934485[b37]A,C	rs7289066	chr22	33934485	A	C	0.20052183545567184	5860set_5overlaps_oligo656	1057.22291557669	-1.71579636808495	7.672568590261e-08	723.096530257108	2.41557500320921	1.1018083997209e-10	4.13137137129416	2.86111696509095	0.0042215127485967	0.123745757539673
22:33934745[b37]G,T	rs4820107	chr22	33934745	G	T	0.2360792074927449	5860set_5overlaps_oligo658	1355.68781701066	0.342931205194836	0.26825873798909	1047.41599963624	0.483146859450852	0.119128021293115	0.140215654256015	0.0866927573983562	0.930915733502384	0.997641460828378
22:33935108[b37]T,C	rs4820108	chr22	33935108	T	C	0.2360792074927449	5860set_5overlaps_oligo660	851.99298935957	0.451780728321891	0.284506637358451	883.405445250312	1.08998770259609	0.000981889825061637	0.638206974274201	0.432867968648836	0.665110691515802	0.997641460828378
22:33935350[b37]T,C	rs5754601	chr22	33935350	T	C	0.2191479719135561	5860set_5overlaps_oligo664	495.76327972046	-1.18382878266907	0.0443544004856943	548.405337517071	-0.851235720520078	0.0429533387786237	0.332593062148989	0.22042257785936	0.82554206319728	0.997641460828378
22:33936475[b37]G,C	rs2267229	chr22	33936475	G	C	0.19741363311524648	5860set_5overlaps_oligo666	487.813242842743	-1.36737699884762	2.27736825417158e-07	882.111446411076	-0.0281663895642928	0.895421911314751	1.33921060928333	0.920165782248833	0.357486132574222	0.997641460828378
22:33937250[b37]C,T	rs57155255	chr22	33937250	C	T	-0.08948639249362411	5860set_5overlaps_oligo668	180.406911972874	1.91987329758222	0.00246479925053811	353.636696752245	-0.706328293744137	0.266345299560367	-2.62620159132636	-1.8363629985965	0.0663039881449126	0.657793456721521
22:33938447[b37]C,G	rs2065048	chr22	33938447	C	G	-0.17942177639926604	5860set_5overlaps_oligo672	689.149393852274	0.616594116866651	0.0278721350044611	1792.56353272147	-0.969005125007646	1.79780600008615e-05	-1.5855992418743	-1.11299549464853	0.265710364460417	0.990619511806194
22:33938761[b37]T,C	rs10428061	chr22	33938761	T	C	0.21559792405511635	5860set_5overlaps_oligo674	530.312300968381	0.0376971953828019	0.938098586934705	828.038452705645	0.720758453596353	0.00771268992590167	0.683061258213551	0.464048112948594	0.642613275236816	0.997641460828378
22:33939558[b37]G,A	rs988875	chr22	33939558	G	A	0.08735348020190782	5860set_5overlaps_oligo676	1078.01111081615	-1.50971790202195	1.92517107133956e-07	1051.4300492445	1.17966371263524	1.60867041938251e-07	2.68938161465719	1.8587277897001	0.063065732355386	0.637689042840872
22:33940002[b37]A,G	rs5999003	chr22	33940002	A	G	0.2639460073444437	5860set_5overlaps_oligo678	88.6593966761003	1.14069385131354	0.3401157749955	8.24820158141015	-6.98741518261995	0.00708386613599005	-8.12810903393349	-5.66097578734061	1.50514665069435e-08	7.27989263385833e-06
22:33941489[b37]A,G	rs5754603	chr22	33941489	A	G	0.08551008560541337	5860set_5overlaps_oligo680	1074.15436764895	-0.771766365974911	0.0110256357840533	2773.61400093085	-1.42772953165576	1.27248910606211e-10	-0.655963165680848	-0.46676542571764	0.640667714727267	0.997641460828378
22:33941626[b37]T,C	rs2283913	chr22	33941626	T	C	-0.1890010114871786	5860set_5overlaps_oligo682	1083.07313144021	0.629177938050469	0.00790233347902216	1362.79861744291	-0.26518779615895	0.270601238837645	-0.894365734209419	-0.632489317290733	0.527067186793399	0.997641460828378
22:33941775[b37]G,A	rs8139881	chr22	33941775	G	A	0.394085798325378	5860set_5overlaps_oligo684	140.80469152269	-0.333150792359634	0.648045985089384	49.8031368366441	-1.27432162405412	0.225419790866876	-0.941170831694489	-0.665025556092851	0.506034147398941	0.997641460828378
22:33941915[b37]T,C	rs5749627	chr22	33941915	T	C	-0.17805974668229618	5860set_5overlaps_oligo686	1418.50911012718	-0.627136069311116	0.0124892701434302	2237.90453388716	-0.5283829832249	0.000427823892777852	0.0987530860862164	0.0578703407854654	0.953851908139989	0.997641460828378
22:33942150[b37]C,T	rs5999004	chr22	33942150	C	T	0.2603131714180978	5860set_5overlaps_oligo688	284.596521621009	0.310019152829793	0.430685383357881	360.401142517784	-0.0281101361477297	0.942719964143027	-0.338129288977522	-0.245825411328805	0.805817385150741	0.997641460828378
22:33942618[b37]G,T	rs4821163	chr22	33942618	G	T	-0.17670145870221235	5860set_5overlaps_oligo690	592.844094091516	-0.685767802443267	0.136565982512649	1588.68510974284	-1.71648049343742	3.64798170635162e-11	-1.03071269099415	-0.727269958380201	0.467060597582445	0.997641460828378
22:33943292[b37]T,A	rs28368583	chr22	33943292	T	A	0.3957637271685989	5860set_5overlaps_oligo694	251.298612285209	0.116455375084193	0.796806107081551	257.422589419874	0.190399490215226	0.524077730049701	0.0739441151310328	0.0406245567404662	0.967595206865674	0.997641460828378
22:33946783[b37]T,C	rs3986016	chr22	33946783	T	C	-0.19015137299930174	5860set_5overlaps_oligo698	116.708462118184	-1.2371679161514	0.136779594863219	137.497134513932	-1.09869590422485	0.10229144825001	0.138472011926548	0.0854806765297043	0.931879257132545	0.997641460828378
22:33948917[b37]C,A	rs2283914	chr22	33948917	C	A	0.08798474100085797	5860set_5overlaps_oligo704	251.002918157025	-1.14948472515092	0.0355335816364147	99.8897628366689	-0.433416558052419	0.564111019809531	0.716068167098497	0.486992636671526	0.626263549071643	0.997641460828378
22:33950283[b37]A,G	rs762056	chr22	33950283	A	G	0.07764663806303798	5860set_5overlaps_oligo710	1025.12177849795	0.452949410380007	0.0156670895015635	817.424414143924	0.355876292789171	0.360958003786252	-0.0970731175908363	-0.0782568861385053	0.93762371211722	0.997641460828378
22:33950885[b37]A,G	rs762059	chr22	33950885	A	G	-0.18571800435954	5860set_5overlaps_oligo712	848.493078600305	-0.547934036517505	0.208402994453125	1574.3473305269	0.103011940463169	0.674974297331801	0.650945976980674	0.441723398002249	0.658689376007234	0.997641460828378
22:33951553[b37]C,G	rs2413191	chr22	33951553	C	G	0.06888572530250135	5860set_5overlaps_oligo714	2317.46940336498	-2.24116941458623	1.19750320538852e-41	205.168174216727	0.413222890997438	0.485611502697554	2.65439230558367	1.83440521423915	0.0665938661897467	0.657793456721521
22:33953538[b37]G,T	rs5999011	chr22	33953538	G	T	0.19148457486352236	5860set_5overlaps_oligo716	527.358425217929	1.89119963965379	0.000133517143174281	648.736177571611	0.498217774206298	0.101739338541432	-1.39298186544749	-0.979098861726032	0.32753113402289	0.997641460828378
22:33954145[b37]T,C	rs75885488	chr22	33954145	T	C	-0.10730713900227933	5860set_5overlaps_oligo718	244.292103265289	0.532706714920742	0.368834067878718	177.168165191764	0.423514323690386	0.436828439426228	-0.109192391230355	-0.0866815151304517	0.930924669894243	0.997641460828378
22:33954321[b37]A,G	rs5999012	chr22	33954321	A	G	-0.08852546439559593	5860set_5overlaps_oligo720	203.883875925491	0.979132297029736	0.184543524586051	532.343449805034	-0.10548465922419	0.785678678390221	-1.08461695625393	-0.764741134409782	0.444425706644174	0.997641460828378
22:33955183[b37]T,G	rs57095770	chr22	33955183	T	G	-0.12104587882013655	5860set_5overlaps_oligo722	1541.75982702677	-0.668833252183612	0.00738993327470898	437.00623274918	-0.490108450261602	0.268832883653075	0.17872480192201	0.113462124237652	0.909664189604371	0.997641460828378
22:33956080[b37]T,C	rs713703	chr22	33956080	T	C	0.1584954001888786	5860set_5overlaps_oligo724	433.826441251309	0.922727645165246	0.0882920911269714	2595.45442885974	-0.910434735593482	0.00050262920609118	-1.83316238075873	-1.2850872931522	0.198761781425489	0.951275831261225
22:33960548[b37]C,A	rs5999013	chr22	33960548	C	A	0.2789929491578375	5860set_5overlaps_oligo726	141.35496782948	0.883505525332158	0.140881968031259	329.323595861144	0.0139797697168266	0.973735120283628	-0.869525755615331	-0.615221978500668	0.538408134993297	0.997641460828378
22:33962454[b37]C,T	rs5754609	chr22	33962454	C	T	0.0995399332058178	5860set_5overlaps_oligo730	986.576120940461	0.646758858636926	0.0815947604661885	1137.87094728765	0.25951788119655	0.439367499120697	-0.387240977440376	-0.279965060846944	0.77950431077743	0.997641460828378
22:33963191[b37]G,T	rs9609824	chr22	33963191	G	T	0.1906147490614963	5860set_5overlaps_oligo732	4371.84993287143	-0.373892962125522	0.00585616643726376	587.147951909824	0.778592491891915	0.000308935871653245	1.15248545401744	0.79036508598853	0.429314586099269	0.997641460828378
22:33963431[b37]G,A	rs12159204	chr22	33963431	G	A	-0.11180749897145012	5860set_5overlaps_oligo734	1117.94183191182	0.40939929287318	0.145061948647273	1325.74263482554	0.265105801474115	0.194935300429338	-0.144293491399065	-0.11108180139565	0.911551479804696	0.997641460828378
22:33963757[b37]C,T	rs5999014	chr22	33963757	C	T	-0.11570392466173172	5860set_5overlaps_oligo736	783.201604771155	0.279492242403982	0.477602394304639	1001.06321879767	0.525800223652231	0.0337891634368408	0.246307981248249	0.160442102481821	0.872532826185209	0.997641460828378
22:33964490[b37]C,T	rs6518832	chr22	33964490	C	T	0.18691784673154	5860set_5overlaps_oligo738	8158.62486446782	1.47134900540877	3.59552824378704e-46	2000.38310004333	3.04501653700294	9.1599248179399e-79	1.57366753159418	1.08314688522696	0.278743231082516	0.990619511806194
22:33965497[b37]A,G	rs3819662	chr22	33965497	A	G	0.1857394376471506	5860set_5overlaps_oligo742	344.928039213877	0.630436389672789	0.24952115692466	364.159946933372	1.04852416967174	0.00373767227625938	0.418087779998954	0.279853637845367	0.779589798075856	0.997641460828378
22:33965912[b37]C,T	rs5999016	chr22	33965912	C	T	0.12350403786149933	5860set_5overlaps_oligo744	5021.37000830783	-0.156758098699441	0.284917492892553	1416.03688600452	0.669722680179534	0.000896905919164824	0.826480778878975	0.563745197753169	0.572927552807455	0.997641460828378
22:33966965[b37]A,G	rs2267232	chr22	33966965	A	G	0.15982592056782668	5860set_5overlaps_oligo746	746.215821906138	0.421441325842777	0.180578002941475	711.606785543106	1.26947443838663	0.0098771056227778	0.848033112543852	0.57872715297903	0.562773291458822	0.997641460828378
22:33967686[b37]G,T	rs9619358	chr22	33967686	G	T	0.2931056300821905	5860set_5overlaps_oligo748	710.342958606004	-1.49189499612944	1.47072841657688e-05	312.839894631513	0.824972249518931	0.080016280560062	2.31686724564837	1.59977701043599	0.10964806060163	0.791538984741119
22:33968368[b37]G,T	rs16992562	chr22	33968368	G	T	0.29148475995478673	5860set_5overlaps_oligo750	1222.21580001808	0.822267706122687	0.000198435820522032	1128.63772307522	0.598119370530166	0.023221347416953	-0.22414833559252	-0.166592342336472	0.867690819427117	0.997641460828378
22:33969016[b37]G,A	rs1807469	chr22	33969016	G	A	-0.20135287841143945	5860set_5overlaps_oligo752	2393.25755636496	0.746788557949061	4.95134592214645e-07	1754.17020287099	0.830345029043876	0.000311264780118896	0.0835564710948148	0.0473065193020938	0.962268932250117	0.997641460828378
22:33969514[b37]A,G	rs5994776	chr22	33969514	A	G	0.29086034768381736	5860set_5overlaps_oligo754	378.867833011077	0.419417533108036	0.140575362851324	665.413697960456	0.838891393709172	0.125188029518916	0.419473860601136	0.280817162159913	0.77885063958349	0.997641460828378
22:33970493[b37]G,C	rs9607058	chr22	33970493	G	C	-0.20363481869089328	5860set_5overlaps_oligo758	1893.73368816241	-1.33051347173501	3.10241912797417e-07	756.869231237637	0.219717246222855	0.553424328160286	1.55023071795787	1.06685494682271	0.286037341954635	0.990619511806194
22:33970742[b37]T,C	rs5999018	chr22	33970742	T	C	-0.20166402453971236	5860set_5overlaps_oligo760	40.0371817345071	1.52784851838004	0.305881835740932	10.8359873123284	-2.0939330763692	0.261230304614847	-3.62178159474924	-2.52843353104893	0.0114572778728886	0.25695748062966
22:33972438[b37]C,T	rs916209	chr22	33972438	C	T	0.262745195182317	5860set_5overlaps_oligo762	697.368554778672	1.26216776929193	8.36337195132948e-07	912.961660654311	1.14102545817696	6.81902732032301e-05	-0.121142311114971	-0.0949884190345844	0.924324025597434	0.997641460828378
22:33973415[b37]T,C	rs762880	chr22	33973415	T	C	-0.16806477211491275	5860set_5overlaps_oligo764	825.314741307653	0.962436616334338	0.00846383790311901	2219.26740421991	-0.760578133923597	0.0219208826899497	-1.72301475025793	-1.2085189319688	0.226847718104718	0.978674923854215
22:33975839[b37]C,G	rs2267234	chr22	33975839	C	G	0.2698420880578368	5860set_5overlaps_oligo766	809.343686997806	1.31649274984899	3.17969664057976e-05	395.931853188191	2.08952897761494	1.61936207138248e-05	0.773036227765952	0.526593588823395	0.598475845082088	0.997641460828378
22:33978311[b37]G,T	rs135116	chr22	33978311	G	T	0.16090931797115596	5860set_5overlaps_oligo768	1749.74162310677	-0.301864097041948	0.312262455851205	837.271787839654	0.496975188912031	0.0232912964940893	0.798839285953979	0.544530405711734	0.586076530809664	0.997641460828378
22:33978458[b37]A,C	rs130420	chr22	33978458	A	C	-0.17314195789899758	5860set_5overlaps_oligo770	428.436157759363	-0.363571663405969	0.294080214950617	1048.62685897833	0.16520695415203	0.540833278969604	0.528778617557998	0.356799605646764	0.721241831508439	0.997641460828378
22:33979605[b37]C,T	rs743730	chr22	33979605	C	T	-0.12150829773382756	5860set_5overlaps_oligo772	143.84541547284	-1.68906095256171	0.00467474064735201	260.77795270989	-0.023129132722756	0.970648066824705	1.66593181983895	1.14728376510841	0.251264361564584	0.985777896726931
22:33979937[b37]A,G	rs2014025	chr22	33979937	A	G	-0.1810282011280574	5860set_5overlaps_oligo774	510.456410667794	-1.63795729632317	0.0030204985555156	381.038661348904	0.216784719948446	0.622543705112466	1.85474201627161	1.27853386327063	0.201061252611743	0.951275831261225
22:33981599[b37]C,T	rs2251740	chr22	33981599	C	T	0.16079651270699835	5860set_5overlaps_oligo776	810.58130697227	-0.765908496788958	0.0116392933307626	421.975601531731	-0.0403700643997295	0.922791922465013	0.725538432389228	0.493575825887549	0.621605776834462	0.997641460828378
22:33983419[b37]T,C	rs713967	chr22	33983419	T	C	0.27400948595627433	5860set_5overlaps_oligo780	132.86034424231	1.38015333924569	0.061171761679838	233.124266564272	1.17466927027388	0.0104113950786087	-0.205484068971813	-0.153618006880137	0.877910938036354	0.997641460828378
22:33983594[b37]G,A	rs20301	chr22	33983594	G	A	0.16177275712438172	5860set_5overlaps_oligo782	264.633485585539	0.281408309509701	0.650309223159508	328.444071515138	-1.27249687803395	0.000460072725538157	-1.55390518754365	-1.09096359266096	0.275288902917678	0.990619511806194
22:33984757[b37]C,T	rs5754617	chr22	33984757	C	T	0.2707884798889861	5860set_5overlaps_oligo784	1453.88621143417	0.276775348271064	0.268220785112257	2131.49323589874	0.110348271524027	0.688431658903441	-0.166427076747036	-0.126467809696526	0.89936162856248	0.997641460828378
22:33984910[b37]C,T	rs79955362	chr22	33984910	C	T	0.5270681465077778	5860set_5overlaps_oligo786	2025.0906855145	-1.04477040697468	1.02521573742449e-07	1484.92429095161	-0.362650828862777	0.220346054327333	0.682119578111905	0.463393510558926	0.643082329354052	0.997641460828378
22:33985010[b37]A,G	rs5754618	chr22	33985010	A	G	0.2537208929377767	5860set_5overlaps_oligo788	1207.81757822408	-2.49171737709638	1.22144397155709e-19	473.191985347374	0.110936371487535	0.791552553564107	2.60265374858392	1.79843951528173	0.0721073855354797	0.678624412617837
22:33985629[b37]T,C	rs135117	chr22	33985629	T	C	0.1635007376542913	5860set_5overlaps_oligo792	340.557664524795	0.467629016331032	0.317539091922245	112.892623139861	-0.805084703683917	0.220203129482664	-1.27271372001495	-0.895495294799819	0.370522379902921	0.997641460828378
22:33986493[b37]C,G	rs5754619	chr22	33986493	C	G	0.3877314922777485	5860set_5overlaps_oligo796	181.423562006707	0.666586678780899	0.189940051643905	18.2733648140101	-5.51010300802333	0.000182650235467738	-6.17668968680423	-4.30446016633325	1.67393406294993e-05	0.00138793047162305
22:33987008[b37]A,G	rs5754620	chr22	33987008	A	G	0.16682289518681567	5860set_5overlaps_oligo798	391.940432172772	0.611925755967553	0.186846417933196	651.416790626316	-0.561266453328217	0.0547002904608191	-1.17319220929577	-0.826313607062931	0.408626216653149	0.997641460828378
22:33987893[b37]T,C	rs9609831	chr22	33987893	T	C	-0.11544946021878877	5860set_5overlaps_oligo800	43.0701037666479	0.520471941178824	0.571133971825399	197.591407262803	0.00192100395784841	0.998292169841411	-0.518550937220975	-0.371244268413616	0.71045560380156	0.997641460828378
22:33988401[b37]T,C	rs73396636	chr22	33988401	T	C	-0.11544946021878877	5860set_5overlaps_oligo802	216.617724923784	1.54263182487708	0.00334170688950079	86.9766261617538	1.59100949400726	0.123132250837955	0.0483776691301778	0.0228522191725207	0.981768154006989	0.997641460828378
22:33988531[b37]C,T	rs59603572	chr22	33988531	C	T	-0.11544946021878877	5860set_5overlaps_oligo804	431.390236095132	0.466572565083086	0.323779988524503	473.001650547841	-1.14928770846768	0.0165056420839631	-1.61586027355077	-1.13403124087976	0.256781443707634	0.986872783043137
22:33988838[b37]A,G	rs9609832	chr22	33988838	A	G	-0.11544946021878877	5860set_5overlaps_oligo808	880.051047855982	-0.168319094958699	0.48275358570112	1096.78938337689	1.31028407655175	8.35463396786881e-11	1.47860317151045	1.01706355483241	0.309123196387071	0.997641460828378
22:33990431[b37]A,G	rs9609835	chr22	33990431	A	G	-0.11567624821980885	5860set_5overlaps_oligo812	1229.04597776388	-1.99150192225159	2.07399475296712e-10	179.48506864205	0.628525928743836	0.459651856999012	2.62002785099542	1.81051700203867	0.0702156501760744	0.674526127564937
22:33991430[b37]A,T	rs2283920	chr22	33991430	A	T	0.48009131456874604	5860set_5overlaps_oligo814	2964.48026071076	-0.608250741209822	1.60151540041554e-05	4416.5547119181	-1.27563298975745	1.09158058439077e-12	-0.667382248547625	-0.474703321951552	0.634998449835858	0.997641460828378
22:33992393[b37]G,A	rs9609837	chr22	33992393	G	A	-0.11567624821980885	5860set_5overlaps_oligo816	297.673247175665	0.46964290220637	0.404584019188822	225.959420035995	0.527308502073497	0.329539010177744	0.057665599867127	0.0293086597884451	0.976618420358116	0.997641460828378
22:33992910[b37]G,C	rs9609840	chr22	33992910	G	C	-0.11590285908233475	5860set_5overlaps_oligo818	2937.98279713518	-0.179169654895405	0.24735215185366	1015.47113054037	1.38723002797677	3.46231919427622e-05	1.56639968287217	1.07809469060922	0.280991500806398	0.990619511806194
22:33993646[b37]T,G	rs28576614	chr22	33993646	T	G	-0.11635555173545795	5860set_5overlaps_oligo820	758.969140464599	-0.0205833903311689	0.960998246620987	1106.57526480422	0.419294554899634	0.254740346878754	0.439877945230803	0.29500092003503	0.767993176882189	0.997641460828378
22:33995466[b37]G,C	rs8135942	chr22	33995466	G	C	0.4707601087141267	5860set_5overlaps_oligo822	3698.420048433	1.24634262398627	2.66573026339665e-13	3274.03034914438	1.3573026609849	3.93717625141641e-20	0.110960036998633	0.0663559180253972	0.947094465131555	0.997641460828378
22:33996444[b37]T,C	rs1475982	chr22	33996444	T	C	-0.1152224944903286	5860set_5overlaps_oligo824	510.691582657345	0.644459754404244	0.049976532537805	547.733768626782	-0.403114687680623	0.362537501530502	-1.04757444208487	-0.738991287670979	0.4599122877417	0.997641460828378
22:33997102[b37]T,A	rs116076866	chr22	33997102	T	A	0.5345918171030652	5860set_5overlaps_oligo826	685.576428446264	-0.279222043789458	0.570569085578748	638.422056595437	0.688884534304567	0.111596253049516	0.968106578094025	0.662195389535624	0.507846008581896	0.997641460828378
22:33997220[b37]A,G	rs1475983	chr22	33997220	A	G	-0.11544946021878877	5860set_5overlaps_oligo828	387.833723981766	0.899582156992106	0.075840704471795	741.880886720336	0.561158142827121	0.0962168485389793	-0.338424014164985	-0.246030287498187	0.805658786922645	0.997641460828378
22:33997376[b37]A,T	rs1475984	chr22	33997376	A	T	0.20877564789163036	5860set_5overlaps_oligo830	791.918072783295	0.646789285283149	0.017297008594172	503.822491905647	0.152917834497227	0.668585101191222	-0.493871450785922	-0.354088494634475	0.723272564204422	0.997641460828378
22:33997551[b37]C,T	rs12628513	chr22	33997551	C	T	0.4793307494606607	5860set_5overlaps_oligo832	578.606087373037	0.809371958123483	0.0720705264040165	742.826351459792	1.34258435059685	0.00906646182749375	0.533212392473364	0.359881713519463	0.718935592586319	0.997641460828378
22:33999325[b37]C,T	rs695509	chr22	33999325	C	T	-0.1311904286119156	5860set_5overlaps_oligo836	1032.18231987717	0.0760594483873011	0.819742978220551	542.547260486696	-0.0890948512175426	0.806134948652755	-0.165154299604844	-0.125583047496139	0.900061982841365	0.997641460828378
22:34001893[b37]C,T	rs7289207	chr22	34001893	C	T	0.4845134525488227	5860set_5overlaps_oligo838	147.916901759954	-0.482025841225416	0.410422901091549	1777.32577170959	-1.82693687489702	2.88712689282729e-10	-1.34491103367161	-0.945682756512802	0.344310420089477	0.997641460828378
22:34005507[b37]C,T	rs9621727	chr22	34005507	C	T	-0.2035110553481211	5860set_5overlaps_oligo840	466.071671979738	0.231258372017805	0.606193348209096	261.381528303907	0.263415320896763	0.637480382842124	0.032156948878958	0.0115764980226101	0.990763497265513	0.997641460828378
22:34005906[b37]T,A	rs718683	chr22	34005906	T	A	0.48567311971239796	5860set_5overlaps_oligo842	147.841986940836	-0.406784224775767	0.59467833870857	148.075614694478	-0.13711317076757	0.838962504963032	0.269671054008197	0.176682780427453	0.859757567303127	0.997641460828378
22:34006203[b37]A,G	rs718682	chr22	34006203	A	G	-0.13835337988780005	5860set_5overlaps_oligo844	817.288057533405	1.477410966274	0.000641634097528322	874.987149436861	-1.63949536011368	5.87834998786289e-09	-3.11690632638769	-2.17747299086557	0.0294452948784263	0.416830467010698
22:34010710[b37]C,T	rs2283924	chr22	34010710	C	T	0.14655442383032272	5860set_5overlaps_oligo848	75.6994805023134	-1.76438633272085	0.0076784317605742	252.48118095131	0.432582670695732	0.403181433697932	2.19696900341658	1.51643057915355	0.129410511697488	0.831457927527461
22:34013807[b37]C,T	rs9306281	chr22	34013807	C	T	0.20306559196341195	5860set_5overlaps_oligo850	386.270992709156	0.301430759255562	0.422789342365317	821.510709038373	-1.21219702359497	0.000533992447262772	-1.51362778285053	-1.06296503421671	0.287797808363465	0.990619511806194
22:34015686[b37]G,A	rs6518833	chr22	34015686	G	A	0.1936752423859447	5860set_5overlaps_oligo852	846.042739084931	0.123339489426729	0.613751096560061	1149.7085256825	0.208349557702928	0.383921463700737	0.0850100682761994	0.0483169772982704	0.961463624428132	0.997641460828378
22:34016124[b37]C,T	rs8140882	chr22	34016124	C	T	-0.105456261092787	5860set_5overlaps_oligo854	1821.98029573527	-3.04894523975812	9.39986176878329e-29	643.233459522379	0.600735727935919	0.254426842174269	3.64968096769404	2.52627322279939	0.0115279787760708	0.25695748062966
22:34017307[b37]T,C	rs240597	chr22	34017307	T	C	0.1896378248356719	5860set_5overlaps_oligo856	1145.38209570632	-0.924363645410498	1.23999930270514e-05	424.79692656687	0.974615674302828	0.00554486125618313	1.89897931971333	1.30928511785781	0.190437788843826	0.951275831261225
22:34018642[b37]C,T	rs9607067	chr22	34018642	C	T	-0.10497048133793464	5860set_5overlaps_oligo858	513.163688439276	0.35739192694497	0.41860213080599	225.407018608472	0.2739138217764	0.618506001390863	-0.0834781051685698	-0.0688064075698043	0.945143717675065	0.997641460828378
22:34018750[b37]A,C	rs240595	chr22	34018750	A	C	0.1968512503481404	5860set_5overlaps_oligo860	383.884868756766	0.250477401537587	0.646158096442006	456.621159647264	0.251768519895845	0.490966246518489	0.0012911183582579	-0.00987966992934273	0.992117292133489	0.997641460828378
22:34020185[b37]G,C	rs240593	chr22	34020185	G	C	0.1962193361839512	5860set_5overlaps_oligo864	345.208795539108	1.47231764915703	0.00291326552671878	954.510583154801	0.328651666955058	0.464127106755466	-1.14366598220197	-0.805788655139568	0.4203647205771	0.997641460828378
22:34020429[b37]T,C	rs240592	chr22	34020429	T	C	0.19602803180285575	5860set_5overlaps_oligo866	6.60954746682792	-5.53063366569362	0.0148585851237772	103.482009464413	0.473518230340129	0.59872454205142	6.00415189603375	4.16296735427812	3.14138294993083e-05	0.00207188484561347
22:34020543[b37]C,T	rs240591	chr22	34020543	C	T	0.15458235151239622	5860set_5overlaps_oligo868	711.355675130235	0.62018717872449	0.0944461304638387	89.1405851188389	-0.498587173299614	0.46650663131373	-1.1187743520241	-0.788485411109376	0.430412828742943	0.997641460828378
22:34021461[b37]G,A	rs738961	chr22	34021461	G	A	-0.2337034215602741	5860set_5overlaps_oligo872	1946.71354567058	-1.29265101336709	9.27166640454717e-16	1826.01396877519	-1.23643114218119	1.44000207922583e-08	0.0562198711859008	0.0283036715255651	0.977419952320462	0.997641460828378
22:34023486[b37]A,T	rs11912153	chr22	34023486	A	T	-0.1351714057361141	5860set_5overlaps_oligo874	740.366422566322	-1.81174940714311	1.87542612300377e-05	334.988721481186	0.464116520624358	0.413207038193744	2.27586592776747	1.57127522876146	0.116118732481477	0.809799432714238
22:34024452[b37]T,C	rs2413197	chr22	34024452	T	C	0.2457486782003628	5860set_5overlaps_oligo876	1217.99367537117	-0.656480334938337	0.0326493231551146	803.959415358014	0.918353159225823	0.0190696441316484	1.57483349416416	1.08395739601851	0.278383689194729	0.990619511806194
22:34025837[b37]A,G	rs5999041	chr22	34025837	A	G	0.339206360108718	5860set_5overlaps_oligo878	344.110568242929	-0.789063270885881	0.0291973438493921	585.669358053004	0.798832113767607	0.047439518468098	1.58789538465349	1.09303727857411	0.274377432496096	0.990619511806194
22:34028195[b37]T,C	rs240599	chr22	34028195	T	C	0.17390156142999408	5860set_5overlaps_oligo882	962.235866172685	1.302164091307	6.40371392850014e-05	2198.92130735673	-1.90809971383588	1.30907100061186e-21	-3.21026380514288	-2.24236979454622	0.0249374823123424	0.380614020679565
22:34028460[b37]T,C	rs12168632	chr22	34028460	T	C	-0.14770655275205022	5860set_5overlaps_oligo884	197.6316910815	-1.61049556638183	0.00881113108876392	555.432819668944	0.493801370407848	0.26779982489902	2.10429693678968	1.45201023495876	0.146498759400269	0.867950883024982
22:34028976[b37]G,A	rs240600	chr22	34028976	G	A	-0.14353131218719295	5860set_5overlaps_oligo886	1011.7899231183	0.12226125118825	0.60692483292119	539.945623037607	0.420952911171989	0.303935140100083	0.298691659983739	0.196856253338253	0.84394002850575	0.997641460828378
22:34029107[b37]G,C	rs16992665	chr22	34029107	G	C	-0.11177105582781337	5860set_5overlaps_oligo888	229.205912897909	0.523519401196708	0.36624241282278	477.048348118968	-0.0576254730088156	0.865305723461312	-0.581144874205523	-0.414756009457283	0.678320525907803	0.997641460828378
22:34030879[b37]C,T	rs240602	chr22	34030879	C	T	-0.14787955497760694	5860set_5overlaps_oligo894	36.4082549372994	-1.88718670588305	0.219737829544131	968.85366635064	-2.11214741640566	2.88231751945406e-08	-0.224960710522609	-0.167157059133197	0.867246470816984	0.997641460828378
22:34031333[b37]G,A	rs240603	chr22	34031333	G	A	-0.2753263810785146	5860set_5overlaps_oligo896	1034.14916966403	1.14363669564435	1.15011834223173e-06	1489.93574752052	0.6035596782811	0.0333861882518237	-0.540077017363247	-0.386207973685374	0.699342648867251	0.997641460828378
22:34032005[b37]C,T	rs240604	chr22	34032005	C	T	0.11691911986098955	5860set_5overlaps_oligo898	4244.81971177251	-0.621810524485267	0.00132608958115255	2038.3503447429	0.185223786057633	0.455310931945217	0.8070343105429	0.550227120200993	0.582163604352715	0.997641460828378
22:34032714[b37]C,T	rs240607	chr22	34032714	C	T	-0.20164044663111652	5860set_5overlaps_oligo900	1778.88196318869	0.20213591458564	0.495130195720794	2731.24756421903	-1.89816002467814	1.69725017593388e-23	-2.10029593926378	-1.47078333308359	0.141349721210828	0.851030894095067
22:34033373[b37]G,A	rs11912487	chr22	34033373	G	A	-0.1315733861437305	5860set_5overlaps_oligo902	784.865380256003	-1.35716525448699	0.00118751322386378	951.330412126813	-1.27378653066453	0.0046734234343697	0.0833787238224672	0.0471829595188593	0.962367408729112	0.997641460828378
22:34035034[b37]A,C	rs8138772	chr22	34035034	A	C	0.3684557081431301	5860set_5overlaps_oligo904	1619.76139187829	-0.138614531293789	0.546793942027021	1567.31683031091	-1.21172592571527	2.7612833995622e-09	-1.07311139442148	-0.756743122922838	0.449203774153517	0.997641460828378
chr22:34035743	rs10427573	chr22	34035743	T	C	0.3423340361504472	5860set_5overlaps_oligo906	1016.51697431585	0.455469299770969	0.0893595565774561	1350.92818734443	1.67385928344352	1.49168605329922e-15	1.21838998367256	0.836178162559606	0.403054681573805	0.997641460828378
22:34037313[b37]A,C	rs146855681	chr22	34037313	A	C	0.5826229426492895	5860set_5overlaps_oligo908	208.387533689181	0.413770056704251	0.357948082127556	452.02095173955	-0.363126591911793	0.311571388428339	-0.776896648616044	-0.550831497392984	0.581749190188714	0.997641460828378
22:34037466[b37]A,G	rs240608	chr22	34037466	A	G	0.2490429041207702	5860set_5overlaps_oligo910	571.079367706674	0.306935867433835	0.501541702050395	546.349339246246	-0.102099694188537	0.802395448318166	-0.409035561622373	-0.295115414839145	0.767905714530984	0.997641460828378
22:34040862[b37]G,T	rs78785243	chr22	34040862	G	T	-0.19945770774868707	5860set_5overlaps_oligo916	520.861259829443	1.17282544758402	0.000197234340628313	556.011123356777	0.378687537424617	0.267951796343247	-0.794137910159398	-0.562816640742024	0.57355974769064	0.997641460828378
22:34041502[b37]T,C	rs9621736	chr22	34041502	T	C	0.3830955058622464	5860set_5overlaps_oligo920	171.27441237417	-0.552388910673659	0.319111126858612	125.716802310696	-0.165788572470204	0.788007489365055	0.386600338203455	0.257965361128223	0.796433640461758	0.997641460828378
22:34046106[b37]C,T	rs9621740	chr22	34046106	C	T	0.38238235447902535	5860set_5overlaps_oligo922	1758.01408437845	0.154041788782375	0.548835171138619	968.65531675074	0.955437663686225	0.000853207144461442	0.80139587490385	0.546307600783668	0.584854512395525	0.997641460828378
22:34046209[b37]C,T	rs5994783	chr22	34046209	C	T	0.3367984631511005	5860set_5overlaps_oligo924	2645.42745195075	2.5932815772101	1.91360877090292e-65	2086.89092947933	0.914469107039742	1.48203734819023e-05	-1.67881247017035	-1.17779202362326	0.238879529326832	0.979257278592249
22:34047094[b37]C,A	rs240335	chr22	34047094	C	A	-0.14072019354994464	5860set_5overlaps_oligo926	193.928429760833	0.649762845261615	0.221876111610046	506.044985558061	0.0859386772960429	0.859775493781456	-0.563824167965572	-0.402715640678559	0.687157426448497	0.997641460828378
22:34047786[b37]T,C	rs16992711	chr22	34047786	T	C	-0.1319879495454854	5860set_5overlaps_oligo930	329.593895322454	0.812452128096423	0.0570408175224618	918.52000867154	1.05381083675011	5.81185733519151e-05	0.241358708653689	0.157001649973743	0.875243547738741	0.997641460828378
22:34047930[b37]C,T	rs240337	chr22	34047930	C	T	-0.12265584880048655	5860set_5overlaps_oligo932	390.985056341621	0.231894486486417	0.586654415607116	504.64947611664	-0.552179587930339	0.0427744138648961	-0.784074074416756	-0.555820835144303	0.578333340781739	0.997641460828378
22:34049096[b37]C,T	rs240340	chr22	34049096	C	T	-0.1487935258146221	5860set_5overlaps_oligo938	120.341104807747	0.167822166504585	0.803496015435101	8.84541046593943	-4.44930417821874	0.0287686360429764	-4.61712634472332	-3.2203405286985	0.00128038406689683	0.0546422729725678
22:34050005[b37]C,T	rs80215	chr22	34050005	C	T	-0.15021457079835845	5860set_5overlaps_oligo940	843.808494297654	1.21328419968028	0.000373498510583538	1759.03127291429	0.452648480767304	0.0633979576039078	-0.760635718912978	-0.539527824921579	0.589522702870108	0.997641460828378
22:34050561[b37]C,T	rs19801	chr22	34050561	C	T	-0.13204036881022968	5860set_5overlaps_oligo942	1431.9643351897	1.03215340408628	1.52999149808242e-06	4031.97162645774	0.217096068864316	0.0927076323774911	-0.815057335221961	-0.577358633943846	0.563697212153754	0.997641460828378
22:34050980[b37]C,A	rs240341	chr22	34050980	C	A	-0.14858317390053516	5860set_5overlaps_oligo944	2704.3952893624	-0.713861641968542	0.000104866368073308	698.19258361776	0.186253183032958	0.49449293807085	0.9001148250015	0.614931394072338	0.538600028995038	0.997641460828378
22:34051845[b37]G,A	rs240342	chr22	34051845	G	A	0.18604066719303972	5860set_5overlaps_oligo946	135.6104451176	1.63149423917702	0.0230296769947136	570.578618525983	-0.945432000108067	0.0119963782733069	-2.57692623928509	-1.80210957947726	0.0715281668421511	0.678624412617837
22:34053620[b37]C,T	rs9621748	chr22	34053620	C	T	0.3891809561460629	5860set_5overlaps_oligo952	1008.6539079858	0.0987728184407374	0.742006737865755	461.166778068424	0.57884450614844	0.11556858334837	0.480071687707703	0.322941321270096	0.746739681662529	0.997641460828378
22:34054044[b37]C,G	rs7286241	chr22	34054044	C	G	0.4743729806715838	5860set_5overlaps_oligo954	1033.81279972285	0.655769017486278	0.0132649108295393	679.404350076395	-0.117848931804243	0.592379169726204	-0.77361794929052	-0.548552332303122	0.583312706113073	0.997641460828378
22:34056545[b37]G,A	rs240344	chr22	34056545	G	A	-0.26290893361901396	5860set_5overlaps_oligo960	1030.34769619919	0.268781188962585	0.306563883344208	816.783985297949	-0.14599437826392	0.627259248013446	-0.414775567226505	-0.299105539913046	0.764859519436257	0.997641460828378
22:34058486[b37]G,C	rs7293133	chr22	34058486	G	C	0.5913405189657616	5860set_5overlaps_oligo964	80.584646741007	-1.40772458235271	0.12656658048445	327.118971061996	1.38847254807561	0.00525022712393178	2.79619713042832	1.93297985444602	0.0532386795593547	0.595540356827981
22:34060303[b37]C,T	rs240351	chr22	34060303	C	T	0.17862389228667916	5860set_5overlaps_oligo968	469.504556443391	-0.0993186040502902	0.844837673976432	316.252968695788	-0.084323509047307	0.795025225783802	0.0149950950029832	-0.000353445637348673	0.999717991188748	0.99972981917471
22:34061053[b37]T,C	rs240353	chr22	34061053	T	C	-0.19675730492174012	5860set_5overlaps_oligo970	229.91114745371	-0.319847642377222	0.592413334784703	237.730520654663	-2.09016986943813	1.83143674173584e-05	-1.77032222706091	-1.24140439626845	0.214456395901555	0.963145577890655
22:34061410[b37]C,T	rs16992765	chr22	34061410	C	T	0.39680382322985147	5860set_5overlaps_oligo972	15.9581672890615	2.10014783948204	0.288207216651332	55.4900926099521	0.983444196002814	0.375834364773688	-1.11670364347922	-0.787045972430131	0.431254954815179	0.997641460828378
22:34061818[b37]C,T	rs240357	chr22	34061818	C	T	-0.18469865005063865	5860set_5overlaps_oligo974	1021.50169144518	0.179972596109977	0.670023167369889	867.906411048766	-1.34564137631084	0.000988629982720305	-1.52561397242081	-1.07129715074121	0.284035840558171	0.990619511806194
22:34065531[b37]T,C	rs16992780	chr22	34065531	T	C	-0.13939769777642502	5860set_5overlaps_oligo976	2063.82871555866	-1.55309512037166	4.45075740069127e-09	2642.89018875892	-1.08158534897421	2.57520007278824e-08	0.471509771397458	0.316989564546104	0.751251520540418	0.997641460828378
22:34066060[b37]C,T	rs16992782	chr22	34066060	C	T	-0.13961737720533682	5860set_5overlaps_oligo978	371.766390520395	1.15280171344267	0.00331073463991507	392.701880253051	0.235114733256094	0.52666903566965	-0.917686980186575	-0.648700919638484	0.516531709858167	0.997641460828378
22:34066384[b37]A,G	rs240358	chr22	34066384	A	G	0.13619623744048368	5860set_5overlaps_oligo980	5073.27267926597	-0.485877370528429	0.0108111803769054	5297.03105506738	-0.597948324853023	0.000544174735830939	-0.112070954324594	-0.0886825282951182	0.929334218219653	0.997641460828378
22:34066691[b37]A,G	rs77036935	chr22	34066691	A	G	-0.12993758240595565	5860set_5overlaps_oligo982	365.418414694508	0.7272323891856	0.102662179864846	287.062306035316	1.02159816750333	0.0420942544054437	0.294365778317735	0.193849146709328	0.846294003320501	0.997641460828378
22:34066846[b37]C,T	rs2267249	chr22	34066846	C	T	0.1784518127230891	5860set_5overlaps_oligo984	468.049782020824	-1.1189332765973	0.00682350323297362	2207.2959033761	-2.33277267457891	5.45691395167688e-13	-1.21383939798161	-0.854569218284318	0.392789674575314	0.997641460828378
22:34069717[b37]T,C	rs141264630	chr22	34069717	T	C	0.6362925888891312	5860set_5overlaps_oligo986	147.077255051383	0.611847118168162	0.26777611961188	608.929979630687	-0.267729288618483	0.452574787162505	-0.879576406786645	-0.622208618935098	0.533804699377187	0.997641460828378
22:34070266[b37]A,C	rs9619366	chr22	34070266	A	C	0.2740363434337897	5860set_5overlaps_oligo988	251.490833004585	1.45135783634218	0.00194201496226858	161.800286321157	1.57331709086312	0.0432796953979565	0.121959254520942	0.0740019477779564	0.941008835409658	0.997641460828378
22:34070425[b37]G,A	rs7287563	chr22	34070425	G	A	0.27921338562828074	5860set_5overlaps_oligo990	94.5164490954175	-3.16751829656249	6.02952942863232e-07	213.300866679873	0.436340276207231	0.433547107682809	3.60385857276972	2.49442010286479	0.0126163125897484	0.26530825460471
22:34071181[b37]A,G	rs13057274	chr22	34071181	A	G	0.2646264057107942	5860set_5overlaps_oligo992	404.395517678617	1.84254851121818	0.00017068777414053	758.208515640154	0.934223721430939	0.00198491635786095	-0.908324789787245	-0.642192857933438	0.520747969715742	0.997641460828378
22:34071663[b37]G,A	rs5999051	chr22	34071663	G	A	-0.12867100735038248	5860set_5overlaps_oligo994	11.5362767158011	0.530099267462246	0.80207848926245	451.871768298136	0.176672778307724	0.659031258522195	-0.353426489154522	-0.256459153906126	0.797596316414192	0.997641460828378
22:34074461[b37]C,T	rs7284268	chr22	34074461	C	T	0.2651707680765392	5860set_5overlaps_oligo998	101.143540427773	2.39870533887863	0.000402722106006456	58.3058431641598	0.463839026098859	0.650541249315307	-1.93486631277977	-1.35578607591634	0.175167242836502	0.919881437270586
22:34075249[b37]G,A	rs4820110	chr22	34075249	G	A	0.2679565708788827	5860set_5overlaps_oligo1000	757.030101386698	-0.0221101218157846	0.950751292381313	1115.78702767207	0.895929068046124	0.00347463329096698	0.918039189861909	0.627391391953137	0.530402708928698	0.997641460828378
22:34075572[b37]T,C	rs115335088	chr22	34075572	T	C	-0.13434706040629318	5860set_5overlaps_oligo1002	844.89744745923	0.558960047245947	0.083332401189224	885.417198669852	-0.605818934247508	0.0205618578784744	-1.16477898149346	-0.820465210123687	0.411950954159496	0.997641460828378
22:34076085[b37]C,T	rs5999056	chr22	34076085	C	T	-0.14948728727439986	5860set_5overlaps_oligo1004	335.918507256042	-0.296292114425304	0.532833383001316	194.299733747329	0.187656016179769	0.713337987685057	0.483948130605072	0.325636003657026	0.744699768676546	0.997641460828378
22:34077196[b37]T,C	rs2267260	chr22	34077196	T	C	0.15984490456541198	5860set_5overlaps_oligo1008	3.46793671196395	-5.14153002288178	0.0907810228446184	175.128412843765	0.976513254802439	0.0818963914608035	6.11804327768421	4.24213815810061	2.21400321964836e-05	0.00156708227888282
22:34078269[b37]C,T	rs73400794	chr22	34078269	C	T	0.5154046585729357	5860set_5overlaps_oligo1010	596.024875455509	1.69869653081139	9.79190830776695e-08	2407.49548819604	-1.5996344914558	8.49461378398836e-19	-3.29833102226719	-2.30358910955585	0.0212457197603021	0.350312947411346
22:34079989[b37]T,C	rs5999058	chr22	34079989	T	C	-0.21916792462087828	5860set_5overlaps_oligo1014	1731.24982507746	-0.793440385875243	0.00117401753740533	1019.79266625266	0.443369596254951	0.0780724152216296	1.23680998213019	0.848982696697016	0.395890920638942	0.997641460828378
22:34080132[b37]A,T	rs2267261	chr22	34080132	A	T	0.1906868454363844	5860set_5overlaps_oligo1016	4719.50563604598	-1.86021115198954	1.92196422012958e-19	2775.56626397477	-0.785238568993393	2.32558297200521e-06	1.07497258299614	0.736482551450685	0.461437082437138	0.997641460828378
22:34080758[b37]A,T	rs73400799	chr22	34080758	A	T	0.5139560175309422	5860set_5overlaps_oligo1018	34.0563767459993	1.06675445974006	0.414693947258026	6.73667100011788	0.778963290391438	0.789036211860678	-0.287791169348626	-0.21083321669407	0.833017417907145	0.997641460828378
22:34081902[b37]C,A	rs80214370	chr22	34081902	C	A	-0.23802762428725355	5860set_5overlaps_oligo1020	1043.58835955299	0.812152977911688	0.00513727855649483	739.395063721424	0.659519687696799	0.0840928647267089	-0.152633290214889	-0.116879154684355	0.906955817072736	0.997641460828378
22:34083771[b37]G,C	rs75837586	chr22	34083771	G	C	-0.13749374706753495	5860set_5overlaps_oligo1022	381.027115274191	0.481314674035945	0.112709968448541	389.088602261234	-0.550116670825624	0.0836541096063018	-1.03143134486157	-0.727769525630411	0.466754682247942	0.997641460828378
22:34083884[b37]G,C	rs56774425	chr22	34083884	G	C	0.5139560175309422	5860set_5overlaps_oligo1024	533.195383203527	1.04767885695427	4.48618474777023e-05	1819.4936051805	0.332019742133734	0.108792103590667	-0.715659114820533	-0.508262650616005	0.611269159331248	0.997641460828378
22:34083987[b37]A,G	rs4821175	chr22	34083987	A	G	-0.1750157792813403	5860set_5overlaps_oligo1026	1072.16053374203	0.539128527206901	0.00215537757946886	875.458767494562	0.270410806073137	0.233414475927206	-0.268717721133764	-0.197574441491293	0.843378033329665	0.997641460828378
22:34084492[b37]C,T	rs5999060	chr22	34084492	C	T	-0.23820648084009236	5860set_5overlaps_oligo1028	897.070088055096	0.314135772366569	0.315740380619402	1086.02108995724	1.34636545571355	0.000248468605589864	1.03222968334698	0.706770121292328	0.479709345227558	0.997641460828378
22:34084846[b37]T,C	rs867128	chr22	34084846	T	C	-0.16707289550155255	5860set_5overlaps_oligo1030	431.649448169003	1.74483335772053	0.000359601185440878	261.566385692295	0.235677983769635	0.687362537359916	-1.5091553739509	-1.05985607019787	0.289210083641171	0.990619511806194
22:34085737[b37]C,T	rs7286841	chr22	34085737	C	T	-0.23820648084009236	5860set_5overlaps_oligo1034	105.973950945453	1.75881396669147	0.0861934577023849	181.156113828125	-0.960271776299675	0.112187661676761	-2.71908574299114	-1.90093077223401	0.0573110808352375	0.615473948829735
22:34086048[b37]C,A	rs60722903	chr22	34086048	C	A	0.5099719655852691	5860set_5overlaps_oligo1036	169.142952703332	0.823654567311702	0.0660388225174892	550.350604634574	1.28943574959771	0.00363281187927946	0.465781182286003	0.313007375567885	0.754275058624682	0.997641460828378
22:34087155[b37]C,G	rs73402804	chr22	34087155	C	G	0.7077768330801146	5860set_5overlaps_oligo1038	596.82435680591	-0.468736684228022	0.198178897838562	1248.42266039975	0.527397313697784	0.435441953315233	0.996133997925805	0.681678455988907	0.495442293149952	0.997641460828378
22:34090750[b37]G,A	rs75428975	chr22	34090750	G	A	-0.1353943993372605	5860set_5overlaps_oligo1040	958.247321148568	0.803953578652096	0.00777955272674335	3287.22149143497	-2.65400308233486	7.37691696133198e-29	-3.45795666098695	-2.41455176489448	0.0157545841413271	0.295384573372833
22:34090873[b37]T,C	rs2045314	chr22	34090873	T	C	-0.27152951169440115	5860set_5overlaps_oligo1042	262.628997351183	1.0214741892084	0.0843555343220428	404.456965803852	0.786485012244117	0.100251656918955	-0.23498917696428	-0.174128278006725	0.861764650036569	0.997641460828378
22:34091569[b37]C,T	rs240079	chr22	34091569	C	T	0.3019748811916992	5860set_5overlaps_oligo1044	24.4270259111874	-1.80544450378015	0.165595227130721	44.8076919585882	-0.922701170939715	0.459216056851301	0.882743332840433	0.602855721812882	0.546604674116028	0.997641460828378
22:34094750[b37]G,T	rs73402812	chr22	34094750	G	T	0.6900778654483423	5860set_5overlaps_oligo1048	35.2266504520591	-1.23774270208182	0.369620158673619	14.7255254555517	-3.85371141559499	0.0213248677249236	-2.61596871351316	-1.82924968457618	0.0673622124509731	0.662661493331268
22:34096135[b37]G,A	rs240080	chr22	34096135	G	A	0.31774419120891084	5860set_5overlaps_oligo1050	406.917026039562	0.0837263880018572	0.824987221817611	772.113148522445	-0.524175144504405	0.0572850512307608	-0.607901532506262	-0.433355714848286	0.664756367819011	0.997641460828378
22:34097976[b37]T,C	rs16992815	chr22	34097976	T	C	-0.1429602151224131	5860set_5overlaps_oligo1052	1026.82223673586	0.657262808697159	0.0216426142627821	901.858808675178	-0.614595107493856	0.0767745741540317	-1.27185791619102	-0.894900388708828	0.370840338958773	0.997641460828378
22:34099055[b37]A,T	rs240083	chr22	34099055	A	T	0.2989792028570175	5860set_5overlaps_oligo1056	630.047615162272	0.552908241273221	0.0510824404085288	942.53122174142	-0.545975064083652	0.0377516294721733	-1.09888330535687	-0.774658288014599	0.438541604868553	0.997641460828378
22:34100095[b37]A,T	rs73402818	chr22	34100095	A	T	0.6911389001270416	5860set_5overlaps_oligo1058	756.452753161007	2.5186504389716	6.76700136840916e-15	325.584548592923	-0.019873940952172	0.967583828367577	-2.53852437992377	-1.77541479335864	0.0758294231587796	0.689833811933475
22:34103158[b37]G,A	rs79368820	chr22	34103158	G	A	-0.13852279846286725	5860set_5overlaps_oligo1060	238.18269169495	-0.951686156212331	0.132164561295715	242.045783575554	0.537777444800072	0.403060011040371	1.4894636010124	1.02461310705548	0.30554577752655	0.997641460828378
22:34104679[b37]C,T	rs12157363	chr22	34104679	C	T	-0.1229253992943093	5860set_5overlaps_oligo1062	3527.93707466086	-1.40762049004783	1.01158177635837e-08	1048.33190016435	-1.20473301013549	0.00067843301778727	0.202887479912337	0.130258642211847	0.896361799956871	0.997641460828378
22:34104923[b37]G,T	rs8135841	chr22	34104923	G	T	-0.24364539889092185	5860set_5overlaps_oligo1064	936.772262687574	0.0587401048234413	0.881846492792201	345.965707213173	0.875535282339329	0.153573751503169	0.816795177515888	0.557012319160361	0.577519012332976	0.997641460828378
22:34105222[b37]C,T	rs2018139	chr22	34105222	C	T	-0.3509024453110787	5860set_5overlaps_oligo1066	1324.23074984881	2.45433678588131	5.10582075099961e-21	3259.60208971994	1.78791293458557	5.10556716816898e-27	-0.666423851295735	-0.474037098750869	0.635473452225735	0.997641460828378
22:34105634[b37]C,T	rs2267266	chr22	34105634	C	T	-0.35128693380039033	5860set_5overlaps_oligo1068	285.552118106098	0.807694428664115	0.141541779152095	512.991093485497	1.10865591315827	0.000999821728877333	0.300961484494154	0.198434106099553	0.842705435149026	0.997641460828378
22:34107247[b37]C,G	rs240091	chr22	34107247	C	G	-0.4301988271001375	5860set_5overlaps_oligo1070	1276.77734201113	-0.172454941815604	0.429546671826114	1147.55813274613	-0.578651361688185	0.053983963687105	-0.406196419872581	-0.293141805148582	0.769413763701965	0.997641460828378
22:34107489[b37]T,C	rs240092	chr22	34107489	T	C	-0.12791463988985022	5860set_5overlaps_oligo1072	3373.01648385218	-0.533510078459321	5.04858310000958e-05	4342.05975098358	-0.947040465590552	2.78728714660757e-18	-0.413530387131231	-0.298239961608367	0.765520023817239	0.997641460828378
22:34107600[b37]A,G	rs73402821	chr22	34107600	A	G	0.677307154341663	5860set_5overlaps_oligo1074	1890.171273878	-1.34288294933256	2.56414184145529e-08	813.158806484888	1.19059953485224	0.0137046857032397	2.5334824841848	1.75035559071664	0.0800569739890059	0.706218016524493
22:34108174[b37]T,C	rs8142640	chr22	34108174	T	C	0.5134842643171474	5860set_5overlaps_oligo1076	500.677479649174	0.685604980365445	0.125344539583324	2005.89204201934	-1.62651134324284	4.12343833466808e-09	-2.31211632360828	-1.61802880373745	0.105656390350113	0.782180726520481
22:34108462[b37]T,C	rs5999068	chr22	34108462	T	C	-0.18416951869013493	5860set_5overlaps_oligo1078	1852.10514881464	-1.80620400722004	1.27329223227861e-24	2194.02399681752	-0.236191484543472	0.277146078886729	1.57001252267657	1.08060613113484	0.279872354084947	0.990619511806194
22:34109005[b37]G,A	rs4821176	chr22	34109005	G	A	0.16030894548898075	5860set_5overlaps_oligo1080	1232.9209183387	-0.970042433081695	0.00240306042187654	1485.81192896041	0.631767397452953	0.0113136216130171	1.60180983053465	1.10270980909566	0.270153205638777	0.990619511806194
22:34109692[b37]C,T	rs79873256	chr22	34109692	C	T	-0.12581770857909955	5860set_5overlaps_oligo1082	1128.08974162586	1.0428774691824	0.00284855429838976	1408.32752030661	-2.13574800362641	1.77089507222469e-13	-3.17862547280881	-2.22037662731801	0.0263932122629647	0.392485744596109
22:34110165[b37]A,T	rs10427855	chr22	34110165	A	T	-0.12607963732633512	5860set_5overlaps_oligo1084	710.877490366858	0.135684243381498	0.665018765680287	942.046022133194	-0.471417439266658	0.228995180075865	-0.607101682648156	-0.432799704768455	0.665160287847388	0.997641460828378
22:34111531[b37]A,T	rs76649727	chr22	34111531	A	T	-0.12293109651009618	5860set_5overlaps_oligo1086	346.812681086943	0.731693106108588	0.0631286586170049	266.023710504267	1.35526953446902	0.0225879063258097	0.623576428360429	0.422697646157624	0.672515873184672	0.997641460828378
22:34112650[b37]C,T	rs7291213	chr22	34112650	C	T	0.5138181869001321	5860set_5overlaps_oligo1090	270.348440207772	1.30830481385589	0.0101760936488357	603.764316868778	-0.347755720674328	0.311723668257501	-1.65606053453022	-1.16197617340665	0.245245143392802	0.98030496711558
22:34113503[b37]A,G	rs78759376	chr22	34113503	A	G	-0.12581770857909955	5860set_5overlaps_oligo1092	131.29718354534	0.929449963571391	0.150436746946841	246.466110962813	0.0193336875762894	0.968907654006459	-0.910116275995101	-0.643438197142231	0.519939804965245	0.997641460828378
22:34113626[b37]G,A	rs16992860	chr22	34113626	G	A	-0.12938035335294013	5860set_5overlaps_oligo1094	2252.41264853598	-0.87819206646757	1.40216257240482e-07	874.489975451671	-0.240521100074152	0.374499318689119	0.637670966393418	0.432495366489113	0.665381419125312	0.997641460828378
22:34113727[b37]A,G	rs16992861	chr22	34113727	A	G	-0.11789178398883852	5860set_5overlaps_oligo1096	446.979597100718	-1.22435669454103	0.0141865760235137	645.67285518755	-1.48507699260943	2.2874842934044e-07	-0.260720298068397	-0.192015088330255	0.847730386562038	0.997641460828378
22:34113903[b37]A,C	rs8137922	chr22	34113903	A	C	0.5106386021931753	5860set_5overlaps_oligo1098	1282.08618652598	0.905621368080787	4.70318080341682e-07	993.409101997224	1.03973824120249	0.000645775487383338	0.134116873121705	0.0824532320036904	0.934286307096516	0.997641460828378
22:34116538[b37]G,A	rs5749652	chr22	34116538	G	A	-0.20620477082887495	5860set_5overlaps_oligo1102	187.294098695535	-1.41431838203191	0.0205856619249127	14.0717365176621	-7.76114757477761	2.09101725558679e-05	-6.34682919274569	-4.42273146353013	9.74608473144021e-06	0.000860639973645216
22:34116864[b37]C,T	rs5749653	chr22	34116864	C	T	-0.2635487948586904	5860set_5overlaps_oligo1104	1358.54719631286	1.38393053509114	6.51602038045135e-08	339.170398111281	1.68505321753369	0.00455437190973444	0.30112268244255	0.198546161735055	0.842617771705784	0.997641460828378
22:34117145[b37]C,T	rs2267273	chr22	34117145	C	T	0.12172835710963892	5860set_5overlaps_oligo1106	612.822790217507	0.249674906412842	0.474956948186282	1579.18896410702	-0.570445922360685	0.0298692151656395	-0.820120828773528	-0.58087848635777	0.561322352810654	0.997641460828378
22:34117360[b37]G,A	rs16992866	chr22	34117360	G	A	-0.1167608894727592	5860set_5overlaps_oligo1108	717.129233956184	1.65586810592694	9.37564937439901e-05	600.242619651798	-0.000244215585085104	0.999187641193771	-1.65611232151202	-1.16201217276777	0.245230520407741	0.98030496711558
22:34117835[b37]C,T	rs5999070	chr22	34117835	C	T	0.4355402030149051	5860set_5overlaps_oligo1110	1030.12028404213	0.541929772573974	0.0515028031557168	1536.01967171798	1.0755012861139	4.20173826757181e-06	0.533571513539922	0.360131354037446	0.718748906551451	0.997641460828378
22:34119682[b37]C,T	rs78979622	chr22	34119682	C	T	-0.13498018046771035	5860set_5overlaps_oligo1112	1239.44221516741	1.0343305323622	1.00227609242682e-08	718.942439573931	0.249571656735361	0.434331674374899	-0.784758875626843	-0.556296869954624	0.578007926559892	0.997641460828378
22:34120395[b37]A,G	rs239318	chr22	34120395	A	G	-0.22831623599383186	5860set_5overlaps_oligo1114	606.013652411876	0.916062664314248	0.0308674491416207	573.127802061039	0.315222352299386	0.39224641991605	-0.600840312014862	-0.42844715641155	0.66832559860877	0.997641460828378
22:34120608[b37]T,C	rs239319	chr22	34120608	T	C	-0.15445522533270775	5860set_5overlaps_oligo1116	292.287651150689	-2.55310246122781	0.00194656144700994	158.098225345168	-0.548132232335432	0.371738597697561	2.00497022889237	1.38296396305204	0.166675915929914	0.898132595790459
22:34121074[b37]C,T	rs116083360	chr22	34121074	C	T	-0.12485292162595152	5860set_5overlaps_oligo1118	806.907483575144	-0.492041610416506	0.0993558532150355	121.544154376037	-2.84487073229603	0.000256079503763601	-2.35282912187953	-1.64633002300696	0.09969583148463	0.773492634596364
22:34121238[b37]T,C	rs5999073	chr22	34121238	T	C	-0.21216118738960496	5860set_5overlaps_oligo1120	668.71554679682	2.564917769014	3.58956926523948e-10	666.46881672943	1.37162860900777	0.000646581574310038	-1.19328916000622	-0.840283862924876	0.400749247068551	0.997641460828378
22:34121525[b37]A,G	rs239320	chr22	34121525	A	G	-0.16487475903549004	5860set_5overlaps_oligo1122	271.850017386599	0.583763345077869	0.176891336181917	875.222182213104	0.772458873299313	0.0365185402100877	0.188695528221444	0.12039320545188	0.904171673518005	0.997641460828378
22:34123001[b37]G,A	rs16992899	chr22	34123001	G	A	-0.13408467437998428	5860set_5overlaps_oligo1128	266.865192029636	0.295170409862357	0.553255462318901	134.086830633243	1.2789203680299	0.0565532119731257	0.983749958167542	0.673069776666354	0.500902900650764	0.997641460828378
22:34124772[b37]C,G	rs16992903	chr22	34124772	C	G	-0.11470622979547668	5860set_5overlaps_oligo1130	1396.90381172517	-0.208399932719096	0.453750037780445	1251.62261770033	-0.643034437584714	0.0284214339760471	-0.434634504865618	-0.312910342639686	0.754348779603493	0.997641460828378
22:34124976[b37]A,G	rs19964	chr22	34124976	A	G	0.2283081707850219	5860set_5overlaps_oligo1132	594.196581546772	-0.050183391673689	0.846831423538906	243.639700220166	-0.500890013708492	0.286452912126972	-0.450706622034803	-0.324082763388067	0.745875376126739	0.997641460828378
22:34128982[b37]C,G	rs2267277	chr22	34128982	C	G	0.28128588872960675	5860set_5overlaps_oligo1140	658.038714275263	-0.853137134080738	0.0415617473898089	1054.32270584511	-0.128230259257032	0.730504939064226	0.724906874823706	0.493136803027364	0.621915928028041	0.997641460828378
22:34129126[b37]T,G	rs74807937	chr22	34129126	T	G	-0.19662558436503044	5860set_5overlaps_oligo1142	2219.08023668576	-0.245996366901788	0.236541840884447	2638.9823564855	-0.46225904807249	0.09582492442289	-0.216262681170701	-0.16111068437259	0.872006225265697	0.997641460828378
22:34129570[b37]C,T	rs7287632	chr22	34129570	C	T	-0.13110232493058993	5860set_5overlaps_oligo1144	641.351674806875	-1.5077038960043	3.4745412560853e-07	607.27513621969	-0.12546709051187	0.702188072806744	1.38223680549243	0.950075144045436	0.342074071929249	0.997641460828378
22:34129877[b37]C,T	rs61180141	chr22	34129877	C	T	0.6734172524980085	5860set_5overlaps_oligo1146	1927.78698685264	-0.858892569713279	0.00739067299819703	1530.30677880728	0.452002812705543	0.0246521516176272	1.31089538241882	0.90048264873344	0.367863455063765	0.997641460828378
22:34130508[b37]G,A	rs7292917	chr22	34130508	G	A	0.6746444176805936	5860set_5overlaps_oligo1148	2014.50898585497	0.510228741811934	0.000983279072660727	1633.21830283225	-0.0529375542061508	0.848452417648982	-0.563166296018085	-0.40225832555831	0.687493921501807	0.997641460828378
22:34132135[b37]T,C	rs7290844	chr22	34132135	T	C	-0.13150074389530206	5860set_5overlaps_oligo1150	561.435140453355	-0.432534303075489	0.303734355129591	479.399392107433	0.232130565824873	0.54997047133805	0.664664868900361	0.451259990544157	0.651802177204033	0.997641460828378
22:34132355[b37]G,A	rs73402852	chr22	34132355	G	A	0.7672305145000003	5860set_5overlaps_oligo1152	445.278927297765	0.168114533557271	0.611316940691118	489.590324752867	1.22557046308144	0.000677409215965909	1.05745592952417	0.724305971313019	0.468877911848652	0.997641460828378
22:34132955[b37]A,G	rs239327	chr22	34132955	A	G	0.1462599753629347	5860set_5overlaps_oligo1154	2264.54234694331	-0.795561224939558	0.000666774441371794	2420.7537402018	-0.785333835519043	6.62823683135968e-07	0.0102273894205148	-0.00366768309660963	0.997073618844196	0.999597432420063
22:34133667[b37]G,A	rs9621764	chr22	34133667	G	A	-0.19560294152618665	5860set_5overlaps_oligo1156	333.788509335476	0.924547673057686	0.0157030012038116	798.776752820613	0.550467269494623	0.0399784265208769	-0.374080403563063	-0.27081657921881	0.786532107850994	0.997641460828378
22:34134364[b37]G,A	rs59513206	chr22	34134364	G	A	-0.16707685143711384	5860set_5overlaps_oligo1160	30.023678994783	0.228336932449929	0.833258293472364	416.647350536515	1.91984759964457	0.000960119073847381	1.69151066719464	1.16506472339213	0.243992794889193	0.979942790535063
22:34135043[b37]C,G	rs2283936	chr22	34135043	C	G	0.2409111254954541	5860set_5overlaps_oligo1162	10.7164314733787	0.580634160322326	0.793528262216417	2.16510154524882	-3.01025818139042	0.318131542647141	-3.59089234171274	-2.50696108109761	0.0121774118968817	0.261545774486791
22:34135162[b37]C,G	rs8137559	chr22	34135162	C	G	0.6769867935586188	5860set_5overlaps_oligo1164	483.945196148299	0.335641439636562	0.519592717990894	154.831743336287	-1.36382320494353	0.0757279623863163	-1.69946464458009	-1.19214823938785	0.233203124868289	0.979257278592249
22:34136002[b37]G,A	rs112312469	chr22	34136002	G	A	-0.15269896212185613	5860set_5overlaps_oligo1166	1469.43069064419	0.0279045416347593	0.907260920460506	1420.96429985181	1.03809870632737	6.55920839524958e-06	1.01019416469261	0.691452283373164	0.489281357373258	0.997641460828378
22:34136160[b37]C,T	rs76960606	chr22	34136160	C	T	-0.13577344082969273	5860set_5overlaps_oligo1168	103.109706773585	1.21281356302516	0.323584360331152	111.471012745781	0.46830896200306	0.591338618632793	-0.744504601022102	-0.528314390230837	0.597281145426407	0.997641460828378
22:34136943[b37]G,A	rs16992927	chr22	34136943	G	A	-0.13577344082969273	5860set_5overlaps_oligo1170	1743.77497366889	-1.07711871011138	0.000612843350084538	1302.87869238728	0.257576885777764	0.260579822779125	1.33469559588915	0.917027202011186	0.359128386050601	0.997641460828378
22:34137267[b37]T,C	rs239332	chr22	34137267	T	C	-0.33281332778418965	5860set_5overlaps_oligo1172	194.773251827727	0.647644540571439	0.192832028207801	423.362135043269	-0.300850205129905	0.602543126639663	-0.948494745701344	-0.670116724104395	0.50278338448623	0.997641460828378
22:34137836[b37]G,A	rs5994793	chr22	34137836	G	A	-0.1456155687953037	5860set_5overlaps_oligo1174	455.244718601053	0.990884824923249	0.0326598484026588	242.880094398037	0.936834285369574	0.12917477276235	-0.0540505395536748	-0.048350039489028	0.961437275411901	0.997641460828378
22:34137998[b37]A,G	rs76100936	chr22	34137998	A	G	-0.13324523589373374	5860set_5overlaps_oligo1176	479.462441261048	0.696195014266889	0.130539886846045	676.573630134323	0.619323287770097	0.0923341642168208	-0.076871726496792	-0.064214029268472	0.948799806709418	0.997641460828378
22:34139172[b37]T,C	rs74561324	chr22	34139172	T	C	-0.1453987064192875	5860set_5overlaps_oligo1180	1821.084899613	0.581697814165511	0.00104750611454728	1345.26099314533	-0.314405995667181	0.205101396487145	-0.896103809832692	-0.633697528502193	0.526278238190228	0.997641460828378
22:34139747[b37]C,T	rs79433024	chr22	34139747	C	T	-0.1328231899315448	5860set_5overlaps_oligo1182	267.118208238398	0.610938743705339	0.2790139439327	269.507229277463	0.857018514900206	0.016684658627814	0.246079771194867	0.160283463846441	0.872657784402207	0.997641460828378
22:34140021[b37]G,C	rs2283938	chr22	34140021	G	C	0.3488771753679995	5860set_5overlaps_oligo1184	503.531928925156	1.62982127217022	2.77455017633866e-06	752.715223319398	0.0690196083341503	0.799190399714554	-1.56080166383607	-1.09575763031071	0.273184854912784	0.990619511806194
22:34140284[b37]A,G	rs28587018	chr22	34140284	A	G	-0.1648895087494339	5860set_5overlaps_oligo1186	871.432656827593	1.67700172503296	4.46250738968325e-06	1271.09079923498	-1.04701630826335	8.42095342072502e-05	-2.72401803329631	-1.90435941962143	0.0568633904608526	0.615473948829735
22:34140446[b37]C,A	rs16992940	chr22	34140446	C	A	-0.14014291164634382	5860set_5overlaps_oligo1188	340.822896919296	-2.54702301464257	5.50900561589963e-05	338.215981829161	-2.60055156500481	0.000178103316413708	-0.0535285503622425	-0.0479871823239514	0.961726457862694	0.997641460828378
22:34140653[b37]C,G	rs16992943	chr22	34140653	C	G	-0.14414416643377378	5860set_5overlaps_oligo1190	863.57599885779	0.125037634538872	0.675853234030405	1932.87241991604	-1.2243211450704	3.3250221786092e-07	-1.34935877960927	-0.948774576244729	0.342735275043375	0.997641460828378
22:34141139[b37]T,A	rs16992945	chr22	34141139	T	A	-0.12524107581872224	5860set_5overlaps_oligo1192	1451.49276126391	-0.574722870823816	0.0597204224286915	1039.63804952581	0.543087297797804	0.0376469338614273	1.11781016862162	0.76626080190858	0.443521136745624	0.997641460828378
22:34141510[b37]G,T	rs16992948	chr22	34141510	G	T	-0.12681243772229364	5860set_5overlaps_oligo1194	779.590099347553	-0.062316845371065	0.768733784073462	877.647311225257	0.0278891792224836	0.942030313667215	0.0902060245935486	0.0519289102848553	0.958585338270739	0.997641460828378
22:34142599[b37]G,A	rs7291187	chr22	34142599	G	A	0.5073949100534157	5860set_5overlaps_oligo1196	26.816300542205	-3.58291044231718	0.00354864512020396	79.1983295592914	1.11173998685283	0.28579404306248	4.69465042917	3.25267649437355	0.00114323572940496	0.0502677285868665
22:34142936[b37]T,G	rs5999081	chr22	34142936	T	G	0.3129876769112128	5860set_5overlaps_oligo1198	289.421613623814	0.652238293665091	0.197123849209933	401.543328032428	0.878778443972185	0.00774868931579166	0.226540150307094	0.146700631944206	0.883368319782643	0.997641460828378
22:34143200[b37]G,C	rs78592517	chr22	34143200	G	C	0.7272440352156985	5860set_5overlaps_oligo1200	108.121695383602	-1.34786767136322	0.096045922099778	85.1592431240602	-0.353072119304738	0.688538317551252	0.994795552058485	0.680748044629829	0.496030930148137	0.997641460828378
22:34143341[b37]C,T	rs5999082	chr22	34143341	C	T	-0.19209634469285736	5860set_5overlaps_oligo1202	183.135400931988	1.85998794654581	0.0105605946911864	197.184973510798	1.73876499776016	0.00218236818953175	-0.121222948785658	-0.0950444737519309	0.924279501841238	0.997641460828378
22:34144146[b37]G,A	rs115785661	chr22	34144146	G	A	-0.16418710017779595	5860set_5overlaps_oligo1204	533.330562675666	-1.19693597813085	0.0408978658296537	818.747158466898	-0.761332931727619	0.00389752845250429	0.435603046403231	0.292029253772543	0.770264257098725	0.997641460828378
22:34144562[b37]C,T	rs12170901	chr22	34144562	C	T	0.4258968636893761	5860set_5overlaps_oligo1206	2640.12945208213	-0.0752064566494956	0.684336918332843	2471.08589382212	0.0281143168306321	0.894256793669406	0.103320773480128	0.0610455369885953	0.951322943382565	0.997641460828378
22:34145596[b37]A,G	rs11912486	chr22	34145596	A	G	0.4123946294811546	5860set_5overlaps_oligo1208	207.742084720368	-0.246932966611475	0.68130937328768	1935.51667647215	-2.34784553790831	3.41193807745519e-27	-2.10091257129684	-1.47121198056343	0.14123379817822	0.851030894095067
22:34145711[b37]T,C	rs73402876	chr22	34145711	T	C	0.7253512776887264	5860set_5overlaps_oligo1210	1825.74200209754	-0.445674912689828	0.0950124003337921	4117.98732337386	-0.938480230148236	0.000309767979394252	-0.492805317458408	-0.353347379448251	0.723828029702818	0.997641460828378
22:34146971[b37]C,T	rs5999087	chr22	34146971	C	T	0.3160465462863066	5860set_5overlaps_oligo1214	261.811245896937	1.18963062855182	0.115019177472757	175.170845616722	0.618972655357956	0.363484689133594	-0.57065797319386	-0.407466112972857	0.683665678011405	0.997641460828378
22:34147194[b37]G,A	rs7285308	chr22	34147194	G	A	0.5423627616676828	5860set_5overlaps_oligo1216	1381.80577294086	-0.2107714633336	0.536826750889883	225.307216216179	1.25578390122387	0.00590959530017827	1.46655536455747	1.00868860541181	0.313123998161396	0.997641460828378
22:34147430[b37]C,T	rs7285381	chr22	34147430	C	T	0.4089087659922615	5860set_5overlaps_oligo1218	108.244497492319	-0.652892714895393	0.554547853270123	85.190997050948	1.87064790880176	0.0770844477565019	2.52354062369715	1.74344457537121	0.0812559877413183	0.706218016524493
22:34150513[b37]C,T	rs7286469	chr22	34150513	C	T	0.6865242306254061	5860set_5overlaps_oligo1222	1131.09932481359	-0.0281195180569332	0.923392806067568	786.246014890886	0.415362224431542	0.277158649560024	0.443481742488475	0.297506074697029	0.766080170904145	0.997641460828378
22:34150984[b37]C,T	rs445198	chr22	34150984	C	T	-0.1414570163153714	5860set_5overlaps_oligo1224	223.38283298397	-3.41794630490979	1.98395495276084e-06	3.1122573089672	-5.58211197419017	0.0664471571086906	-2.16416566928038	-1.51518193280255	0.1297263371682	0.831457927527461
22:34152060[b37]C,T	rs2283939	chr22	34152060	C	T	0.4620010195356257	5860set_5overlaps_oligo1226	624.147230930901	0.583690390008593	0.0938542584904112	759.928142405342	0.499677684862664	0.0666783012311234	-0.0840127051459288	-0.0691780310352294	0.944847909901299	0.997641460828378
22:34153047[b37]C,T	rs493192	chr22	34153047	C	T	-0.7852281119943717	5860set_5overlaps_oligo1228	113.736522191407	-2.0186156544561	0.00113892941459946	153.7527818258	-0.0938123912833181	0.88944402531102	1.92480326317278	1.32723645299769	0.184430477421513	0.940471307786684
22:34154229[b37]C,T	rs110689	chr22	34154229	C	T	-0.8392407755960402	5860set_5overlaps_oligo1230	154.670571586915	-0.282229894110617	0.569585239927634	1224.39461598732	-1.36489832433997	3.23564319079e-06	-1.08266843022935	-0.763386630061878	0.445232851118731	0.997641460828378
22:34156937[b37]C,A	rs114098508	chr22	34156937	C	A	-0.18917486536166755	5860set_5overlaps_oligo1232	476.07506129523	1.33060422491316	2.69902370507029e-05	972.79463213785	-0.493276462074187	0.0124726486184105	-1.82388068698735	-1.27863518811962	0.201025552595807	0.951275831261225
22:34157941[b37]C,T	rs238860	chr22	34157941	C	T	-0.15253405882008747	5860set_5overlaps_oligo1236	1159.97400072087	0.763482089178893	0.0029043090087344	1679.94372031893	0.793824431751365	0.00247670222845464	0.030342342572472	0.010315087037653	0.991769897258133	0.997641460828378
22:34158440[b37]C,T	rs86477	chr22	34158440	C	T	-0.4166185914708422	5860set_5overlaps_oligo1242	1674.93892620217	0.138649191929092	0.519650144272994	1319.30608414381	1.21008083228437	1.01370660442764e-07	1.07143164035527	0.734021089739496	0.462935884668283	0.997641460828378
22:34159444[b37]C,T	rs9621767	chr22	34159444	C	T	-0.1590887620759252	5860set_5overlaps_oligo1244	1473.25999678099	-0.761057142098766	0.00836262794672312	1016.80110158816	0.546064585909032	0.0371621988990936	1.3071217280078	0.897859419049689	0.369260501864636	0.997641460828378
22:34160180[b37]G,C	rs77851412	chr22	34160180	G	C	-0.16578447044043226	5860set_5overlaps_oligo1246	539.554262290555	1.06893251202238	0.0328727935299429	377.711460731425	0.492047680520903	0.201122274041433	-0.576884831501481	-0.411794670326002	0.680489928152499	0.997641460828378
22:34160402[b37]A,G	rs2283941	chr22	34160402	A	G	0.2660819813742845	5860set_5overlaps_oligo1248	258.798942427827	1.49684705253361	0.00715584735325228	128.51215744824	1.53853283618399	0.0369769281228966	0.041685783650371	0.0182004014067983	0.985478982413866	0.997641460828378
22:34160634[b37]A,G	rs142076109	chr22	34160634	A	G	-0.18917486536166755	5860set_5overlaps_oligo1250	804.724673061988	2.0870619116287	4.32027243369378e-14	435.473006005337	2.23711041314968	3.05892235548325e-11	0.150048501520975	0.0935279929583193	0.92548411199242	0.997641460828378
22:34160789[b37]G,A	rs2283945	chr22	34160789	G	A	-0.238304680349738	5860set_5overlaps_oligo1252	122.851616021342	1.22183309742724	0.0676047371117673	288.729803050352	1.3124997062123	0.0853022577745177	0.0906666087850578	0.0522490821902382	0.958330224382193	0.997641460828378
22:34161407[b37]A,G	rs5999093	chr22	34161407	A	G	-0.1596964742329664	5860set_5overlaps_oligo1254	55.7405582786532	5.83579081278827	6.13000431588508e-05	12.1120127153668	-0.351438723723688	0.843571340834212	-6.18722953651195	-4.3117868697364	1.61940493923154e-05	0.00138220974519116
22:34162568[b37]C,T	rs1807607	chr22	34162568	C	T	-0.3361179735332959	5860set_5overlaps_oligo1256	531.228471560318	-0.330766344052587	0.236672721142016	617.162136376735	0.600666365433967	0.119979761875036	0.931432709486554	0.636701804201446	0.5243190981499	0.997641460828378
22:34163761[b37]A,T	rs189444	chr22	34163761	A	T	0.32680184632859977	5860set_5overlaps_oligo1260	245.15473852893	0.69662116086247	0.139952689616308	76.4541972125628	0.480894604531209	0.641386513428778	-0.21572655633126	-0.160738000909868	0.87229975817311	0.997641460828378
22:34164686[b37]C,T	rs9609866	chr22	34164686	C	T	-0.11026760829117123	5860set_5overlaps_oligo1264	80.1552829198113	0.549680774450963	0.588098152213592	105.336625672253	0.389559900316305	0.619349850277113	-0.160120874134658	-0.122084096700387	0.902832416654536	0.997641460828378
22:34165892[b37]T,A	rs2168484	chr22	34165892	T	A	-0.15880908435139512	5860set_5overlaps_oligo1266	387.206929386082	0.777777389042866	0.0250859679222245	984.209149200201	0.456378804385836	0.116788177704457	-0.32139858465703	-0.234195178291201	0.814833458113071	0.997641460828378
22:34166666[b37]T,C	rs8138783	chr22	34166666	T	C	0.5150118217765399	5860set_5overlaps_oligo1270	454.760028560387	-1.50912191211227	0.000285202216352356	538.186392494702	0.765800586437197	0.00972543640984919	2.27492249854946	1.57061941048569	0.116271078544749	0.809799432714238
22:34168108[b37]C,T	rs12168304	chr22	34168108	C	T	-0.135039720674317	5860set_5overlaps_oligo1274	455.884034753779	-1.11459918256779	0.00012926135966079	307.655769727145	1.52028165790032	1.88854422601168e-05	2.63488084046812	1.82084195462665	0.068630884731779	0.670595378759673
22:34168478[b37]C,T	rs4821182	chr22	34168478	C	T	0.5941733428913427	5860set_5overlaps_oligo1278	546.374851150055	-0.45157230381133	0.164665040714013	1597.54761229182	-1.30272327649747	1.3119156802308e-06	-0.851150972686139	-0.602448875624171	0.546875384334893	0.997641460828378
22:34168663[b37]A,G	rs238864	chr22	34168663	A	G	0.22392852472284674	5860set_5overlaps_oligo1280	59.2454974917704	-0.892542214122627	0.362984903408448	191.216734610304	0.9241342200906	0.0197915010571434	1.81667643421323	1.25207283798619	0.210543324079184	0.961177136567566
22:34169292[b37]C,T	rs238865	chr22	34169292	C	T	0.2654847816735905	5860set_5overlaps_oligo1284	921.21523121823	-0.25532214482353	0.530895376661714	762.225170450317	0.97159850742418	0.000213377961645445	1.22692065224771	0.842108197637335	0.399727393087814	0.997641460828378
22:34169938[b37]T,C	rs5999094	chr22	34169938	T	C	0.8007245733555407	5860set_5overlaps_oligo1288	669.848831718316	0.304993302235584	0.208773734069715	531.114888142381	-0.386036169109668	0.159840532566478	-0.691029471345252	-0.49114152482456	0.623326353671972	0.997641460828378
22:34170076[b37]A,G	rs494218	chr22	34170076	A	G	-0.4396333161687925	5860set_5overlaps_oligo1290	40.6458017907489	-1.51232486724607	0.248972067736479	139.183733426804	-2.52550469330076	0.0268954934165333	-1.01317982605469	-0.715082108953384	0.474558308388784	0.997641460828378
22:34170685[b37]A,C	rs77633467	chr22	34170685	A	C	-0.20771173433853204	5860set_5overlaps_oligo1292	10.6595289717405	1.9805511378407	0.368540959650947	42.0348811344957	1.92585976847054	0.118059135288629	-0.0546913693701612	-0.0487955078901433	0.961082262096376	0.997641460828378
22:34172277[b37]G,A	rs5754665	chr22	34172277	G	A	-0.11106743720675928	5860set_5overlaps_oligo1294	68.9321067120882	0.738660273212229	0.415169582517072	107.246701280557	1.58675587549501	0.0291642945013182	0.848095602282777	0.578770592287515	0.562743976489757	0.997641460828378
22:34172588[b37]C,T	rs686137	chr22	34172588	C	T	0.33531114541807755	5860set_5overlaps_oligo1296	1136.1743497752	-0.935718465733933	0.000552423319155176	1955.80076690315	-0.135727732151606	0.658355173051696	0.799990733582327	0.545330826542308	0.585526006250318	0.997641460828378
22:34172801[b37]C,T	rs2267285	chr22	34172801	C	T	0.6269981965739649	5860set_5overlaps_oligo1298	786.914118690689	-0.210431416965798	0.629110031519692	461.773413949448	-1.18447449651761	7.55118712975673e-05	-0.974043079551808	-0.687876471136651	0.491530574564619	0.997641460828378
22:34172915[b37]G,A	rs2267286	chr22	34172915	G	A	0.6440654967374028	5860set_5overlaps_oligo1300	302.0005236686	0.304313652077896	0.52269897248794	536.232157969048	-1.61565765818981	2.45949130046466e-06	-1.91997131026771	-1.34543191825551	0.178485793507381	0.921647282488293
22:34174184[b37]T,C	rs16993014	chr22	34174184	T	C	0.9246672142335368	5860set_5overlaps_oligo1304	716.257156717652	0.994743017687867	0.00244298167561583	751.508775666268	0.369510023448689	0.140696733410839	-0.625232994239178	-0.445403560233328	0.65602813981222	0.997641460828378
22:34177108[b37]C,T	rs650191	chr22	34177108	C	T	-0.1732906925280871	5860set_5overlaps_oligo1308	428.469625571055	-1.11996162745146	0.00240969673795488	1004.04737644184	1.16598863901928	7.50648590981286e-07	2.28595026647074	1.57828528685002	0.114500084478211	0.809799432714238
22:34177945[b37]T,C	rs418867	chr22	34177945	T	C	0.3424368420437404	5860set_5overlaps_oligo1310	548.551065472995	-0.384783476474409	0.337970724023634	563.438239062924	-0.520992231154739	0.171903126778795	-0.136208754680331	-0.105461752754219	0.916009417579706	0.997641460828378
22:34178159[b37]C,T	rs56077529	chr22	34178159	C	T	-0.2046236757333124	5860set_5overlaps_oligo1312	973.955463519416	0.149612383798099	0.41838218958887	1090.99951230948	1.68744724023076	2.48367270699924e-10	1.53783485643266	1.05823804968088	0.289946928304464	0.990619511806194
22:34180237[b37]T,C	rs73170586	chr22	34180237	T	C	-0.11106743720675928	5860set_5overlaps_oligo1314	37.3812880742467	0.823415052258936	0.484136430852616	85.9093579991237	1.09375050954257	0.384658220918866	0.270335457283633	0.177144635755014	0.859394782036614	0.997641460828378
22:34180572[b37]C,T	rs74468850	chr22	34180572	C	T	-0.19356850910547296	5860set_5overlaps_oligo1316	841.228718331537	0.368282936232111	0.090202381245656	329.463364099456	0.85188606217318	0.133289504761858	0.483603125941068	0.325396176058345	0.744881249249011	0.997641460828378
22:34181300[b37]A,C	rs75879228	chr22	34181300	A	C	-0.12612237978622404	5860set_5overlaps_oligo1324	46.1564678518831	1.61805982067962	0.167681285835455	306.34972392667	1.52270335433678	0.000954765943640474	-0.0953564663428368	-0.0770635679328829	0.9385729753571	0.997641460828378
22:34182989[b37]C,T	rs5749660	chr22	34182989	C	T	-0.3110311072330738	5860set_5overlaps_oligo1326	14.3065617694464	-1.56232473878357	0.393633242723307	210.461025781506	1.84399830697593	0.0225013214085472	3.4063230457595	2.35710465168436	0.0184180554853658	0.325909737917875
22:34183948[b37]A,G	rs58569757	chr22	34183948	A	G	-0.18349322469775886	5860set_5overlaps_oligo1328	985.735321376785	-0.664989257461356	0.0213930645902743	851.527524667731	0.581193291196572	0.0372652696765814	1.24618254865793	0.855497971295736	0.392275527043036	0.997641460828378
22:34184159[b37]C,T	rs2105844	chr22	34184159	C	T	-0.2046236757333124	5860set_5overlaps_oligo1330	40.4338366175792	1.33845751629188	0.265020226988428	42.2709210311486	-0.428154456684744	0.689430867746788	-1.76661197297662	-1.23882523888199	0.215410224936022	0.963205659112996
22:34184565[b37]G,A	rs5754670	chr22	34184565	G	A	-0.2069143234720062	5860set_5overlaps_oligo1332	908.732985576368	-0.0459407858020568	0.862137263321411	1287.98194705993	-0.173269635823416	0.536391293889139	-0.127328850021359	-0.0992889486356824	0.920908852769437	0.997641460828378
22:34185405[b37]T,C	rs114328611	chr22	34185405	T	C	-0.16657189622590246	5860set_5overlaps_oligo1334	91.0485478315915	-0.207689222078081	0.819489422067967	914.913527984522	1.60327931328242	2.7349701553562e-13	1.81096853536051	1.24810503169778	0.211992595865238	0.961177136567566
22:34186633[b37]C,G	rs5999099	chr22	34186633	C	G	-0.15490554486814911	5860set_5overlaps_oligo1336	329.431873145237	1.36152987279659	0.00218134462019086	376.688409157358	-0.205559985987746	0.564638948157535	-1.56708985878434	-1.10012882540407	0.271275996080283	0.990619511806194
22:34186914[b37]C,T	rs5754671	chr22	34186914	C	T	-0.15490554486814911	5860set_5overlaps_oligo1338	94.7300203004363	0.788202711065473	0.391955657675963	327.252696220465	0.0924535928493298	0.848092729324244	-0.695749118216143	-0.494422354603879	0.621007929636915	0.997641460828378
22:34188946[b37]T,C	rs57936677	chr22	34188946	T	C	-0.12763264485045886	5860set_5overlaps_oligo1340	113.352383820862	2.39641827991276	0.00850415483146206	228.858600124009	1.89714107549065	0.000772390207682803	-0.499277204422106	-0.35784626677176	0.72045836425727	0.997641460828378
22:34190795[b37]T,C	rs4525791	chr22	34190795	T	C	0.9222422861461868	5860set_5overlaps_oligo1344	714.070233814434	0.712446261040348	0.161518744106221	485.171993531045	-0.963283861943082	0.000115622786356351	-1.67573012298343	-1.17564935136034	0.239735025810245	0.979257278592249
22:34191318[b37]A,C	rs5999104	chr22	34191318	A	C	0.6260604012030611	5860set_5overlaps_oligo1348	762.363050661528	-0.782550480582826	0.0035228247720985	379.59541159691	1.1988009764768	0.00100806338551291	1.98135145705963	1.36654553766988	0.171767798069309	0.914624128435108
22:34193232[b37]C,A	rs5749664	chr22	34193232	C	A	-0.20835613219194654	5860set_5overlaps_oligo1352	1468.85908635196	-0.165296507099592	0.465390022450835	2009.98822596038	-0.0896903146140797	0.604875224734609	0.0756061924855119	0.0417799382826192	0.966674127977811	0.997641460828378
22:34193656[b37]T,G	rs59594190	chr22	34193656	T	G	0.9203131708127196	5860set_5overlaps_oligo1354	812.897514458488	-0.63912466656312	0.095810972284333	460.607802603142	1.20661622516745	0.0108363194350877	1.84574089173057	1.27227679399205	0.203274790749347	0.952994253238456
22:34193881[b37]T,C	rs5754677	chr22	34193881	T	C	-0.2046236757333124	5860set_5overlaps_oligo1356	250.675675018161	-0.104730588785237	0.894342352289535	434.766310507318	0.678758940221026	0.212945762165849	0.783489529006263	0.533860128659867	0.593438309290891	0.997641460828378
22:34194089[b37]G,A	rs111424024	chr22	34194089	G	A	-0.16529787622757244	5860set_5overlaps_oligo1358	235.902849540541	2.18016295349981	0.000945201015027675	469.663399899883	1.7403707935811	0.000565824417637561	-0.43979215991871	-0.316495650768141	0.75162632582945	0.997641460828378
22:34196626[b37]C,T	rs5754678	chr22	34196626	C	T	0.3567964098053117	5860set_5overlaps_oligo1360	318.430145550204	0.321675649546905	0.386121073628318	316.993050309964	-0.347081834850201	0.54275343669861	-0.668757484397106	-0.475659307611495	0.634317115666433	0.997641460828378
22:34197509[b37]T,A	rs73885519	chr22	34197509	T	A	-0.17424998359693114	5860set_5overlaps_oligo1362	3755.1473526369	-1.09415099164024	6.20526293188962e-07	856.305653607458	-0.0624650383881877	0.830593520502875	1.03168595325205	0.706392151089017	0.479944300592258	0.997641460828378
22:34198290[b37]T,A	rs74534410	chr22	34198290	T	A	-0.19695883878306072	5860set_5overlaps_oligo1364	1862.24303891482	0.67288982302189	0.00862983634910954	1402.81470483056	0.31773517119003	0.0776418568559776	-0.35515465183186	-0.257660474201992	0.796668953302888	0.997641460828378
22:34198628[b37]C,G	rs2267290	chr22	34198628	C	G	0.35054774202021993	5860set_5overlaps_oligo1366	693.263784655252	-0.423804627208904	0.286197697253093	2062.19979676245	-0.781675699932861	9.36231572930065e-06	-0.357871072723957	-0.259548775339716	0.795211853696852	0.997641460828378
22:34199275[b37]T,A	rs74557132	chr22	34199275	T	A	-0.16371008459703884	5860set_5overlaps_oligo1368	419.934569471233	2.00632809088201	0.00206071264848659	343.573980489608	0.0833404479335975	0.758325555454157	-1.92298764294841	-1.34752870099242	0.177810016194407	0.921647282488293
22:34199470[b37]C,G	rs79430765	chr22	34199470	C	G	-0.1659815478313361	5860set_5overlaps_oligo1370	1268.01544408615	1.07577133354887	7.47025987319889e-07	1281.49414925762	-0.480399606186283	0.103519979222525	-1.55617093973515	-1.09253861457803	0.274596427390361	0.990619511806194
22:34200272[b37]C,T	rs5994799	chr22	34200272	C	T	0.6764620507933126	5860set_5overlaps_oligo1372	184.670756191844	-0.820780322186858	0.210314401136561	195.085464868238	-1.7833822786091	0.00238691962050904	-0.962601956422241	-0.679923253766967	0.496553056801274	0.997641460828378
22:34201193[b37]C,T	rs2413202	chr22	34201193	C	T	-0.3023202696099147	5860set_5overlaps_oligo1374	170.29748169959	-0.535215164973422	0.530990518949089	179.539066359495	-1.21106918448415	0.0875102366423163	-0.675854019510729	-0.480592414762871	0.630806207506752	0.997641460828378
22:34201579[b37]G,A	rs2413203	chr22	34201579	G	A	-0.15490554486814911	5860set_5overlaps_oligo1376	305.58853187446	1.06378416032691	0.138452608095771	60.2959520222458	-3.91529642834155	4.95986885146031e-05	-4.97908058866846	-3.47195051028641	0.000516691578958792	0.0249906493689736
22:34202054[b37]C,T	rs5754681	chr22	34202054	C	T	-0.3039329006804139	5860set_5overlaps_oligo1378	223.547565776904	-1.01212052973046	0.105231489927067	85.521329924644	-0.144503658636602	0.80881412336811	0.867616871093863	0.59234066687096	0.553622489136676	0.997641460828378
22:34202493[b37]A,G	rs5754683	chr22	34202493	A	G	-0.4423035898311381	5860set_5overlaps_oligo1380	166.719388268701	0.455414378506469	0.5044358102778	395.518467951796	-0.168566519199614	0.664047665192537	-0.623980897706083	-0.444533174014881	0.656657149866148	0.997641460828378
22:34203359[b37]T,C	rs73882303	chr22	34203359	T	C	-0.1738666478791971	5860set_5overlaps_oligo1382	95.7919303447683	0.193366510986904	0.838053141462195	359.880653268658	-0.278086803030006	0.605825555744355	-0.47145331401691	-0.338504682387363	0.734982899111836	0.997641460828378
22:34203496[b37]A,G	rs5749667	chr22	34203496	A	G	-0.4423035898311381	5860set_5overlaps_oligo1384	2393.45700194631	-1.79517629480458	3.59992600322049e-15	289.49070722036	0.338140652436911	0.417393975333499	2.13331694724149	1.47218329389537	0.140971387478747	0.851030894095067
22:34203717[b37]T,C	rs4603882	chr22	34203717	T	C	-0.4423035898311381	5860set_5overlaps_oligo1386	635.609053773099	1.029797130163	0.00209439531105057	1309.04309604301	0.532033281107807	0.0356448486276958	-0.497763849055188	-0.356794268287488	0.721245827483554	0.997641460828378
22:34204239[b37]A,T	rs5749669	chr22	34204239	A	T	-0.6299038559164203	5860set_5overlaps_oligo1388	1777.46234898864	0.326002799095589	0.16586681208116	3028.11520378561	0.186644934163095	0.351049760652881	-0.139357864932494	-0.107650834898771	0.914272670842389	0.997641460828378
22:34206144[b37]A,G	rs1018788	chr22	34206144	A	G	-0.3671868454518078	5860set_5overlaps_oligo1392	384.329086275368	0.14419436368981	0.793595915605062	24.1879570444001	-2.56845700836811	0.0107757193370239	-2.71265137205792	-1.89645796391882	0.0578995134495237	0.615473948829735
22:34206600[b37]G,A	rs10427812	chr22	34206600	G	A	0.6770696730247399	5860set_5overlaps_oligo1394	1199.94852437613	-0.523615096350616	0.0180622874949095	1222.33688374098	-1.18159516316801	2.07906383181077e-05	-0.657980066817391	-0.468167460550272	0.639664839823752	0.997641460828378
22:34206711[b37]T,C	rs5754687	chr22	34206711	T	C	-0.36666820905639497	5860set_5overlaps_oligo1396	1647.07283969581	0.681151453870895	0.0131454008656831	2910.41229674967	-0.871287852114214	2.94945753792648e-05	-1.55243930598511	-1.08994459526523	0.275737550671643	0.990619511806194
22:34207052[b37]G,A	rs16993070	chr22	34207052	G	A	-0.20391648244036226	5860set_5overlaps_oligo1398	2831.63080463024	-1.28896771472638	8.40708679477935e-11	2330.32982780349	0.259169884088487	0.175680608388167	1.54813759881487	1.06539992957166	0.286694988642181	0.990619511806194
22:34208570[b37]C,T	rs5999111	chr22	34208570	C	T	0.6615333672006855	5860set_5overlaps_oligo1400	1148.9291424838	-1.3966778677963	1.84825276587989e-10	1282.27660306684	-0.260905577284974	0.236471579263069	1.13577229051132	0.778747046326351	0.436128736613637	0.997641460828378
22:34209319[b37]A,C	rs2267291	chr22	34209319	A	C	-0.2939342659152941	5860set_5overlaps_oligo1402	0.159715436544455	0.225161410182222	0.943161939814466	1.77917424779524	-4.77144137862425	0.118054007904911	-4.99660278880647	-3.4841309461505	0.000493737861226648	0.0242852080216904
22:34209599[b37]G,A	rs17309	chr22	34209599	G	A	-0.5459757734043217	5860set_5overlaps_oligo1404	1412.42676165129	-0.861277956479253	0.0019023454270201	941.818871744819	0.941106702823657	0.00343263159314504	1.80238465930291	1.24213800980777	0.214185646635275	0.963145577890655
22:34210998[b37]C,T	rs2267292	chr22	34210998	C	T	-0.2945794925184025	5860set_5overlaps_oligo1410	203.573227175559	-0.00322948343536599	0.993885753436789	152.723773727355	0.146391232488693	0.800804496784947	0.149620715924059	0.0932306207684245	0.925720348467195	0.997641460828378
22:34211302[b37]C,A	rs1013337	chr22	34211302	C	A	0.6743418509278649	5860set_5overlaps_oligo1412	778.962442029252	-0.420868398414494	0.139872624429133	383.634470409847	0.493972177013055	0.230230569669071	0.914840575427549	0.62516789731977	0.531860869185256	0.997641460828378
22:34211592[b37]A,G	rs1573654	chr22	34211592	A	G	-0.6296370013500806	5860set_5overlaps_oligo1414	2243.76141691541	0.0324485110202415	0.859962646322218	2320.20329574989	-0.909206634518963	7.39312445064595e-06	-0.941655145539204	-0.665362223502033	0.505818840872776	0.997641460828378
22:34211867[b37]C,T	rs8135517	chr22	34211867	C	T	0.9204451032875278	5860set_5overlaps_oligo1416	3062.55354052784	-1.02854060368401	4.46755744248358e-06	677.75492762288	-0.226445936392968	0.507296605113492	0.802094667291044	0.546793361463691	0.584520704387666	0.997641460828378
22:34214448[b37]A,G	rs5754696	chr22	34214448	A	G	-0.3233794233494177	5860set_5overlaps_oligo1418	308.210356606927	1.18646505570343	0.0229477141536154	154.646008758456	0.523293889963465	0.383879741987507	-0.663171165739964	-0.471776016952577	0.637086671200783	0.997641460828378
22:34215782[b37]T,G	rs4820114	chr22	34215782	T	G	0.14063666994908486	5860set_5overlaps_oligo1422	304.488702981457	0.56663533603695	0.0995983170052272	738.089834630852	0.64685203497561	0.0450922442590357	0.0802166989386605	0.0449848998577168	0.964119344937605	0.997641460828378
22:34215934[b37]C,T	rs5749673	chr22	34215934	C	T	-0.2931405916639065	5860set_5overlaps_oligo1424	1370.88787659159	-1.63648549828313	7.08071595387454e-08	789.310210311968	-1.05772260935422	0.000241261225015925	0.578762888928914	0.391545825119819	0.69539382319259	0.997641460828378
22:34216487[b37]A,T	rs718819	chr22	34216487	A	T	0.12640993384459304	5860set_5overlaps_oligo1426	475.957709580181	1.01551886215149	0.0018441345741303	1646.94997843583	-0.785227264085711	0.0163311048022827	-1.8007461262372	-1.26255335871228	0.206749738794734	0.956918248775629
22:34218355[b37]C,T	rs5754699	chr22	34218355	C	T	0.41473602206014587	5860set_5overlaps_oligo1428	2433.76167912793	-1.0935195454153	4.42874827459983e-06	2006.40960166122	-0.852609209807533	0.0020459294753512	0.240910335607768	0.1566899665615	0.875489194925894	0.997641460828378
22:34218639[b37]C,G	rs113371665	chr22	34218639	C	G	-0.3310140568932121	5860set_5overlaps_oligo1430	34.6217672328715	-0.221204990959829	0.876933017335336	1907.53853994768	-2.63854129746925	5.7493795565689e-51	-2.41733630650943	-1.69117174487796	0.0908040057828966	0.744387640627022
22:34218798[b37]C,T	rs5999113	chr22	34218798	C	T	-0.28068223833334993	5860set_5overlaps_oligo1432	473.481315660534	0.562481254580475	0.182787868726697	421.387066635779	0.949359791525516	0.0300308546285312	0.386878536945041	0.258158749053407	0.796284392547043	0.997641460828378
22:34219013[b37]T,A	rs7285567	chr22	34219013	T	A	0.41473602206014587	5860set_5overlaps_oligo1434	110.998077814163	-0.542020460962484	0.328668184577404	20.0859559074417	0.238436795095961	0.871306388416898	0.780457256058445	0.531752265156862	0.594897587840864	0.997641460828378
22:34219506[b37]G,C	rs7289200	chr22	34219506	G	C	0.15934201695205766	5860set_5overlaps_oligo1436	326.81657589021	0.655502661084636	0.176961420918008	262.94305859785	-1.06228276488283	0.0508569924660383	-1.71778542596746	-1.20488380346719	0.228248162014289	0.979257278592249
22:34219939[b37]A,G	rs2267296	chr22	34219939	A	G	-0.5505463399007594	5860set_5overlaps_oligo1438	485.762079617859	-0.608840837287916	0.239016217428249	513.446174230829	1.56870721173217	0.000922125566092672	2.17754804902009	1.50293023743946	0.132857034677012	0.839129798140981
22:34220266[b37]C,G	rs5754703	chr22	34220266	C	G	-0.2046236757333124	5860set_5overlaps_oligo1440	1343.76822049824	0.156443710884105	0.575310313409435	721.150787621716	-0.150603283837324	0.589734817828032	-0.307046994721429	-0.22421877011293	0.822587078827723	0.997641460828378
22:34220483[b37]T,A	rs2213313	chr22	34220483	T	A	0.14588982763422326	5860set_5overlaps_oligo1442	950.22878415222	0.670042106758132	0.0186377294209036	957.404635715391	0.632537943473512	0.000516483528753323	-0.0375041632846198	-0.0368479408175876	0.970606248737319	0.997641460828378
22:34221621[b37]G,C	rs58634529	chr22	34221621	G	C	-0.13774291605369549	5860set_5overlaps_oligo1444	1390.76346530034	-0.0331765718358475	0.909084971699564	4393.52760714055	-0.955021804781727	9.29698442644536e-06	-0.921845232945879	-0.651591500195857	0.514664732445878	0.997641460828378
22:34222563[b37]T,C	rs4820117	chr22	34222563	T	C	-0.5003089903997642	5860set_5overlaps_oligo1446	431.368666205911	0.526633255785768	0.141076494436888	834.339716406701	0.389709719550836	0.210594106444956	-0.136923536234933	-0.105958628193038	0.91561517725538	0.997641460828378
22:34222689[b37]T,C	rs78899780	chr22	34222689	T	C	-0.1643066523091789	5860set_5overlaps_oligo1448	1384.57254362237	0.0572678355601359	0.862385471826692	533.952274313657	-0.480339752295372	0.206906393871609	-0.537607587855507	-0.384491366894961	0.700614293316277	0.997641460828378
22:34223663[b37]G,A	rs76054156	chr22	34223663	G	A	-0.1210918023997288	5860set_5overlaps_oligo1452	2645.87598657208	-0.752562582965212	2.25196447185113e-07	1631.19818415889	0.421680577860285	0.0734263213284279	1.1742431608255	0.80548980493008	0.420537087217408	0.997641460828378
22:34224062[b37]G,T	rs5754710	chr22	34224062	G	T	-0.3450785031424933	5860set_5overlaps_oligo1454	228.54574980798	-0.512800509909119	0.359643194556924	96.1569773265985	0.797047561420841	0.220235371808832	1.30984807132996	0.899754617695834	0.368250850336206	0.997641460828378
22:34225165[b37]T,C	rs12053772	chr22	34225165	T	C	-0.1960449998715072	5860set_5overlaps_oligo1456	766.355872452141	0.0688577647976797	0.87233994606773	3737.26749967499	-2.60016539887564	9.18334286379279e-61	-2.66902316367332	-1.86613011753493	0.0620231632059623	0.634346481386109
22:34225927[b37]C,A	rs2267300	chr22	34225927	C	A	-0.26675288581403844	5860set_5overlaps_oligo1458	688.026815884975	-0.273761355375398	0.387884185563868	654.425738594534	0.234199933653804	0.573351702508607	0.507961289029202	0.342328584142086	0.732103626578354	0.997641460828378
22:34226785[b37]A,G	rs3819672	chr22	34226785	A	G	0.1640203721244574	5860set_5overlaps_oligo1460	28.1238666912795	-0.235689923501864	0.849635962622275	13.224867467152	-1.79432140468605	0.355177382537885	-1.55863148118419	-1.09424904289609	0.273845767453563	0.990619511806194
22:34228916[b37]G,A	rs114660408	chr22	34228916	G	A	-0.1679442939976979	5860set_5overlaps_oligo1464	0.681444992966568	-3.39333078658588	0.272864542908113	253.079979680249	-3.59938248094	1.08265271295162e-06	-0.206051694354119	-0.154012587726694	0.877599810435021	0.997641460828378
22:34229404[b37]A,G	rs73406614	chr22	34229404	A	G	0.7805097637039612	5860set_5overlaps_oligo1466	515.98023852929	0.0864894509077069	0.743240757276065	761.229403772491	1.04141649221787	3.26806135312342e-06	0.954927041310164	0.65303372597456	0.513734536178696	0.997641460828378
22:34232457[b37]T,C	rs76599351	chr22	34232457	T	C	-0.11513992042889493	5860set_5overlaps_oligo1472	503.231637819453	-1.19366035953705	0.00241422885029953	295.363710110962	0.107370688863093	0.766657042876544	1.30103104840014	0.89362552537507	0.371522284483073	0.997641460828378
22:34235084[b37]C,A	rs76556385	chr22	34235084	C	A	-0.1618544487566376	5860set_5overlaps_oligo1476	676.340512634089	2.09502690630621	2.19234782045163e-18	582.93156537148	-1.95851922592883	0.000299256168713249	-4.05354613223504	-2.82857165387635	0.00467562329788686	0.133026066769291
22:34237411[b37]C,T	rs2267301	chr22	34237411	C	T	-0.2014168787481866	5860set_5overlaps_oligo1480	1122.2571115522	-0.993132625552982	4.28216048714658e-06	715.031122706076	1.02216356588483	0.000364100745454578	2.01529619143782	1.39014198427819	0.164485766436555	0.898132595790459
22:34237827[b37]T,A	rs5749680	chr22	34237827	T	A	0.685907026577938	5860set_5overlaps_oligo1482	882.179249273212	-0.869542598123651	0.00150198597364398	743.308994590033	0.855637173200362	0.000866763081303644	1.72517977132401	1.18846956754518	0.234648462593713	0.979257278592249
22:34239057[b37]A,C	rs9621780	chr22	34239057	A	C	0.2831989868396453	5860set_5overlaps_oligo1484	521.368547341127	0.615945176873766	0.155141220396728	1090.56422381562	-0.00496706075068971	0.986708749395312	-0.620912237624456	-0.442400016248246	0.658199767269008	0.997641460828378
22:34240637[b37]G,A	rs73406626	chr22	34240637	G	A	0.8642005107670195	5860set_5overlaps_oligo1488	2260.13724294104	-0.52801580636508	0.00328335256181078	2464.13655800414	-1.07393445305673	8.40332115810877e-09	-0.545918646691651	-0.390268741786178	0.696337834787594	0.997641460828378
22:34240796[b37]C,T	rs9609876	chr22	34240796	C	T	-0.18767483197526705	5860set_5overlaps_oligo1490	594.520989088682	0.853661602438212	0.000110802306354228	1033.29458846901	0.587319772709439	0.052879141100675	-0.266341829728773	-0.195922857064077	0.844670546618288	0.997641460828378
22:34240983[b37]G,A	rs9609877	chr22	34240983	G	A	-0.18767483197526705	5860set_5overlaps_oligo1492	70.596101009799	-0.350895851343985	0.710516813862155	462.3215240186	-0.795998866042974	0.043194417894916	-0.445103014698989	-0.320187454624112	0.748826232766523	0.997641460828378
22:34242566[b37]A,T	rs34780334	chr22	34242566	A	T	-0.19520708415427368	5860set_5overlaps_oligo1494	943.947828829686	0.410691897770271	0.123769742256735	802.04314747479	0.333346220235858	0.216186455576432	-0.0773456775344127	-0.0645434930441955	0.948537476843728	0.997641460828378
22:34242725[b37]A,G	rs4635624	chr22	34242725	A	G	0.22988474352203714	5860set_5overlaps_oligo1496	908.149691813185	0.563265200548237	0.0537810007508932	504.781706842216	0.576678877619531	0.103903970208205	0.0134136770712941	-0.00145275734133131	0.998840867754484	0.99972981917471
22:34242905[b37]T,G	rs4591436	chr22	34242905	T	G	-0.3426214841115653	5860set_5overlaps_oligo1498	765.818473350875	0.361505348643362	0.395459635856328	717.006617671857	1.09822131414367	0.0481110063533967	0.736715965500305	0.50134581048456	0.616127770081758	0.997641460828378
22:34243069[b37]C,G	rs7410607	chr22	34243069	C	G	-0.20314176240137	5860set_5overlaps_oligo1500	722.355361452722	0.859731496303026	0.0128373360662993	709.510953491855	1.07061924525271	0.00249902102449899	0.21088774894968	0.13581997373056	0.891963600626241	0.997641460828378
22:34244268[b37]T,C	rs2267302	chr22	34244268	T	C	-0.13131337861659534	5860set_5overlaps_oligo1502	455.771688410319	0.551505648690012	0.055536348261082	1243.80424753043	0.440007217230234	0.0770059756631785	-0.111498431459778	-0.0882845429975705	0.929650523883442	0.997641460828378
22:34244563[b37]G,A	rs2267303	chr22	34244563	G	A	-0.3388864503654453	5860set_5overlaps_oligo1506	852.253647059955	1.13783255860621	0.000187323219285209	504.073613386618	0.636913435475723	0.0192384929876376	-0.50091912313049	-0.358987635170932	0.719604339300819	0.997641460828378
22:34245216[b37]C,T	rs2253073	chr22	34245216	C	T	-0.3383537163520362	5860set_5overlaps_oligo1508	375.184262108586	0.627886780067201	0.227930734178835	556.842284998745	0.487041561172848	0.163579383783685	-0.140845218894352	-0.108684758686703	0.91345253104242	0.997641460828378
22:34245401[b37]T,C	rs2253085	chr22	34245401	T	C	-0.3413753073683561	5860set_5overlaps_oligo1510	505.705797141823	0.778126361325351	0.0271962283994834	695.835455997351	1.00493061462219	0.00190924934574721	0.226804253296838	0.146884221305288	0.883223406405041	0.997641460828378
22:34245533[b37]T,C	rs2283953	chr22	34245533	T	C	-0.33870884947052793	5860set_5overlaps_oligo1512	462.405611354681	-0.0743007667436819	0.827045227641181	204.588766811864	0.517665177771171	0.418605164479016	0.591965944514853	0.400723837612983	0.688623458440582	0.997641460828378
22:34245754[b37]C,T	rs2283954	chr22	34245754	C	T	-0.3383537163520362	5860set_5overlaps_oligo1514	500.113996727604	0.916845051930359	0.0707797653353157	396.817426133447	-0.11563523622741	0.819768064013029	-1.03248028815777	-0.728498691285625	0.466308369497955	0.997641460828378
22:34246406[b37]G,T	rs80034555	chr22	34246406	G	T	-0.16446448909284803	5860set_5overlaps_oligo1516	1272.74365627936	2.1102491760394	4.37262082764366e-19	1997.56954896261	-0.465326523594573	0.00519858862296003	-2.57557569963397	-1.80117076120828	0.0716759693537888	0.678624412617837
22:34247794[b37]G,A	rs2267306	chr22	34247794	G	A	-0.2936658524469665	5860set_5overlaps_oligo1518	1007.24376091343	0.0157824903905284	0.963661911813095	1858.07345479881	0.000467500748938637	0.998471565118346	-0.0153149896415897	-0.0214232906990494	0.982907994536657	0.997641460828378
22:34247917[b37]G,A	rs9609882	chr22	34247917	G	A	-0.19773957694178984	5860set_5overlaps_oligo1520	2863.72345283965	-0.255636861532877	0.113997476245928	3067.44945396051	-0.509759224362326	0.00155671817166959	-0.254122362829449	-0.187428579422677	0.851324616495584	0.997641460828378
22:34249129[b37]C,T	rs59027659	chr22	34249129	C	T	0.7944723330040638	5860set_5overlaps_oligo1522	663.881054837446	0.67512827022167	0.051982564712575	1161.52099474178	0.413524564306381	0.300688370835992	-0.261603705915289	-0.1926291831663	0.84724938808561	0.997641460828378
22:34249434[b37]G,A	rs1009385	chr22	34249434	G	A	-0.19546842024894476	5860set_5overlaps_oligo1524	671.290698219877	1.18032496254258	8.93991604229065e-06	715.737564332481	0.604859947196405	0.0210541358207105	-0.57546501534618	-0.410807694975749	0.681213550290219	0.997641460828378
22:34249717[b37]T,C	rs764025	chr22	34249717	T	C	-0.21553529469538932	5860set_5overlaps_oligo1526	7.31588518373722	-3.72961955484974	0.135896167748282	7.33026541638935	-2.40880340062018	0.242066744940459	1.32081615422957	0.907379004431421	0.364206408296047	0.997641460828378
22:34250471[b37]A,G	rs2018292	chr22	34250471	A	G	-0.19828017634364836	5860set_5overlaps_oligo1528	3.05573363235145	-4.28350911386681	0.158811054137513	168.328470937705	3.2234289483356	0.00115233316024058	7.50693806220242	5.20761873197431	1.91279443370863e-07	3.46933090413902e-05
22:34250634[b37]T,C	rs715502	chr22	34250634	T	C	0.15830076969750162	5860set_5overlaps_oligo1530	87.3787960472659	-0.170146407964842	0.817149306234828	42.7890771690338	1.55407547824351	0.236585739797288	1.72422188620835	1.18780370035245	0.234910756214123	0.979257278592249
22:34251105[b37]G,A	rs1807710	chr22	34251105	G	A	-0.1979198568370684	5860set_5overlaps_oligo1532	151.613392242195	0.498176454236886	0.406395052168027	2149.45193908891	-2.96500044206813	2.7154083774708e-21	-3.46317689630501	-2.41818057525997	0.015598333917845	0.295384573372833
22:34252545[b37]G,A	rs2277840	chr22	34252545	G	A	0.17662674624013042	5860set_5overlaps_oligo1534	1369.28499257866	0.707574319710379	0.000158138815222482	3352.43975430421	-1.10144043568348	7.43700443151765e-13	-1.80901475539386	-1.26830123890617	0.204690394814839	0.954924080829799
22:34253031[b37]A,G	rs1009383	chr22	34253031	A	G	0.17662674624013042	5860set_5overlaps_oligo1536	1434.35554267028	-0.304379895317631	0.287026175732471	1291.87873628775	1.21891763579233	1.96455709881801e-06	1.52329753110996	1.04813252883682	0.294577551127039	0.991834323881252
22:34253393[b37]G,T	rs1002048	chr22	34253393	G	T	0.18417153084970075	5860set_5overlaps_oligo1538	361.255421620278	0.309353513971063	0.533838559184124	735.36630585903	1.09311607873708	2.6019629945927e-08	0.783762564766017	0.53404992757405	0.593306991558383	0.997641460828378
22:34254896[b37]G,A	rs137895014	chr22	34254896	G	A	0.775344961526631	5860set_5overlaps_oligo1540	693.736204784664	-0.0704991305027743	0.817582976306976	776.289571584435	0.72701701223379	0.128617211992268	0.797516142736565	0.543610631883575	0.586709441965833	0.997641460828378
22:34255143[b37]G,A	rs1978035	chr22	34255143	G	A	-0.29656766628371256	5860set_5overlaps_oligo1542	12.7141231374332	-7.02873187583216	0.000202669116662138	165.571269491906	0.642011012893268	0.456820427162912	7.67074288872543	5.32148652072087	1.02922738403152e-07	2.71528897132678e-05
22:34255628[b37]A,G	rs4821194	chr22	34255628	A	G	0.3544457146585849	5860set_5overlaps_oligo1544	49.7702598509382	0.149997740083649	0.864454577813816	87.3758288389096	1.0136296424188	0.221631626544289	0.863631902335155	0.589570543484429	0.555478604962771	0.997641460828378
22:34257221[b37]G,A	rs17736366	chr22	34257221	G	A	0.3576494844960688	5860set_5overlaps_oligo1546	1945.64972441688	-0.631244740662341	0.0268729895748125	953.824437882508	0.371212533364891	0.092783721730193	1.00245727402723	0.68607403750251	0.492666421812727	0.997641460828378
22:34258086[b37]T,G	rs1137719	chr22	34258086	T	G	-0.171962863861875	5860set_5overlaps_oligo1548	2663.39674809206	-1.46741065401825	2.04778003062064e-10	355.449671031702	0.0112824107946688	0.980240437233548	1.47869306481292	1.01712604353799	0.309093472423888	0.997641460828378
22:34259910[b37]G,A	rs2267308	chr22	34259910	G	A	-0.17905436072089212	5860set_5overlaps_oligo1552	801.233481474369	0.331290447787151	0.296336219324439	804.093522026355	0.873217068195858	0.0213599480066973	0.541926620408707	0.365939348612966	0.714410333788938	0.997641460828378
22:34260738[b37]C,T	rs1009730	chr22	34260738	C	T	-0.28712628142471225	5860set_5overlaps_oligo1554	1632.71672794519	-0.964587847884282	0.00698984847754694	2250.5752902064	-0.138835163252123	0.488962206127609	0.825752684632159	0.563239068088715	0.573272103021303	0.997641460828378
22:34261643[b37]C,A	rs1547409	chr22	34261643	C	A	-0.19846021649801515	5860set_5overlaps_oligo1556	1056.38245173232	-0.194518026027193	0.464114780391181	1767.81787322388	0.0711265784716758	0.800321109657528	0.265644604498869	0.173883821984904	0.861956767123727	0.997641460828378
22:34262097[b37]G,T	rs9619381	chr22	34262097	G	T	-0.3168900997291082	5860set_5overlaps_oligo1560	979.853644601981	-1.74684129237793	8.29456195294949e-09	605.338587115193	-2.01263116933673	5.22839505514322e-09	-0.265789876958791	-0.195539170925247	0.844970875515484	0.997641460828378
22:34262416[b37]C,T	rs8138735	chr22	34262416	C	T	-0.2882712124727662	5860set_5overlaps_oligo1562	0.546700167315841	-1.58622694720911	0.612594141307438	1.76055640387641	-4.76239361490367	0.118772832056467	-3.17616666769456	-2.21866740600103	0.0265093600387659	0.392485744596109
22:34263711[b37]C,T	rs76603170	chr22	34263711	C	T	-0.10561851352592684	5860set_5overlaps_oligo1564	438.326645535087	-0.427828583885754	0.25862987712791	454.404935961387	1.24972879217041	0.00578621740940683	1.67755737605616	1.15536518985944	0.247940910585603	0.983123212021327
22:34264838[b37]T,A	rs999719	chr22	34264838	T	A	0.35340855045999536	5860set_5overlaps_oligo1566	3344.61950986171	-0.254409715397025	0.177819378177603	2743.55795569495	-0.0944421032817373	0.700378420923511	0.159967612115287	0.100423193873222	0.92000835679291	0.997641460828378
22:34265387[b37]A,G	rs5754725	chr22	34265387	A	G	0.4212322553381171	5860set_5overlaps_oligo1568	296.463660366328	1.07075736137439	0.104131418401544	213.724427999742	0.976156364566492	0.166918824137843	-0.0946009968079008	-0.0765384085268109	0.93899075799287	0.997641460828378
22:34265796[b37]T,C	rs12485060	chr22	34265796	T	C	0.4179851433761613	5860set_5overlaps_oligo1570	473.546219806627	0.313449552544792	0.243267757265729	1577.33281270995	-0.983768815339632	1.56465167228711e-08	-1.29721836788442	-0.912529530763057	0.361490031363045	0.997641460828378
22:34265980[b37]C,T	rs5754728	chr22	34265980	C	T	0.4142744366537636	5860set_5overlaps_oligo1572	1927.52661575147	-0.471786634552771	0.125424834323637	954.662659152116	0.251303373798764	0.401216435805916	0.723090008351535	0.491873820903911	0.622808546122901	0.997641460828378
22:34266265[b37]A,G	rs7290399	chr22	34266265	A	G	0.4155515356613649	5860set_5overlaps_oligo1574	1646.43933249688	0.489074105007799	0.0567192960702775	2165.3820104584	0.0717184148396098	0.700645533279257	-0.417355690168189	-0.300899094476119	0.76349144084072	0.997641460828378
22:34267278[b37]A,G	rs5754729	chr22	34267278	A	G	0.26016465963703256	5860set_5overlaps_oligo1576	12.3612995628973	-0.433267758986637	0.765183818914542	25.498222701823	0.818564858109226	0.688826041791921	1.25183261709586	0.859425577172502	0.39010576353611	0.997641460828378
22:34267566[b37]A,T	rs9306284	chr22	34267566	A	T	-0.3323205090961656	5860set_5overlaps_oligo1578	43.9016909449446	-0.5687311640677	0.64540550231963	8.26760709453739	-5.01309966253611	0.00901097141230772	-4.44436849846841	-3.1002491103977	0.0019335794575528	0.0741742697212662
22:34269594[b37]C,A	rs5754733	chr22	34269594	C	A	0.15221443895140616	5860set_5overlaps_oligo1582	445.279113732077	1.51951551614107	0.0131583382753063	95.9577718952353	-0.612805122764234	0.316664086014564	-2.13232063890531	-1.49304508086512	0.135425386796848	0.839129798140981
22:34271427[b37]G,T	rs115869922	chr22	34271427	G	T	-0.20448597730040788	5860set_5overlaps_oligo1586	562.735484199766	-1.18605389557162	0.000774629077179367	616.793313307785	-0.0864223490705606	0.864089744486763	1.09963154650106	0.753624058857322	0.451074993589265	0.997641460828378
22:34271782[b37]A,G	rs9621795	chr22	34271782	A	G	-0.14748575934472566	5860set_5overlaps_oligo1588	289.894960211486	-0.973300310530254	0.00981325803324017	567.461886003727	0.908193089212847	0.0349904628626921	1.8814933997431	1.29712990190067	0.194586494577256	0.951275831261225
22:34272284[b37]G,A	rs16993207	chr22	34272284	G	A	0.6706506316714044	5860set_5overlaps_oligo1590	251.416213166922	1.05683049639844	0.134612474446816	616.941703730504	-1.50921153919136	2.10622860868742e-07	-2.5660420355898	-1.79454350078863	0.0727264618622148	0.678624412617837
22:34272393[b37]T,C	rs78184087	chr22	34272393	T	C	-0.20142815183810192	5860set_5overlaps_oligo1592	1299.13260630251	0.00637501134052835	0.978902188531735	916.829924503773	0.438208383648406	0.197357441257495	0.431833372307877	0.289408790977616	0.772268568481731	0.997641460828378
22:34273307[b37]C,T	rs16993211	chr22	34273307	C	T	0.6691925565028729	5860set_5overlaps_oligo1594	610.294466105227	0.824047077465512	0.0311636222223551	419.254502403792	1.22437921676301	0.00344986024728387	0.400332139297503	0.267510927393128	0.789075801812156	0.997641460828378
22:34273433[b37]T,G	rs75748662	chr22	34273433	T	G	-0.20250762997425495	5860set_5overlaps_oligo1596	137.330930720188	-0.594039177340655	0.322886024793239	277.477978818395	0.497333886710418	0.268562405111019	1.09137306405107	0.747883232076187	0.454530592431704	0.997641460828378
22:34273637[b37]A,G	rs2157113	chr22	34273637	A	G	0.2885351122461468	5860set_5overlaps_oligo1598	667.098257818612	1.95106320489481	1.25405463230705e-05	423.457345257763	0.348761301522951	0.394145525328287	-1.60230190337186	-1.12460623391232	0.260755930908839	0.990619511806194
22:34274408[b37]T,C	rs116763296	chr22	34274408	T	C	-0.20250762997425495	5860set_5overlaps_oligo1602	459.233478917801	-0.470005779856141	0.268161877245069	1099.95482601079	-0.144202854743271	0.65203601963349	0.32580292511287	0.215702461205896	0.829219682616795	0.997641460828378
22:34274556[b37]A,G	rs7290176	chr22	34274556	A	G	0.28816716060783915	5860set_5overlaps_oligo1604	210.51551476668	-0.252049318285241	0.65929221501083	268.125673834785	0.30343930342244	0.579730633886284	0.555488621707681	0.375366879728329	0.707387633237667	0.997641460828378
22:34275257[b37]T,C	rs58948382	chr22	34275257	T	C	0.8210482860351832	5860set_5overlaps_oligo1606	1265.28549636479	-2.65590232257358	6.95093384458866e-10	858.644020179484	-0.664305734534383	0.0113294632139986	1.99159658803919	1.3736673693938	0.169544971509653	0.907785068857959
22:34275653[b37]T,C	rs16993219	chr22	34275653	T	C	-0.20007909001918295	5860set_5overlaps_oligo1608	469.8682051291	0.750880387944763	0.0416997515676637	745.903852971286	0.455440870527683	0.198368220457596	-0.29543951741708	-0.216149912792744	0.828870894394073	0.997641460828378
22:34276269[b37]C,T	rs12106531	chr22	34276269	C	T	0.6685411539239724	5860set_5overlaps_oligo1610	550.983663673318	0.40373259449536	0.247744433965001	253.6006079224	0.637991568093155	0.248859096578605	0.234258973597795	0.152066318404697	0.879134629234376	0.997641460828378
22:34276497[b37]T,C	rs76342614	chr22	34276497	T	C	-0.20062030178423132	5860set_5overlaps_oligo1612	2721.22396623707	-1.39939313819165	4.57009628336333e-14	2704.0463875625	-1.21947112469574	1.1482935390689e-11	0.179922013495919	0.11429435755749	0.909004455206867	0.997641460828378
22:34277511[b37]T,C	rs16993223	chr22	34277511	T	C	-0.2017998454961492	5860set_5overlaps_oligo1614	363.552347468333	-1.16112067277079	1.18434408623924e-05	117.871691509158	-4.72010108417992	1.63589540000309e-13	-3.55898041140912	-2.48477772413898	0.012963234781107	0.270642498811313
22:34279670[b37]A,G	rs116141369	chr22	34279670	A	G	-0.15085404091690446	5860set_5overlaps_oligo1616	491.443861515993	1.61893820436698	8.56275778343653e-08	777.601042906613	2.85327156807079	2.22794762046116e-27	1.23433336370381	0.847261092579683	0.396849607984246	0.997641460828378
22:34281047[b37]T,C	rs5754739	chr22	34281047	T	C	-0.2798123897838297	5860set_5overlaps_oligo1618	867.848755964814	0.614315250673344	0.0161278474775088	1468.33887760163	0.165593375380491	0.558498397525944	-0.448721875292854	-0.322703080459763	0.746920118994973	0.997641460828378
22:34281745[b37]G,A	rs2413206	chr22	34281745	G	A	-0.2346249839205897	5860set_5overlaps_oligo1622	428.744534215148	-0.821897065059521	0.0837350926784657	263.502416129612	0.917262012569797	0.0160845696538885	1.73915907762932	1.19818718534061	0.230844153050665	0.979257278592249
22:34283144[b37]G,T	rs933215	chr22	34283144	G	T	-0.2605773947772317	5860set_5overlaps_oligo1626	325.659066390837	-1.37556269905465	5.74472977564772e-06	488.69344478419	0.274317345556072	0.493738707813385	1.64988004461072	1.13612548491915	0.255904050557278	0.986872783043137
22:34283495[b37]C,A	rs114369852	chr22	34283495	C	A	-0.1531608195432491	5860set_5overlaps_oligo1628	818.568478066624	2.80576703226792	1.87850659394261e-23	3054.64549025498	2.73018568678955	5.82189464406544e-88	-0.0755813454783718	-0.0633170298556531	0.949514055108734	0.997641460828378
22:34284326[b37]T,C	rs5754748	chr22	34284326	T	C	-0.15332274560572873	5860set_5overlaps_oligo1632	197.27035700697	-0.97315998872046	0.0433301019213706	297.297288735532	0.757314144737762	0.328825953357279	1.73047413345822	1.19214990665266	0.233202471240104	0.979257278592249
22:34284501[b37]G,A	rs16993242	chr22	34284501	G	A	0.6720675324190309	5860set_5overlaps_oligo1634	991.010397192753	-0.424499372377563	0.141051796121805	462.185368174599	-0.11705169315725	0.772651397154863	0.307447679220314	0.202942939364876	0.839179631790631	0.997641460828378
22:34284609[b37]C,T	rs5749689	chr22	34284609	C	T	-0.15655442165519112	5860set_5overlaps_oligo1636	323.46436445835	0.557629552521893	0.164442819017545	751.427383137952	-0.722215324995782	0.0539157347969275	-1.27984487751767	-0.900452469464784	0.3678795088216	0.997641460828378
22:34287350[b37]T,C	rs17747599	chr22	34287350	T	C	-0.2395053685105523	5860set_5overlaps_oligo1640	957.975645761477	2.63876889013409	5.96144953189774e-11	699.063544500934	1.36256498028231	1.2738113264255e-06	-1.27620390985178	-0.897921476051383	0.3692274142721	0.997641460828378
22:34288389[b37]A,G	rs7285532	chr22	34288389	A	G	0.4880726149520766	5860set_5overlaps_oligo1642	794.053487878992	-0.289272128262181	0.591618006847146	566.490901423924	1.59283822270205	0.000835357275298968	1.88211035096424	1.29755877126189	0.194438997281463	0.951275831261225
22:34288512[b37]C,T	rs55819147	chr22	34288512	C	T	-0.2398576462503173	5860set_5overlaps_oligo1644	822.575609283373	0.485308972174888	0.0497027702379123	754.811723939968	-0.764726384072064	0.00836568033621221	-1.25003535624695	-0.879730587559711	0.379005275101203	0.997641460828378
22:34289637[b37]C,T	rs56876495	chr22	34289637	C	T	0.6820121408970015	5860set_5overlaps_oligo1646	219.473247696995	0.542046502305734	0.196157368053878	175.182963010817	-0.00309457794237709	0.993660850863971	-0.545141080248111	-0.389728221867389	0.696737525375699	0.997641460828378
22:34290235[b37]A,C	rs1005680	chr22	34290235	A	C	-0.19173982425901626	5860set_5overlaps_oligo1648	296.095751762261	1.61643618458993	0.000555560520135429	499.153799626178	-1.6224148924488	6.98241956734309e-09	-3.23885107703873	-2.26224203827782	0.0236824533346901	0.367521281161876
22:34290716[b37]A,G	rs36006309	chr22	34290716	A	G	0.3451910313579038	5860set_5overlaps_oligo1650	474.33246074931	0.328292539855904	0.499906218830702	1874.9682577066	1.7699247819102	3.71892232575845e-12	1.4416322420543	0.991363469710164	0.321508131134253	0.997641460828378
22:34291613[b37]C,T	rs3919426	chr22	34291613	C	T	0.4013191195027863	5860set_5overlaps_oligo1654	544.718227574356	0.822053212291561	0.0196869809942115	198.247371999097	1.14574747656959	0.10203714723964	0.323694264278028	0.214236640255582	0.830362524533044	0.997641460828378
22:34291750[b37]A,G	rs2213360	chr22	34291750	A	G	0.4010997414906408	5860set_5overlaps_oligo1656	946.577224640011	-0.339492158705259	0.438271720924425	285.841522272458	-0.273732118957388	0.539146899271097	0.0657600397478701	0.0349354535156294	0.972131210041433	0.997641460828378
22:34293516[b37]T,C	rs5754752	chr22	34293516	T	C	0.2790183491391469	5860set_5overlaps_oligo1658	149.064568321435	0.26838620725963	0.650953758289671	1100.99939735598	1.25755697851723	0.00093611302498056	0.989170771257605	0.676838017278527	0.498508734147081	0.997641460828378
22:34295282[b37]A,T	rs77557632	chr22	34295282	A	T	-0.11485402329083025	5860set_5overlaps_oligo1660	20.6985133426267	-1.37816922561354	0.369547286117022	17.4652223526292	-0.517387770466114	0.700400840150809	0.860781455147422	0.587589074897113	0.556808145903202	0.997641460828378
22:34295874[b37]C,T	rs2267316	chr22	34295874	C	T	-0.19728219727063676	5860set_5overlaps_oligo1662	599.495626704127	0.741863037797193	0.0264366232712557	638.258947237245	0.307260816604658	0.388518729394137	-0.434602221192535	-0.312887900868313	0.754365830106972	0.997641460828378
22:34296265[b37]G,A	rs12170438	chr22	34296265	G	A	-0.2314806442461799	5860set_5overlaps_oligo1666	95.3179293199112	-0.0533032323464756	0.94322008979394	228.543762286061	-1.65570653594191	0.00056461126710928	-1.60240330359544	-1.12467672157427	0.260726049482122	0.990619511806194
22:34296745[b37]G,A	rs35838699	chr22	34296745	G	A	-0.17363490144588298	5860set_5overlaps_oligo1668	315.172675134113	1.5170501917302	0.0217461026668059	602.006377173902	2.04409840722204	1.16090184820835e-06	0.527048215491837	0.355596728655294	0.722142593882319	0.997641460828378
22:34297551[b37]G,A	rs34871405	chr22	34297551	G	A	-0.17304312614064754	5860set_5overlaps_oligo1670	553.695777341042	1.1380916039086	0.00315866470033063	2449.10153074982	-2.07171699617389	1.74850852405292e-19	-3.20980860008249	-2.24205336190652	0.0249579237208754	0.380614020679565
22:34298679[b37]A,G	rs16993257	chr22	34298679	A	G	0.7047683331272128	5860set_5overlaps_oligo1672	493.776837982106	-0.843368561264573	0.0237090123956997	67.8803229356434	2.10644882756009	0.0234048940706006	2.94981738882467	2.0397679113157	0.041373447278756	0.508753152554873
22:34299268[b37]A,G	rs73406702	chr22	34299268	A	G	0.7047683331272128	5860set_5overlaps_oligo1674	771.782383259386	0.804729808706343	0.0140058261330161	892.780563170751	0.286610849401222	0.278708298720245	-0.518118959305121	-0.370943981962296	0.710679255534001	0.997641460828378
22:34300358[b37]A,G	rs5999134	chr22	34300358	A	G	0.2790631975928193	5860set_5overlaps_oligo1678	466.972659370447	0.0937984173976133	0.717587621222606	561.184063307529	-0.879821638676278	0.0211201514977985	-0.973620056073891	-0.687582409300741	0.491715788733557	0.997641460828378
22:34300494[b37]A,T	rs55833428	chr22	34300494	A	T	0.7047683331272128	5860set_5overlaps_oligo1680	483.437511569145	-0.0789063222063327	0.86723348932554	470.645191396582	-0.470916302500634	0.263797239347804	-0.392009980294302	-0.283280200095459	0.776962053950448	0.997641460828378
22:34303040[b37]T,A	rs10427743	chr22	34303040	T	A	0.6931582686749863	5860set_5overlaps_oligo1682	575.258006139155	-0.256509396061172	0.480919536792387	453.594632498213	-0.541532165212962	0.0867717345971408	-0.28502276915179	-0.208908782503268	0.834519447986411	0.997641460828378
22:34304073[b37]C,T	rs1540292	chr22	34304073	C	T	0.3918893002224765	5860set_5overlaps_oligo1684	1899.06010474937	-0.91322716038122	3.30432223729088e-07	1043.13031343594	0.114550238171718	0.65699064820388	1.02777739855294	0.703675146405883	0.481635101495317	0.997641460828378
22:34305518[b37]T,G	rs8137682	chr22	34305518	T	G	-0.1832088407609296	5860set_5overlaps_oligo1688	1144.56350214489	0.317945255349021	0.249597972362768	593.924992588673	0.572334269596867	0.0737627038953421	0.254389014247847	0.166059576508589	0.868110065676136	0.997641460828378
22:34306150[b37]T,G	rs16993269	chr22	34306150	T	G	0.6735308969244663	5860set_5overlaps_oligo1690	1432.66978522032	2.27940442100723	2.73738272683367e-11	870.869168616917	0.887032489209805	0.000160861380356408	-1.39237193179742	-0.978674870580659	0.327740652403294	0.997641460828378
22:34306355[b37]A,T	rs17747744	chr22	34306355	A	T	-0.26552159796935737	5860set_5overlaps_oligo1692	1263.05603791118	0.309638562299667	0.368064170787127	1296.90288319976	-1.08851116901907	6.89547098681581e-05	-1.39814973131873	-0.982691267833886	0.325759409700198	0.997641460828378
22:34310288[b37]T,C	rs60220430	chr22	34310288	T	C	0.4801015736562713	5860set_5overlaps_oligo1694	366.432862967182	-0.236624840079236	0.63158604046428	2826.86638431654	-1.88364848417476	2.51877308524917e-13	-1.64702364409553	-1.15569424171523	0.247806244329366	0.983123212021327
22:34312401[b37]T,G	rs2267319	chr22	34312401	T	G	-0.15673336869725465	5860set_5overlaps_oligo1698	999.576080459647	-1.26670570610633	0.000213293429782129	249.708548697522	-0.132972563298783	0.764650909756232	1.13373314280755	0.777329546946843	0.436964367019151	0.997641460828378
22:34312954[b37]G,T	rs5999143	chr22	34312954	G	T	0.24351509907934346	5860set_5overlaps_oligo1700	7.43071704772201	-2.08366910453339	0.424913637582534	696.578674338317	-0.555344053276144	0.0418740677129709	1.52832505125724	1.05162737458833	0.292970543257869	0.991834323881252
22:34314645[b37]A,C	rs5754758	chr22	34314645	A	C	0.20646578073380764	5860set_5overlaps_oligo1702	16.5543836766671	0.308127052921392	0.897229673552357	5.67681881488588	-3.82787183124459	0.160216622655162	-4.13599888416599	-2.88588811235767	0.00390310888343347	0.119907388162924
22:34315423[b37]T,G	rs2267325	chr22	34315423	T	G	0.4593254991634727	5860set_5overlaps_oligo1706	440.26523045958	1.03959811707525	0.00173137202500663	704.323245107289	0.41978104151189	0.0474847069478461	-0.619817075563356	-0.44163872193926	0.658750658887136	0.997641460828378
22:34319286[b37]T,C	rs5749693	chr22	34319286	T	C	0.4582575969307102	5860set_5overlaps_oligo1708	96.4252307473408	-0.50937057143426	0.399646289366664	89.2975029990081	0.48272238371366	0.603101522208285	0.99209295514792	0.678869353136962	0.497220645590896	0.997641460828378
22:34320457[b37]G,A	rs12628949	chr22	34320457	G	A	0.4572678185426453	5860set_5overlaps_oligo1710	678.624185102948	0.979096698357809	0.000204722176835783	1621.14466510501	0.517118715657255	0.0275591061308899	-0.461977982700554	-0.331917971558772	0.739951199633561	0.997641460828378
22:34326955[b37]G,A	rs1962595	chr22	34326955	G	A	0.20614447060442653	5860set_5overlaps_oligo1712	949.946680234568	-0.262168630723951	0.546710052339446	1209.04289413233	-0.0913691977179639	0.756534771707827	0.170799433005987	0.107952859018647	0.914033086645985	0.997641460828378
22:34327681[b37]C,T	rs56735792	chr22	34327681	C	T	0.498280125082967	5860set_5overlaps_oligo1714	10.9019768250045	0.244303739366084	0.880221679173827	42.7229508541431	0.0660562462951059	0.952131312398307	-0.178247493070978	-0.134684690098899	0.892861178417787	0.997641460828378
22:34328072[b37]C,T	rs6518842	chr22	34328072	C	T	0.5201243941603095	5860set_5overlaps_oligo1716	118.645064303582	-1.04430678834662	0.231666285743679	814.014251582923	-1.47673287572782	0.00110858922694774	-0.432426087381205	-0.311375176546493	0.755515422828486	0.997641460828378
22:34328332[b37]G,A	rs2005638	chr22	34328332	G	A	0.16932546687888494	5860set_5overlaps_oligo1718	880.153210939856	1.05843153075312	0.00483205344058536	1255.4786920247	1.09397701061793	6.86657745814932e-06	0.0355454798648029	0.0139320118291777	0.98888422245891	0.997641460828378
22:34328451[b37]G,A	rs7288381	chr22	34328451	G	A	0.5178781825862083	5860set_5overlaps_oligo1720	2768.15588796109	-1.59010150639656	4.22045656868923e-19	1625.64716366289	-0.334566815533336	0.15883292654613	1.25553469086323	0.86199904806841	0.388688041669272	0.997641460828378
22:34329732[b37]A,G	rs73882361	chr22	34329732	A	G	0.5186272147209339	5860set_5overlaps_oligo1722	1501.90743322349	-1.43717800298877	5.12347468481081e-06	59.2480433966319	1.53616204063061	0.175231205052337	2.97334004361938	2.05611952160568	0.0397709970051343	0.507274466977654
22:34334357[b37]C,T	rs11089638	chr22	34334357	C	T	-0.1941424014340417	5860set_5overlaps_oligo1726	3075.19480265857	-2.42438630883203	2.22378923299841e-32	1043.04133397972	-0.841491205235962	0.0142120528631228	1.58289510359607	1.08956136788695	0.275906408373277	0.990619511806194
22:34334964[b37]T,C	rs130497	chr22	34334964	T	C	0.09761320911031043	5860set_5overlaps_oligo1728	934.128894964333	2.13030436348219	2.76946902886665e-09	841.855232770911	1.7869770855601	3.42514240122275e-11	-0.343327277922091	-0.2494387572821	0.803021408391863	0.997641460828378
22:34336228[b37]C,G	rs713901	chr22	34336228	C	G	0.4424561530328897	5860set_5overlaps_oligo1730	170.068628132426	1.2547274866657	0.128581584766189	503.998620062251	1.05882686643958	0.00355394492622255	-0.195900620226122	-0.146956138970619	0.883166640390842	0.997641460828378
22:34337383[b37]C,T	rs11703032	chr22	34337383	C	T	-0.15795541714435407	5860set_5overlaps_oligo1732	135.69606492617	-0.742276849833485	0.302181727748482	43.3267599127315	1.44628514779736	0.350450212145622	2.18856199763084	1.51058650740596	0.130893833746021	0.833113369678079
22:34340447[b37]G,A	rs2001040	chr22	34340447	G	A	0.22749469863637925	5860set_5overlaps_oligo1738	736.389397463012	-0.445378902865718	0.218671434250264	1728.0400863437	-0.444991165899769	0.0354243319385774	0.000387736965949459	-0.0105076492369152	0.991616263179515	0.997641460828378
22:34343150[b37]G,C	rs1894432	chr22	34343150	G	C	0.44299855766464	5860set_5overlaps_oligo1740	1295.16283238999	-0.360377219093908	0.285241212250116	1253.95163048308	1.00154793261531	0.000287291061662018	1.36192515170922	0.935955638831988	0.349296028455834	0.997641460828378
22:34344440[b37]C,G	rs16993331	chr22	34344440	C	G	0.488586914802641	5860set_5overlaps_oligo1742	557.413419223241	0.229112908580257	0.488987199038465	330.577281152926	-0.0520356112134884	0.888002711936014	-0.281148519793745	-0.206215624939981	0.83662248320736	0.997641460828378
22:34344982[b37]G,C	rs130512	chr22	34344982	G	C	-0.2295427138855711	5860set_5overlaps_oligo1744	333.836363343354	0.935589413252396	0.160952240422999	2948.40588256426	-1.93819789721488	1.9108829242217e-12	-2.87378731046728	-2.00847049360883	0.0445933184802105	0.534751281940376
22:34345730[b37]G,T	rs113357959	chr22	34345730	G	T	-0.15614258156567212	5860set_5overlaps_oligo1748	1169.40962874849	0.397494526935343	0.0553357111631564	2843.61826400899	0.789966447337109	3.20196261329284e-09	0.392471920401766	0.262046950758742	0.793285245057948	0.997641460828378
22:34347559[b37]A,G	rs130516	chr22	34347559	A	G	0.1823827388266355	5860set_5overlaps_oligo1750	259.623689067769	0.49182623622259	0.388217628298896	145.654643060482	-0.555572680802615	0.352238105598007	-1.04739891702521	-0.738869272643476	0.459986382432529	0.997641460828378
22:34353546[b37]A,G	rs2413209	chr22	34353546	A	G	0.208496983371877	5860set_5overlaps_oligo1754	1320.33498346969	-0.915613996438806	6.84184900765277e-05	566.367087189216	-0.60977243575473	0.242623719278557	0.305841560684076	0.201826457207004	0.840052397290154	0.997641460828378
22:34354235[b37]C,T	rs73408488	chr22	34354235	C	T	0.5065262807606714	5860set_5overlaps_oligo1756	430.729196622805	0.372587040789286	0.188407897952417	630.479971512166	0.308195444090053	0.339370510166133	-0.0643915966992332	-0.0555385536217367	0.955709415984937	0.997641460828378
22:34356519[b37]A,G	rs5994816	chr22	34356519	A	G	0.4926372919387849	5860set_5overlaps_oligo1758	2.71457939402961	-5.38672482507834	0.0767479620475184	7.70389798266659	-2.28201309924714	0.31692183200238	3.1047117258312	2.14744163509221	0.0317581390173109	0.429936696207768
22:34357489[b37]A,G	rs4820126	chr22	34357489	A	G	0.3622330083740892	5860set_5overlaps_oligo1760	25.2143763709261	-1.54034801952236	0.192192147926586	53.5978417404409	-4.0671088925502	5.90156813965324e-06	-2.52676087302783	-1.76723747315033	0.0771884664120541	0.700002904774316
22:34367809[b37]G,T	rs12158449	chr22	34367809	G	T	0.29923362640999057	5860set_5overlaps_oligo1764	1823.22007373195	1.89874032034263	6.87900681745997e-23	1392.82305402388	0.938611265450367	1.66636078758538e-06	-0.960129054892266	-0.678204233424384	0.497642208741982	0.997641460828378
22:34370989[b37]T,G	rs5999162	chr22	34370989	T	G	0.36269544456542185	5860set_5overlaps_oligo1766	1543.42750955558	-1.35969724783224	2.68630105242502e-09	284.065346137684	1.21313813145694	0.00323936311847351	2.57283537928918	1.77771148273415	0.0754512527947619	0.689657115199985
22:34371108[b37]C,G	rs5749704	chr22	34371108	C	G	0.34061826833679304	5860set_5overlaps_oligo1768	357.265223268043	-2.02442629579851	8.79571019944866e-05	78.1542385852777	-0.0201024420713323	0.983331950855981	2.00432385372717	1.38251463984023	0.166813738501398	0.898132595790459
22:34373840[b37]T,A	rs58833213	chr22	34373840	T	A	-0.09823074513530627	5860set_5overlaps_oligo1770	32.6663437847553	-0.14227627755202	0.91146176926124	7.65566562351224	-6.29463056465755	0.00242510690139613	-6.15235428710553	-4.28754358206175	1.8065981994502e-05	0.00142526155935236
22:34375707[b37]A,G	rs5749705	chr22	34375707	A	G	0.3619497033926184	5860set_5overlaps_oligo1772	1283.28451030166	0.638561511129672	0.00091597031203313	1208.34822677879	0.283991027164772	0.32718865333056	-0.354570483964899	-0.257254393961992	0.796982396216986	0.997641460828378
22:34378012[b37]G,A	rs12169215	chr22	34378012	G	A	0.3654406495092205	5860set_5overlaps_oligo1776	84.3925795969461	1.15414997269108	0.224339077722536	3589.18096603673	-0.835706252110911	2.4584498186201e-06	-1.98985622480199	-1.39401193176105	0.16331400157528	0.898132595790459
22:34385006[b37]G,C	rs7510845	chr22	34385006	G	C	0.3854867559736677	5860set_5overlaps_oligo1778	1246.29069244665	1.03784074127733	0.000138701632584135	791.572801845734	0.638718230170503	0.0729234471119493	-0.399122511106825	-0.288224426545954	0.773174952105423	0.997641460828378
22:34387509[b37]C,T	rs77368045	chr22	34387509	C	T	0.3643215203723976	5860set_5overlaps_oligo1782	518.466711384109	0.286544735635196	0.470360711446752	544.943031409092	0.958834310795991	0.00232592423623286	0.672289575160795	0.456560252204003	0.647987154149019	0.997641460828378
22:34393561[b37]A,C	rs13347191	chr22	34393561	A	C	0.4047557824797627	5860set_5overlaps_oligo1788	1789.29896305209	-0.453040922531667	0.0205116939178478	1566.10391327134	-0.181427874497537	0.408731358217189	0.27161304803413	0.17803274410182	0.858697260429016	0.997641460828378
22:34393744[b37]G,C	rs7286986	chr22	34393744	G	C	0.3371184627957381	5860set_5overlaps_oligo1790	1656.58537625378	0.097979260011424	0.78834260183812	1142.53843096107	1.02546006452031	0.000771813243383046	0.927480804508881	0.633954664872917	0.526110408879586	0.997641460828378
22:34395187[b37]T,C	rs243241	chr22	34395187	T	C	0.34599423624184283	5860set_5overlaps_oligo1792	2293.13738274911	-0.361920399205391	0.0299798210812492	2286.23004975745	-2.92055913577001	8.85372113496708e-42	-2.55863873656462	-1.78939714883234	0.0735508781859776	0.682504402070432
22:34395376[b37]C,T	rs243242	chr22	34395376	C	T	0.3455306532918381	5860set_5overlaps_oligo1794	931.84803201512	-1.66804662937131	2.45488398143085e-08	92.023643721806	1.14960815285004	0.297705818604088	2.81765478222135	1.94789599222553	0.0514274094543905	0.588833368034691
22:34396981[b37]G,T	rs5754792	chr22	34396981	G	T	-0.16546078287296176	5860set_5overlaps_oligo1796	2047.37507768974	-0.0472109362180695	0.760186126659244	2248.98856634605	0.0111347245202395	0.956441208595801	0.058345660738309	0.029781399385063	0.976241393327221	0.997641460828378
22:34397657[b37]A,T	rs181686	chr22	34397657	A	T	0.34521478437247816	5860set_5overlaps_oligo1798	243.435519734291	0.113481346695929	0.823225723278132	287.284059712061	0.560717598417759	0.197205729294365	0.447236251721831	0.300115995743346	0.764088678435434	0.997641460828378
22:34401418[b37]A,T	rs243248	chr22	34401418	A	T	0.3438228747577145	5860set_5overlaps_oligo1800	125.029847582735	1.17928667020687	0.0454937392381813	254.03896994804	-1.3745026131351	0.0227845745598301	-2.55378928334198	-1.78602608506814	0.0740950346945205	0.682615208519043
22:34405926[b37]A,G	rs243230	chr22	34405926	A	G	-0.2519541873287521	5860set_5overlaps_oligo1806	3128.47637526642	-0.855899845166116	2.40436729118707e-07	1179.48251144474	-0.363091821154425	0.126983890786498	0.492808024011691	0.331794897092319	0.740044137753137	0.997641460828378
22:34406922[b37]C,T	rs1817923	chr22	34406922	C	T	0.3891891281847531	5860set_5overlaps_oligo1808	2680.48094888494	-1.68405892182499	3.09792422305306e-16	1916.34800724008	-0.486711401010217	0.037540423696959	1.19734752081477	0.821550640488019	0.411332691451403	0.997641460828378
22:34407521[b37]T,C	rs1894478	chr22	34407521	T	C	0.3872929554768577	5860set_5overlaps_oligo1810	621.257497592654	-0.0880641980097377	0.824805969016022	210.065964946974	0.960862974890962	0.112678605436949	1.0489271729007	0.718377265315243	0.472524700854705	0.997641460828378
22:34408937[b37]A,C	rs5994822	chr22	34408937	A	C	-0.2459656430205034	5860set_5overlaps_oligo1812	133.116756678969	-0.5493260178793	0.454874009700481	18.3174573759009	-2.40515739005003	0.103233488682258	-1.85583137217073	-1.30084548526406	0.193311349161436	0.951275831261225
22:34415695[b37]G,A	rs1565956	chr22	34415695	G	A	-0.19314639964089828	5860set_5overlaps_oligo1814	1872.07342451443	-0.160161375078977	0.448821235669011	1146.37229876784	-0.118092453985554	0.638805960644061	0.0420689210934233	0.0184667367422852	0.985266513272851	0.997641460828378
22:34420138[b37]T,C	rs242889	chr22	34420138	T	C	0.24288658840077124	5860set_5overlaps_oligo1818	1328.66946064001	-0.0108206382538598	0.968912085732783	788.2125457788	0.31522731790801	0.519503053547415	0.326047956161869	0.215872792839682	0.829086905246259	0.997641460828378
22:34423420[b37]G,T	rs129313	chr22	34423420	G	T	0.2401603489499571	5860set_5overlaps_oligo1822	400.651794450552	-0.266318675617003	0.527942162260513	564.780774658433	1.43990533098878	2.94766258312617e-06	1.70622400660578	1.17529259920865	0.239877674362719	0.979257278592249
22:34423884[b37]A,T	rs762890	chr22	34423884	A	T	0.2434095801764753	5860set_5overlaps_oligo1824	65.986811465944	1.60889214053615	0.105500022001555	24.2406712520083	-0.830246064006176	0.665619193164757	-2.43913820454232	-1.70632718304287	0.0879471797041865	0.737637906073842
22:34423992[b37]C,T	rs73410761	chr22	34423992	C	T	0.37806942622256706	5860set_5overlaps_oligo1826	1408.95738960505	0.898635374393718	0.000189588079955476	1763.02780121806	1.26576015956191	3.97100172469023e-15	0.367124785168194	0.244427065549185	0.806900082081366	0.997641460828378
22:34424170[b37]T,G	rs129315	chr22	34424170	T	G	0.2434095801764753	5860set_5overlaps_oligo1828	696.506634867172	0.694685915949733	0.0491752946012399	951.969232628728	0.23640700175763	0.340871471817522	-0.458278914192103	-0.329346589747747	0.741893732987119	0.997641460828378
22:34425090[b37]C,T	rs242891	chr22	34425090	C	T	0.2403954556051955	5860set_5overlaps_oligo1830	1007.3580763441	0.684845655035499	0.0460105312959026	490.028440109578	-0.347595846849679	0.406973454588322	-1.03244150188518	-0.728471729277316	0.466324868370896	0.997641460828378
22:34425834[b37]C,T	rs5749715	chr22	34425834	C	T	-0.21857650777221585	5860set_5overlaps_oligo1832	156.922492001776	-0.933637387386864	0.0719617148663903	49.9767207812706	0.979532003439885	0.349983785805514	1.91316939082675	1.3191492473474	0.187119221764459	0.946027842439825
22:34426186[b37]G,A	rs73410766	chr22	34426186	G	A	0.3835761184546728	5860set_5overlaps_oligo1834	328.678720424055	0.848396486741912	0.0781620391306112	217.494302821438	0.824665635211869	0.14848360181058	-0.0237308515300428	-0.0272735187049988	0.978241578021538	0.997641460828378
22:34426481[b37]C,T	rs113609958	chr22	34426481	C	T	0.3769681567338172	5860set_5overlaps_oligo1838	774.225679468707	1.09376529715864	0.0343347609115601	772.051619524182	-0.873945666285006	0.00255416409557156	-1.96771096344364	-1.37861780696257	0.168012623326794	0.902355610730661
22:34432074[b37]G,C	rs73410770	chr22	34432074	G	C	0.3799683397998581	5860set_5overlaps_oligo1842	125.837307732193	0.644673635243622	0.296985495716705	204.584468333522	-0.12692219674995	0.863759933652259	-0.771595831993573	-0.547146671492771	0.584277970316907	0.997641460828378
22:34434827[b37]C,T	rs16993431	chr22	34434827	C	T	0.3200461338717496	5860set_5overlaps_oligo1844	2709.11997244969	-1.19339840694349	3.05054273689557e-08	1626.41239399656	-0.0339293186151793	0.860901759638947	1.15946908832831	0.795219710930138	0.426485707903493	0.997641460828378
22:34436115[b37]G,T	rs242897	chr22	34436115	G	T	0.14704075296399907	5860set_5overlaps_oligo1846	816.150732688437	0.105304806390847	0.79226507614195	3036.36124663747	-1.16489357957711	2.83085638972837e-07	-1.27019838596796	-0.893746777787414	0.371457391103834	0.997641460828378
22:34441926[b37]T,C	rs10483176	chr22	34441926	T	C	0.3226439131982822	5860set_5overlaps_oligo1848	1030.26930632583	0.774252617965881	0.00109508588616826	622.100603368372	0.623312315176302	0.0256319795765204	-0.150940302789578	-0.115702286220905	0.907888494281651	0.997641460828378
22:34443682[b37]C,T	rs16993451	chr22	34443682	C	T	0.3229585812760009	5860set_5overlaps_oligo1850	17.8255768391628	-1.01045932284986	0.560670967969272	52.0862069949785	0.138214099003148	0.871829420382034	1.14867342185301	0.787715178275747	0.43086332530752	0.997641460828378
22:34448655[b37]G,A	rs9609922	chr22	34448655	G	A	-0.1280555874015388	5860set_5overlaps_oligo1854	824.85967172691	0.998443660637742	0.00524413174014795	1005.58346812894	0.595059402063765	0.0704506993605301	-0.403384258573977	-0.291186950731483	0.770908342181442	0.997641460828378
22:34453968[b37]G,A	rs56807625	chr22	34453968	G	A	0.3185455518434588	5860set_5overlaps_oligo1858	970.081342500766	0.175754986172075	0.564654585753554	675.28490385226	-0.0621726577875589	0.865925281507656	-0.237927643959634	-0.176170932952663	0.860159655756932	0.997641460828378
22:34457338[b37]T,A	rs60625940	chr22	34457338	T	A	0.3783127415040092	5860set_5overlaps_oligo1860	790.765324905878	1.15648112513366	0.000114250820799733	1777.89788236989	0.645921902128922	0.0202859278285758	-0.510559223004739	-0.365688883719445	0.714597241958874	0.997641460828378
22:34459957[b37]T,C	rs12165351	chr22	34459957	T	C	0.2657512252337021	5860set_5overlaps_oligo1862	928.060283332523	0.138687168588893	0.687839476731991	2202.73366442236	-0.152115597730171	0.577036599868406	-0.290802766319064	-0.212926707434842	0.831384130500945	0.997641460828378
22:34460106[b37]G,A	rs73410788	chr22	34460106	G	A	0.31728877181570403	5860set_5overlaps_oligo1864	1164.94979569455	0.0192350799506116	0.943471004904315	702.521055673514	0.0449164261274498	0.896008969549283	0.0256813461768382	0.00707502772931534	0.994354991702005	0.997856441267019
22:34465308[b37]T,C	rs7292323	chr22	34465308	T	C	-0.17373505966062475	5860set_5overlaps_oligo1868	1329.33678910639	-1.87835349603554	5.54046378001121e-10	809.212146204582	-1.70332515723466	4.61580760508668e-06	0.175028338800872	0.110892553543542	0.911701550594058	0.997641460828378
22:34465496[b37]C,T	rs73410790	chr22	34465496	C	T	0.3723527973315087	5860set_5overlaps_oligo1870	3116.55796654948	0.304194430825494	0.0384563402443207	3356.46993680739	0.282995719362044	0.0295557448876051	-0.02119871146345	-0.0255133191046592	0.979645524836735	0.997641460828378
22:34467559[b37]A,G	rs73410795	chr22	34467559	A	G	0.3673366507793053	5860set_5overlaps_oligo1872	1094.96517183537	-0.260976957265841	0.341415818031729	301.606073152445	-0.262192310252244	0.547050504368609	-0.00121535298640207	-0.0116220260957098	0.990727173562537	0.997641460828378
22:34467876[b37]A,G	rs5999194	chr22	34467876	A	G	-0.1279169359255882	5860set_5overlaps_oligo1874	817.710222960019	0.51750333336527	0.074990701436992	1362.44151479602	-1.23894564186069	2.2866912640889e-07	-1.75644897522596	-1.23176050150234	0.218038561989014	0.966027338766595
22:34469674[b37]G,C	rs5999197	chr22	34469674	G	C	-0.1023424592940878	5860set_5overlaps_oligo1878	1940.16996878791	-0.311504870371681	0.273919185388164	2661.51648457283	0.0238852935650048	0.901191654241564	0.335390163936686	0.222366963761928	0.824028227130148	0.997641460828378
22:34469959[b37]A,G	rs10427696	chr22	34469959	A	G	0.3431489750343128	5860set_5overlaps_oligo1880	723.595660722457	-1.15378653789786	0.00869123439583138	1241.98377615158	-0.185976986918324	0.437518187472106	0.967809550979539	0.661988913197642	0.507978327024025	0.997641460828378
22:34470167[b37]A,G	rs5754819	chr22	34470167	A	G	-0.21344330110584367	5860set_5overlaps_oligo1882	649.19014333714	0.280325004206224	0.322987183409629	755.324102923341	-0.727645771971969	0.00305955437392553	-1.00797077617819	-0.711461074069995	0.476798564202094	0.997641460828378
22:34470383[b37]G,A	rs762868	chr22	34470383	G	A	0.3428086163313359	5860set_5overlaps_oligo1884	28.0597310151174	-3.40876425756067	0.0158906799806341	13.7384633144158	-4.71919102868318	0.00882348975040704	-1.31042677112251	-0.921711260639511	0.35667920531133	0.997641460828378
22:34472184[b37]G,A	rs66509328	chr22	34472184	G	A	0.3173799044568879	5860set_5overlaps_oligo1886	2231.78649262022	-0.593144504439439	0.000569462208280457	854.814493903238	0.347376266737042	0.190472000852362	0.940520771176481	0.643019307235943	0.520211571986881	0.997641460828378
22:34475700[b37]T,A	rs13053385	chr22	34475700	T	A	0.301328680571258	5860set_5overlaps_oligo1888	430.088044495558	2.11920278252871	0.000163595726690466	320.593145124045	0.936657876552997	0.161571809005811	-1.18254490597571	-0.832815069274808	0.404949034609398	0.997641460828378
22:34476580[b37]T,C	rs71313188	chr22	34476580	T	C	0.301328680571258	5860set_5overlaps_oligo1892	1417.02612013239	1.53915897950143	6.96609306606295e-15	768.592540203667	1.27159622154819	0.00508326459557857	-0.267562757953241	-0.196771576849015	0.844006294626989	0.997641460828378
22:34478925[b37]G,A	rs5754831	chr22	34478925	G	A	0.23729479148470414	5860set_5overlaps_oligo1894	647.492446885352	1.46970528597269	1.87802245374612e-06	785.460236944904	0.9925943794426	0.00201581293164825	-0.477110906530092	-0.342437518572837	0.732021657529872	0.997641460828378
22:34479161[b37]G,A	rs5754832	chr22	34479161	G	A	0.2370304569803077	5860set_5overlaps_oligo1896	1305.09317543801	-1.90419606226746	9.93512764486188e-08	766.959691827817	1.00654864516605	0.00116608356272456	2.91074470743351	2.01260680791693	0.0441560102015402	0.531704322011907
22:34490492[b37]G,A	rs8138133	chr22	34490492	G	A	0.2641604679941821	5860set_5overlaps_oligo1900	840.359187842189	0.672646573286263	0.0304151635447699	217.589362989257	0.821105544906273	0.0610157625296166	0.14845897162001	0.092423042275172	0.926361932689917	0.997641460828378
22:34491943[b37]G,A	rs60664728	chr22	34491943	G	A	0.2641604679941821	5860set_5overlaps_oligo1902	404.110342253959	0.257252237693881	0.427837810051267	481.523427643375	0.367467944277968	0.305052398399387	0.110215706584086	0.0658385019015855	0.947506402635372	0.997641460828378
22:34495816[b37]C,T	rs9609944	chr22	34495816	C	T	0.1891669007859471	5860set_5overlaps_oligo1904	407.507628083112	1.86164960893643	3.52722123946e-06	1213.33609899906	0.982497263863302	2.21104241297332e-05	-0.879152345073132	-0.621913835376916	0.533998527140344	0.997641460828378
22:33603178[b37]T,C	rs16991968	chr22	33603178	T	C	-0.04848337415491656	5860set_5overlaps_oligo1910	1060.38233000208	1.04797381246902	0.00168556957087852	349.527349647452	-1.30139518746105	0.034159474005074	-2.34936899993006	-1.6439247432387	0.100191748452334	0.773492634596364
22:33603178[b37]T,C	rs16991968	chr22	33603178	T	C	-0.04848337415491656	5860set_5overlaps_oligo1912	974.470121664985	0.521268052293014	0.127210319847742	2030.89256670105	-0.186974028351182	0.421961683855673	-0.708242080644196	-0.503106750764675	0.614889220690913	0.997641460828378
22:33604365[b37]A,G	rs16991969	chr22	33604365	A	G	0.03107978249450893	5860set_5overlaps_oligo1914	685.196653265481	0.548450795099098	0.0381371618094913	947.528143628323	-0.327986832102459	0.156920818125301	-0.876437627201557	-0.620026718082094	0.535240196755486	0.997641460828378
22:33604365[b37]A,G	rs16991969	chr22	33604365	A	G	0.03107978249450893	5860set_5overlaps_oligo1916	569.636052214423	1.37494209616436	0.000524936235186072	263.593508494598	1.67466542886653	0.000106323941845544	0.29972333270217	0.197573413471147	0.84337883771704	0.997641460828378
22:33604383[b37]A,C	rs8140034	chr22	33604383	A	C	-0.052457888860565516	5860set_5overlaps_oligo1918	500.185377558167	-0.818555640842366	0.0376661831996475	627.585999364347	-1.88513241544423	0.000335332607924922	-1.06657677460186	-0.752200627289754	0.451930416470683	0.997641460828378
22:33604383[b37]A,C	rs8140034	chr22	33604383	A	C	-0.052457888860565516	5860set_5overlaps_oligo1920	1289.45060804272	-0.150573713754173	0.573423208060047	576.011798182366	1.38865022407114	0.000144782631892667	1.53922393782532	1.0592036599741	0.289507038585192	0.990619511806194
22:33604847[b37]A,G	rs60892984	chr22	33604847	A	G	-0.052457888860565516	5860set_5overlaps_oligo1922	1329.50199000965	-1.25046373562744	6.81212032699671e-05	337.986642595542	0.560898047822737	0.121413896975901	1.81136178345018	1.24837839537913	0.211892517049182	0.961177136567566
22:33604847[b37]A,G	rs60892984	chr22	33604847	A	G	-0.052457888860565516	5860set_5overlaps_oligo1924	351.091047746087	-1.34722537810007	0.00279529562359122	1759.61677368797	-1.43040737017917	1.2688238264486e-12	-0.0831819920790937	-0.0686005666099665	0.94530756784168	0.997641460828378
22:33604853[b37]T,C	rs112097977	chr22	33604853	T	C	-0.052457888860565516	5860set_5overlaps_oligo1926	528.077242616195	-1.1250093190395	0.00448162366712444	1412.54590465848	-1.13254087732283	0.000482605799214909	-0.00753155828333818	-0.0160126923886251	0.987224265931718	0.997641460828378
22:33604853[b37]T,C	rs112097977	chr22	33604853	T	C	-0.052457888860565516	5860set_5overlaps_oligo1928	1352.25005729868	-0.780831511052318	9.39988849387889e-05	381.279263340118	-2.69349162637798	2.16824384370778e-15	-1.91266011532566	-1.34034959181363	0.180131715715131	0.926847941498774
22:33619971[b37]C,T	rs5749580	chr22	33619971	C	T	0.08183876235175669	5860set_5overlaps_oligo1930	1.67992525411577	-3.48937159269929	0.253297327970636	847.321272950404	-1.08074575092282	3.4160775816672e-06	2.40862584177646	1.66356236195081	0.0961999187311711	0.766956494939172
22:33619971[b37]C,T	rs5749580	chr22	33619971	C	T	0.08183876235175669	5860set_5overlaps_oligo1932	335.284598380742	-1.76897614597346	0.0322112928952613	13.618563358676	2.3637323766113	0.363003279008907	4.13270852258477	2.862046476534	0.00420915178942673	0.123745757539673
22:33620005[b37]C,T	rs76500367	chr22	33620005	C	T	0.07757015705868298	5860set_5overlaps_oligo1936	12.2149540014908	-0.259121762486314	0.893505915882307	266.564520232433	2.69225839125057	1.24398969424461e-06	2.95138015373689	2.0408542565026	0.0412653157391883	0.508753152554873
22:33620005[b37]C,T	rs76500367	chr22	33620005	C	T	0.07757015705868298	5860set_5overlaps_oligo1938	18.8959790623148	-1.57896465681779	0.298818216866637	76.5863547507635	-0.146271215186312	0.893429712738467	1.43269344163148	0.985149724609982	0.324550531654885	0.997641460828378
22:33620005[b37]C,T	rs76500367	chr22	33620005	C	T	0.07757015705868298	5860set_5overlaps_oligo1940	21.9225375345537	-3.2622850838214	0.0311847765192187	150.176871090751	-0.0234757984179467	0.975993283660138	3.23880928540345	2.24065862331483	0.0250481962248741	0.380614020679565
22:33620085[b37]T,C	rs137468	chr22	33620085	T	C	-0.034615440621033826	5860set_5overlaps_oligo1942	4.41730733511734	-4.91225201950513	0.0349647244207569	191.957573319687	2.67227149324543	6.77044354613509e-05	7.58452351275056	5.26155171966672	1.42844694801245e-07	3.45446086927678e-05
22:33620085[b37]T,C	rs137468	chr22	33620085	T	C	-0.034615440621033826	5860set_5overlaps_oligo1944	202.745224198341	-0.753705422915423	0.233081424630735	175.802196241089	0.108198995542021	0.872336660474453	0.861904418457443	0.588369695051414	0.556284174334019	0.997641460828378
22:33632789[b37]T,C	rs58930195	chr22	33632789	T	C	0.07432349229098148	5860set_5overlaps_oligo1948	662.782553904296	-0.00507195964387254	0.988905757580122	1337.75162505265	-1.38449414957991	7.72524510551475e-07	-1.37942218993604	-0.969672947365729	0.332209539105939	0.997641460828378
22:33632851[b37]A,G	rs137477	chr22	33632851	A	G	-0.034319685270989934	5860set_5overlaps_oligo1950	1357.6987351232	0.95278517772487	7.46960288375457e-05	507.163535615886	0.312653536659426	0.325225852589947	-0.640131641065443	-0.455760251213886	0.648562390213765	0.997641460828378
22:33632851[b37]A,G	rs137477	chr22	33632851	A	G	-0.034319685270989934	5860set_5overlaps_oligo1952	2173.32908629421	-0.260019916674402	0.228330053595165	854.881780727789	1.03328290358134	0.00170777849496827	1.29330282025574	0.888253301195779	0.374404513298652	0.997641460828378
22:33635774[b37]C,T	rs141263466	chr22	33635774	C	T	0.07760264544769165	5860set_5overlaps_oligo1954	922.513612867143	1.79401318107531	1.20860049613279e-07	1095.25228988106	0.32737048246166	0.163641023124278	-1.46664269861365	-1.03030367887274	0.302867472648949	0.997641460828378
22:33635774[b37]C,T	rs141263466	chr22	33635774	C	T	0.07760264544769165	5860set_5overlaps_oligo1956	1207.86593014261	0.706226463519593	0.00346469123937936	997.996762511336	0.880663327461057	0.000105941556034879	0.174436863941464	0.110481393898435	0.912027605049065	0.997641460828378
22:33635849[b37]A,G	rs5754494	chr22	33635849	A	G	0.036028302244950405	5860set_5overlaps_oligo1958	485.813441231326	-0.0625006959961939	0.821617257785014	1206.32977024332	1.50550219190163	9.29212170589464e-19	1.56800288789782	1.07920914746042	0.280494502752278	0.990619511806194
22:33635849[b37]A,G	rs5754494	chr22	33635849	A	G	0.036028302244950405	5860set_5overlaps_oligo1960	339.318121342559	-0.271046130019584	0.576767070732176	527.154276280944	0.631607069149309	0.0615356254653367	0.902653199168893	0.616695927264599	0.537435308069314	0.997641460828378
22:33637221[b37]C,G	rs2899206	chr22	33637221	C	G	0.08189911926098124	5860set_5overlaps_oligo1966	548.64073382429	0.377964959927801	0.287065613325805	1621.2758762545	-1.60373491802077	1.75294843195129e-13	-1.98169987794858	-1.3883421038313	0.165032897056748	0.898132595790459
22:33637221[b37]C,G	rs2899206	chr22	33637221	C	G	0.08189911926098124	5860set_5overlaps_oligo1968	404.934170647066	0.357219123704146	0.311157100198422	618.592557461572	-0.278740965135405	0.458786870077574	-0.635960088839551	-0.452860425624581	0.650649249122663	0.997641460828378
22:33649822[b37]T,C	rs5998829	chr22	33649822	T	C	-0.08060422966043908	5860set_5overlaps_oligo1970	139.649593839189	0.764192444427361	0.152423427990375	310.087278217714	-0.433119880754596	0.203757655631137	-1.19731232518196	-0.843080538285712	0.399183402358055	0.997641460828378
22:33649822[b37]T,C	rs5998829	chr22	33649822	T	C	-0.08060422966043908	5860set_5overlaps_oligo1972	445.818291313171	0.0904145397172162	0.7361143333174	134.085227200982	0.265290454220569	0.701293257224575	0.174875914503353	0.110786596850579	0.911785574083406	0.997641460828378
22:33649871[b37]C,T	rs57947766	chr22	33649871	C	T	-0.03804568758158101	5860set_5overlaps_oligo1974	627.660377969659	-0.186309165596562	0.606021072962897	258.614386178918	0.940239764672104	0.0547737730365281	1.12654893026867	0.772335491441569	0.439915749865069	0.997641460828378
22:33649871[b37]C,T	rs57947766	chr22	33649871	C	T	-0.03804568758158101	5860set_5overlaps_oligo1976	501.816826179812	1.19879824801007	0.00927365392588594	550.643345037994	-0.0509082367958784	0.898436889019162	-1.24970648480595	-0.879501974859071	0.379129162806636	0.997641460828378
22:33660345[b37]G,C	rs4821137	chr22	33660345	G	C	-0.03917508670303044	5860set_5overlaps_oligo1978	833.866185935495	1.84598042635321	1.47582819872975e-05	515.544626180084	0.0588916756031443	0.858115907958215	-1.78708875075007	-1.25305952889169	0.210184043200943	0.961177136567566
22:33660345[b37]G,C	rs4821137	chr22	33660345	G	C	-0.03917508670303044	5860set_5overlaps_oligo1980	607.673433621555	1.05023134353236	0.0376904252527926	582.213312797825	-0.257361091416858	0.685816456443437	-1.30759243494921	-0.919740991512111	0.357708126094312	0.997641460828378
22:33660427[b37]T,C	rs5998831	chr22	33660427	T	C	0.0040214689899002905	5860set_5overlaps_oligo1982	449.267077481654	0.730631169883241	0.0577873843117374	584.581473943794	-0.41157813016153	0.17886990634788	-1.14220930004477	-0.804776052643855	0.420948923166181	0.997641460828378
22:33660427[b37]T,C	rs5998831	chr22	33660427	T	C	0.0040214689899002905	5860set_5overlaps_oligo1984	198.90943827725	-2.22373209400547	2.56561827680682e-05	168.323351722034	-0.411503865050776	0.439465148395533	1.8122282289547	1.24898069896055	0.211672133384836	0.961177136567566
22:33660674[b37]G,T	rs79802916	chr22	33660674	G	T	0.07576550261921551	5860set_5overlaps_oligo1986	623.89507271633	0.896147515452074	0.0185276593299027	141.525699234532	-1.24944950715449	0.175656229176876	-2.14559702260656	-1.50227406688892	0.133026343228176	0.839129798140981
22:33660674[b37]G,T	rs79802916	chr22	33660674	G	T	0.07576550261921551	5860set_5overlaps_oligo1988	523.334023968192	0.713881251668706	0.0490862949473268	633.435333284828	0.830945637399438	0.0488303177434524	0.117064385730732	0.0705993136970406	0.943716656641973	0.997641460828378
22:33660747[b37]T,C	rs75853514	chr22	33660747	T	C	0.07576550261921551	5860set_5overlaps_oligo1990	2238.04002872819	-0.289291399275246	0.0519510436607041	902.966136431451	-1.50032206862956	6.47200326813419e-08	-1.21103066935431	-0.852616750064862	0.393871870714528	0.997641460828378
22:33660747[b37]T,C	rs75853514	chr22	33660747	T	C	0.07576550261921551	5860set_5overlaps_oligo1992	743.319589524733	-0.27056564394499	0.365699080171373	2725.77735452786	-0.846825908219717	7.98189874918354e-07	-0.576260264274727	-0.411360506751316	0.6808082082957	0.997641460828378
22:33663875[b37]G,A	rs56784849	chr22	33663875	G	A	0.07403089461873955	5860set_5overlaps_oligo1994	27.3160602276243	1.46796938845016	0.336998891954347	1568.22847586168	0.325792525260625	0.139423174599476	-1.14217686318954	-0.804753504388972	0.420961937393226	0.997641460828378
22:33663875[b37]G,A	rs56784849	chr22	33663875	G	A	0.07403089461873955	5860set_5overlaps_oligo1996	12.8211738417191	-1.72262661655777	0.291070371558137	224.340747989843	1.71793657101039	0.00166950288978628	3.44056318756816	2.38090644871854	0.0172700972139047	0.312863926162019
22:33667767[b37]T,C	rs12171120	chr22	33667767	T	C	-0.032460456503966555	5860set_5overlaps_oligo2010	665.74147785136	0.71962472139618	0.0933284489405713	565.3509914854	0.205415740172162	0.654183110998469	-0.514208981224018	-0.368225987825047	0.712704734116711	0.997641460828378
22:33667767[b37]T,C	rs12171120	chr22	33667767	T	C	-0.032460456503966555	5860set_5overlaps_oligo2012	544.989581371724	1.73552223114827	0.000269613632952814	886.428334820253	-1.33072460154614	3.0489194756043e-06	-3.06624683269442	-2.14225739527955	0.0321727751947895	0.432247192663329
22:33667793[b37]T,C	rs16992028	chr22	33667793	T	C	0.014501731150432478	5860set_5overlaps_oligo2014	189.927331592621	-0.477687509116513	0.260916573288814	409.650700777988	-0.847097523135292	0.0155457959847436	-0.369410014018779	-0.267569990328354	0.789030333153276	0.997641460828378
22:33668879[b37]G,C	rs16992029	chr22	33668879	G	C	-0.020477415652627628	5860set_5overlaps_oligo2018	1204.13715917178	1.07699963939387	0.000462296695975098	369.643161952132	0.168118946452359	0.792301540860578	-0.908880692941513	-0.642579290154499	0.520497124721301	0.997641460828378
22:33668879[b37]G,C	rs16992029	chr22	33668879	G	C	-0.020477415652627628	5860set_5overlaps_oligo2020	1095.53449793613	-0.107730714256275	0.600041453528164	2041.1974386682	0.177490658863646	0.341547456831702	0.285221373119922	0.187492476876213	0.851274521684467	0.997641460828378
22:33668920[b37]G,T	rs56660136	chr22	33668920	G	T	0.055488772884984085	5860set_5overlaps_oligo2022	883.557525131207	0.428394084845123	0.28253711185364	915.156354145668	1.50818287613739	3.78427801378467e-06	1.07978879129227	0.739830505234851	0.459402846569931	0.997641460828378
22:33668920[b37]G,T	rs56660136	chr22	33668920	G	T	0.055488772884984085	5860set_5overlaps_oligo2024	1713.22846971789	0.905246863385431	8.00744218716239e-05	728.565232732221	0.704728857695398	0.117761890783605	-0.200518005690033	-0.150165882442324	0.880633742498619	0.997641460828378
22:33672233[b37]G,A	rs77915667	chr22	33672233	G	A	0.07107015687667932	5860set_5overlaps_oligo2030	384.362855368197	0.932619171148746	0.0118866001371119	385.833942704263	1.44295808101523	0.00135248982857422	0.510338909866485	0.343981370772161	0.730860296150978	0.997641460828378
22:33672233[b37]G,A	rs77915667	chr22	33672233	G	A	0.07107015687667932	5860set_5overlaps_oligo2032	502.076640167653	0.59200879872859	0.0444069588252337	301.048341221482	-0.782176158776969	0.103795911631129	-1.37418495750556	-0.96603232157546	0.334028007924793	0.997641460828378
22:33677412[b37]G,A	rs5998841	chr22	33677412	G	A	0.0212832423756158	5860set_5overlaps_oligo2050	587.64878943853	1.33504553565907	0.000161644896141341	613.975093681415	0.770262790892759	0.0332111993577267	-0.564782744766308	-0.403381988691377	0.686667234750901	0.997641460828378
22:33677412[b37]G,A	rs5998841	chr22	33677412	G	A	0.0212832423756158	5860set_5overlaps_oligo2052	1650.75951271443	0.129151270497716	0.649665905945636	543.447155127241	1.06565711717978	0.00545164787299805	0.936505846682066	0.640228360327555	0.522024147585235	0.997641460828378
22:33677412[b37]G,A	rs5998841	chr22	33677412	G	A	0.0212832423756158	5860set_5overlaps_oligo2054	1348.48352045651	0.839272177537552	0.000187692993980967	1713.61435080918	0.242937271485892	0.295989735018169	-0.59633490605166	-0.425315254712895	0.670606874579723	0.997641460828378
22:33677412[b37]G,A	rs5998841	chr22	33677412	G	A	0.0212832423756158	5860set_5overlaps_oligo2056	1572.87525046243	0.570293777992851	0.00159484093984472	718.961251181703	0.673231028975306	0.0663397313430571	0.102937250982455	0.0607789339850607	0.951535267543516	0.997641460828378
22:33677467[b37]C,T	rs79838090	chr22	33677467	C	T	0.07319097145501564	5860set_5overlaps_oligo2058	795.810398950345	1.27487567313429	3.16725228325896e-06	1380.21744025092	-0.208798990825906	0.431128121289932	-1.4836746639602	-1.04214333142259	0.297345231487488	0.991834323881252
22:33677467[b37]C,T	rs79838090	chr22	33677467	C	T	0.07319097145501564	5860set_5overlaps_oligo2060	524.090691983032	-0.0518336977636947	0.895134497826925	2162.64478432174	-0.538364144137088	0.00145135812785789	-0.486530446373394	-0.348985446345993	0.727100235649021	0.997641460828378
22:33677467[b37]C,T	rs79838090	chr22	33677467	C	T	0.07319097145501564	5860set_5overlaps_oligo2062	3477.88568508166	-0.988303785745613	3.32650227595478e-06	1025.0214810055	1.27558786400484	1.25434691104706e-09	2.26389164975045	1.56295139247058	0.118064028241678	0.809799432714238
22:33677467[b37]C,T	rs79838090	chr22	33677467	C	T	0.07319097145501564	5860set_5overlaps_oligo2064	551.217621042493	0.00842434581511124	0.985268357964561	1240.89757034651	-0.603432756130764	0.00624418507926563	-0.611857101945875	-0.43610540150211	0.662760258343416	0.997641460828378
22:33677467[b37]C,T	rs79838090	chr22	33677467	C	T	0.07319097145501564	5860set_5overlaps_oligo2066	875.23364747044	-0.464877944248055	0.0555108026527401	1851.43806160541	-1.44056607962648	6.29437040151474e-08	-0.975688135378422	-0.689020020281797	0.490810668947883	0.997641460828378
22:33677467[b37]C,T	rs79838090	chr22	33677467	C	T	0.07319097145501564	5860set_5overlaps_oligo2068	1153.02975026646	0.523176562441054	0.00884619339847968	612.037835860784	0.031530333481345	0.922133750119883	-0.491646228959709	-0.352541647119662	0.724432090770206	0.997641460828378
22:33677467[b37]C,T	rs79838090	chr22	33677467	C	T	0.07319097145501564	5860set_5overlaps_oligo2070	1274.77829269866	0.231923139081281	0.365126118120741	459.746156065648	0.927820340676449	0.000141310630574045	0.695897201595168	0.472970929939798	0.636233919087407	0.997641460828378
22:33677467[b37]C,T	rs79838090	chr22	33677467	C	T	0.07319097145501564	5860set_5overlaps_oligo2072	1675.86195088826	1.52786811228675	6.43582685155785e-07	1077.56203957287	0.973685424467847	2.5206661912935e-08	-0.554182687818899	-0.396013432643246	0.692095118802606	0.997641460828378
22:33677518[b37]C,A	rs74510965	chr22	33677518	C	A	0.06926393851108896	5860set_5overlaps_oligo2074	1479.20730381634	0.457352625514167	0.0242828101681457	2639.07880652206	-0.748627406094582	0.000419455111736467	-1.20598003160875	-0.849105834275293	0.395822404260524	0.997641460828378
22:33677518[b37]C,A	rs74510965	chr22	33677518	C	A	0.06926393851108896	5860set_5overlaps_oligo2076	1242.29139112573	0.195759213717097	0.40094440680631	757.796147735922	0.600909909533087	0.0314632569612585	0.40515069581599	0.27086051352778	0.786498315738113	0.997641460828378
22:33678318[b37]C,T	rs12158409	chr22	33678318	C	T	0.02259854822752133	5860set_5overlaps_oligo2078	723.67510665765	-0.36267640451036	0.367855489125307	1129.38090565589	0.783750704330227	0.020160010493391	1.14642710884059	0.786153669369165	0.431777465182241	0.997641460828378
22:33678318[b37]C,T	rs12158409	chr22	33678318	C	T	0.02259854822752133	5860set_5overlaps_oligo2080	402.319521358458	0.150841476622822	0.749247923091424	391.723757871521	1.15088778804283	0.0197450015161612	1.00004631142001	0.68439807357237	0.493723832148844	0.997641460828378
22:33678413[b37]A,G	rs12158415	chr22	33678413	A	G	0.02236300729030556	5860set_5overlaps_oligo2082	1319.0610055615	1.11348942462071	0.000338197752954595	566.452758924648	0.192379530000571	0.600459578936486	-0.921109894620135	-0.651080334860193	0.514994630108595	0.997641460828378
22:33678413[b37]A,G	rs12158415	chr22	33678413	A	G	0.02236300729030556	5860set_5overlaps_oligo2084	2728.42461753213	-0.925150398492173	2.6854198389624e-08	1134.34454839506	0.029843498229766	0.927514966353895	0.954993896721939	0.65308020005024	0.513704576225582	0.997641460828378
22:33678413[b37]A,G	rs12158415	chr22	33678413	A	G	0.02236300729030556	5860set_5overlaps_oligo2086	1749.22005346624	-0.438441942426954	0.0699444300084859	1496.47273405436	0.792335297166082	0.00319569928924407	1.23077723959304	0.844789077575012	0.398228614001262	0.997641460828378
22:33678413[b37]A,G	rs12158415	chr22	33678413	A	G	0.02236300729030556	5860set_5overlaps_oligo2088	2923.5607672953	-1.99177839959309	4.23976884257304e-27	1401.83662367256	1.2801677232451	0.000436927641231078	3.27194612283819	2.26369346596775	0.0235929746488165	0.367521281161876
22:33678486[b37]C,T	rs12159214	chr22	33678486	C	T	0.02236300729030556	5860set_5overlaps_oligo2090	377.978534464474	-0.515695486755142	0.385371277500204	998.102198888587	1.04565511013517	0.00954814368617281	1.56135059689032	1.07458485351743	0.282560636101308	0.990619511806194
22:33678486[b37]C,T	rs12159214	chr22	33678486	C	T	0.02236300729030556	5860set_5overlaps_oligo2092	408.147450393547	-0.695847203184361	0.176105254397218	481.253730202741	0.620923007766933	0.147796961583792	1.31677021095129	0.90456649503063	0.365695092115139	0.997641460828378
22:33685739[b37]T,C	rs750515	chr22	33685739	T	C	-0.060694712583524685	5860set_5overlaps_oligo2094	158.991917226466	1.87815415849126	0.00470561528370054	202.47684729895	0.072317564938976	0.894770432012812	-1.80583659355228	-1.26609196175078	0.205480160121077	0.954924080829799
22:33685739[b37]T,C	rs750515	chr22	33685739	T	C	-0.060694712583524685	5860set_5overlaps_oligo2096	244.111823192535	1.00956482157446	0.0126903063067865	154.823631391518	1.00793126279173	0.119247134065898	-0.00163355878272808	-0.011912738953685	0.990495234321367	0.997641460828378
22:33685739[b37]T,C	rs750515	chr22	33685739	T	C	-0.060694712583524685	5860set_5overlaps_oligo2098	100.296983809329	0.400094911170608	0.664514914827867	172.780230282372	0.059584981074547	0.918083853425904	-0.340509930096061	-0.247480297486443	0.804536537681197	0.997641460828378
22:33685739[b37]T,C	rs750515	chr22	33685739	T	C	-0.060694712583524685	5860set_5overlaps_oligo2100	113.45770885575	-1.34814234994974	0.0441694083695764	205.111716978972	0.795194836925579	0.0717914760921906	2.14333718687532	1.4791487939605	0.139100551660075	0.848712110675024
22:33685750[b37]G,A	rs61584563	chr22	33685750	G	A	0.07319097145501564	5860set_5overlaps_oligo2102	43.2809281597702	-1.04655644375249	0.274513725942734	318.082108107179	-0.28238758581362	0.499429563394933	0.764168857938868	0.520429498206283	0.602764254711081	0.997641460828378
22:33685750[b37]G,A	rs61584563	chr22	33685750	G	A	0.07319097145501564	5860set_5overlaps_oligo2104	323.086584001865	0.378946226410212	0.552942815524672	283.242165329451	0.0282744234700434	0.945943023769408	-0.350671802940168	-0.254544252895105	0.799075120741415	0.997641460828378
22:33685750[b37]G,A	rs61584563	chr22	33685750	G	A	0.07319097145501564	5860set_5overlaps_oligo2106	447.359982041636	0.847384971246965	0.0715418648345509	159.979308959675	0.836163587336231	0.192717454142735	-0.0112213839107336	-0.0185776490750075	0.985178033213816	0.997641460828378
22:33685750[b37]G,A	rs61584563	chr22	33685750	G	A	0.07319097145501564	5860set_5overlaps_oligo2108	184.3560645031	0.371684336806805	0.475996413527072	1735.24668312608	-2.5480902559188	1.79900211044021e-09	-2.9197745927256	-2.04043823382974	0.0413066970720497	0.508753152554873
22:33685751[b37]C,G	rs59880626	chr22	33685751	C	G	0.07319097145501564	5860set_5overlaps_oligo2110	385.454737829298	-0.357827711150448	0.359093642985522	200.574134387083	0.989404722647106	0.103058973859635	1.34723243379755	0.925742097907761	0.354580024513666	0.997641460828378
22:33685751[b37]C,G	rs59880626	chr22	33685751	C	G	0.07319097145501564	5860set_5overlaps_oligo2112	663.105421216462	0.329227080215214	0.27484078279778	319.246076517653	-0.76809099186745	0.0547898953576646	-1.09731807208266	-0.773570226962981	0.439184984351123	0.997641460828378
22:33685751[b37]C,G	rs59880626	chr22	33685751	C	G	0.07319097145501564	5860set_5overlaps_oligo2114	266.754707798946	0.775877393918388	0.121264211773721	823.167721966704	-0.143939531084162	0.569079604011768	-0.91981692500255	-0.650181536000622	0.515574966309507	0.997641460828378
22:33685751[b37]C,G	rs59880626	chr22	33685751	C	G	0.07319097145501564	5860set_5overlaps_oligo2116	484.718513625285	0.180619914595691	0.706281238276323	148.526793369503	-1.22167489005077	0.079998822809178	-1.40229480464646	-0.985572686800831	0.324342846534994	0.997641460828378
22:33696195[b37]T,C	rs5998859	chr22	33696195	T	C	-0.01645066245181297	5860set_5overlaps_oligo2118	410.686744677304	0.760388013596403	0.249723040863746	380.707130777241	-0.683779154655827	0.26377324698156	-1.44416716825223	-1.01467996986804	0.310258405163582	0.997641460828378
22:33696195[b37]T,C	rs5998859	chr22	33696195	T	C	-0.01645066245181297	5860set_5overlaps_oligo2120	595.319467858383	0.861080911062906	0.0431780582684508	234.12000303153	-0.494799738286044	0.247106455650259	-1.35588064934895	-0.953308208748199	0.340433933584881	0.997641460828378
22:33696287[b37]C,G	rs73166230	chr22	33696287	C	G	-0.01662873405829986	5860set_5overlaps_oligo2122	1278.78184630854	1.17715786843615	8.9198620051466e-07	693.448631583313	-1.18650572059296	0.00242286333687459	-2.36366358902911	-1.65386152768089	0.0981556511175898	0.773492634596364
22:33696287[b37]C,G	rs73166230	chr22	33696287	C	G	-0.01662873405829986	5860set_5overlaps_oligo2124	1574.44507491362	0.699664486700398	0.000674511142100446	1518.08736360821	0.895122460397637	5.30244205264106e-08	0.195457973697238	0.125094072509297	0.900449075888789	0.997641460828378
22:33696637[b37]C,G	rs12159637	chr22	33696637	C	G	0.015186613778586969	5860set_5overlaps_oligo2126	1006.07984522771	0.434728427920977	0.138332857977004	2060.58462831444	0.514869091307836	0.0415127811041256	0.0801406633868597	0.0449320442713861	0.964161474994375	0.997641460828378
22:33696637[b37]C,G	rs12159637	chr22	33696637	C	G	0.015186613778586969	5860set_5overlaps_oligo2128	895.986611803607	1.33340270834277	2.81781250657098e-05	2842.44935060528	-0.824063165924212	0.016718420826445	-2.15746587426698	-1.51052461677943	0.13090961287843	0.833113369678079
22:33696653[b37]T,G	rs12159874	chr22	33696653	T	G	-0.01645066245181297	5860set_5overlaps_oligo2130	1300.17958521653	-0.953650649699793	0.00585938205655839	1235.01515695204	0.563571520690653	0.047008593624878	1.51722217039045	1.04390928398102	0.296527362438931	0.991834323881252
22:33696653[b37]T,G	rs12159874	chr22	33696653	T	G	-0.01645066245181297	5860set_5overlaps_oligo2132	4074.94557938398	-1.99266686222396	1.93303973672763e-14	1512.89769735327	-0.0765676456059295	0.726174087649857	1.91609921661803	1.32118589542027	0.186439388069917	0.94423578390733
22:33697544[b37]G,A	rs5998861	chr22	33697544	G	A	0.06658759752924577	5860set_5overlaps_oligo2134	66.3390219372234	0.591524580454886	0.550679680148679	1134.30014241338	-0.51952854797442	0.14467453825966	-1.11105312842931	-0.783118056094144	0.433557788973373	0.997641460828378
22:33697544[b37]G,A	rs5998861	chr22	33697544	G	A	0.06658759752924577	5860set_5overlaps_oligo2136	489.334517256379	-0.642868774162308	0.0998182866298268	237.49582509425	-0.355420918804383	0.568739784488278	0.287447855357925	0.189040200557537	0.850061309302605	0.997641460828378
22:33697548[b37]A,C	rs5998862	chr22	33697548	A	C	-0.010163049944689128	5860set_5overlaps_oligo2140	335.642710648328	-0.330309515705245	0.454718933238037	157.020009531459	-0.81401425083775	0.0723740543533719	-0.483704735132506	-0.347021172780519	0.728575412445332	0.997641460828378
22:33699019[b37]A,T	rs9621677	chr22	33699019	A	T	0.011486928464458705	5860set_5overlaps_oligo2142	1706.23310226787	-0.584332443383441	0.0100956827122296	66.4773883193657	0.169348858350866	0.849896765573008	0.753681301734307	0.51313914626906	0.607853990024652	0.997641460828378
22:33699019[b37]A,T	rs9621677	chr22	33699019	A	T	0.011486928464458705	5860set_5overlaps_oligo2144	2164.41687607793	-0.310081572095962	0.107360188633752	2063.12787627164	-1.37016752116728	2.7826017014842e-08	-1.06008594907132	-0.747688574952888	0.454648024078711	0.997641460828378
22:33699081[b37]T,C	rs76685962	chr22	33699081	T	C	-0.019159399514548103	5860set_5overlaps_oligo2146	1342.99339079916	-0.231951133471428	0.428296353768552	1399.18111225188	-0.703502056339543	1.99473519084814e-05	-0.471550922868115	-0.338572534503108	0.734931776084886	0.997641460828378
22:33699081[b37]T,C	rs76685962	chr22	33699081	T	C	-0.019159399514548103	5860set_5overlaps_oligo2148	1512.05472428235	-0.169389984412859	0.42230910839068	942.885789522037	-0.188491421284493	0.540942414179009	-0.019101436871634	-0.0240554132221919	0.980808408114514	0.997641460828378
22:33701063[b37]C,T	rs75881443	chr22	33701063	C	T	0.07476779171807509	5860set_5overlaps_oligo2150	2550.24497484537	-0.184361255011154	0.263869077622396	1811.83291238885	-0.181260701293908	0.46015500417876	0.00310055371724585	-0.00862185349266494	0.993120841441402	0.997641460828378
22:33701063[b37]C,T	rs75881443	chr22	33701063	C	T	0.07476779171807509	5860set_5overlaps_oligo2152	1649.49057888763	-0.266661396717195	0.158509329570095	1298.87673123105	0.824737332470733	0.00110911007722926	1.09139872918793	0.747901073018017	0.454519830304504	0.997641460828378
22:33701078[b37]A,G	rs12158355	chr22	33701078	A	G	-0.01425448033668772	5860set_5overlaps_oligo2154	1147.80436902546	0.710698633139278	0.0132216126693164	1810.65160400936	0.868083555767255	0.00123957582518605	0.157384922627977	0.0986278551937616	0.921433752597663	0.997641460828378
22:33701078[b37]A,G	rs12158355	chr22	33701078	A	G	-0.01425448033668772	5860set_5overlaps_oligo2156	4083.60800486395	-0.523162567728267	0.000313090219570026	2729.10164099256	-0.113936807237542	0.552964068385826	0.409225760490725	0.27369326646529	0.784320352831044	0.997641460828378
22:33707236[b37]G,A	rs2283886	chr22	33707236	G	A	-0.01876075051554911	5860set_5overlaps_oligo2158	238.719902282525	1.81725079377007	0.000127941962657586	3501.94665510329	-1.15415812079792	1.0058966414914e-10	-2.97140891456799	-2.07633147444066	0.0378633042235185	0.492732326711437
22:33707236[b37]G,A	rs2283886	chr22	33707236	G	A	-0.01876075051554911	5860set_5overlaps_oligo2160	408.100892293747	-0.0966339966232968	0.824901335663326	674.090221610352	1.09385156379552	0.000363722529977235	1.19048556041881	0.816780596324247	0.414053822835325	0.997641460828378
22:33707241[b37]C,T	rs2283887	chr22	33707241	C	T	-0.01850555187014984	5860set_5overlaps_oligo2162	1067.42364898256	1.40283697158122	8.34389148129674e-07	504.268977001401	1.32374836210318	1.39863286688587e-06	-0.0790886094780419	-0.0657550800930601	0.947572819685763	0.997641460828378
22:33707241[b37]C,T	rs2283887	chr22	33707241	C	T	-0.01850555187014984	5860set_5overlaps_oligo2164	808.082141568313	0.143618239016609	0.610068076969408	871.998308234286	0.867703097217966	0.0020886737818255	0.724084858201357	0.492565383875154	0.622319712214856	0.997641460828378
22:33714655[b37]G,T	rs11912725	chr22	33714655	G	T	-0.0018504862529148056	5860set_5overlaps_oligo2168	70.6874829124881	0.0384615619184522	0.972522877512489	172.794322870059	1.21371894663152	0.0131263271829285	1.17525738471307	0.806194835629254	0.420130516018666	0.997641460828378
22:33714673[b37]T,C	rs141393002	chr22	33714673	T	C	0.08523300670701245	5860set_5overlaps_oligo2170	126.035592367635	0.18240562577496	0.81502608780267	115.053064217377	2.51074433978159	0.00153192628194747	2.32833871400664	1.60775132208088	0.107889653412776	0.786672799507225
22:33714673[b37]T,C	rs141393002	chr22	33714673	T	C	0.08523300670701245	5860set_5overlaps_oligo2172	77.00430422164	0.188419188010611	0.85005862050601	1819.34490714354	-1.8103769428826	8.15119730357907e-15	-1.99879613089321	-1.40022644545895	0.161445519006358	0.898132595790459
22:33714964[b37]G,T	rs16992122	chr22	33714964	G	T	0.08623941452138327	5860set_5overlaps_oligo2174	3179.21801527991	-0.594165161346119	0.00518725635992325	209.933531783564	0.574716216393122	0.491950052054047	1.16888137773924	0.801762598615528	0.422690297497344	0.997641460828378
22:33714964[b37]G,T	rs16992122	chr22	33714964	G	T	0.08623941452138327	5860set_5overlaps_oligo2176	2122.15595147778	-0.331710939840741	0.0204971139323348	1199.5310827035	1.33385323415747	2.97267227769829e-07	1.66556417399821	1.14702819865279	0.251369966773924	0.985777896726931
22:33715033[b37]T,C	rs16992125	chr22	33715033	T	C	0.08523300670701245	5860set_5overlaps_oligo2178	565.189150534711	-0.0217175715270868	0.955891883932073	1408.70997767484	-0.352047521399143	0.0908680469267062	-0.330329949872056	-0.240403754858266	0.810017267594655	0.997641460828378
22:33715033[b37]T,C	rs16992125	chr22	33715033	T	C	0.08523300670701245	5860set_5overlaps_oligo2180	707.987316857025	1.61215516558123	3.1000334675884e-11	931.233251767426	-0.266150449533359	0.327199966940276	-1.87830561511459	-1.31646829932938	0.188016911619313	0.948913178294342
22:33715033[b37]T,C	rs16992125	chr22	33715033	T	C	0.08523300670701245	5860set_5overlaps_oligo2182	526.229302308036	1.25612062516017	0.00612921389008597	1158.45039388254	-0.60685062233835	0.0114883518018021	-1.86297124749852	-1.30580872006464	0.191617613903359	0.951275831261225
22:33715033[b37]T,C	rs16992125	chr22	33715033	T	C	0.08523300670701245	5860set_5overlaps_oligo2184	628.169588517326	1.27298432463671	5.15054905719038e-10	851.83661305031	-0.30882989656947	0.277297461581212	-1.58181422120618	-1.11036436379001	0.266842047930788	0.990619511806194
22:33715086[b37]C,T	rs77737623	chr22	33715086	C	T	0.08488763025640063	5860set_5overlaps_oligo2186	1655.35520832834	1.47245032714794	1.72129824063414e-10	1246.33385373995	0.151685358905597	0.612385264065214	-1.32076496824235	-0.92889778664518	0.352942060158467	0.997641460828378
22:33715086[b37]C,T	rs77737623	chr22	33715086	C	T	0.08488763025640063	5860set_5overlaps_oligo2188	4455.19813277659	-0.31921444956355	0.00984779117260203	1631.05293455689	1.10005421172597	4.32605087277247e-14	1.41926866128952	0.975817581690908	0.329154870467297	0.997641460828378
22:33715335[b37]C,T	rs73401407	chr22	33715335	C	T	0.005025476011389171	5860set_5overlaps_oligo2190	536.986531102839	1.2949702630287	0.000769678826395295	2893.54840090501	0.264653557694193	0.0770246039516462	-1.0303167053345	-0.726994691696084	0.467229207577252	0.997641460828378
22:33715335[b37]C,T	rs73401407	chr22	33715335	C	T	0.005025476011389171	5860set_5overlaps_oligo2192	508.416693363774	2.06290083962564	1.12116690198278e-11	1336.78129229945	-0.376928821239355	0.22367585752023	-2.43982966086499	-1.70680784410853	0.0878577739805327	0.737637906073842
22:33715335[b37]C,T	rs73401407	chr22	33715335	C	T	0.005025476011389171	5860set_5overlaps_oligo2194	438.32406319622	2.01066533904455	9.64167183560368e-09	869.500289461579	2.01155599868178	2.6187639360148e-15	0.000890659637231117	-0.0101580460310456	0.991895191287806	0.997641460828378
22:33715335[b37]C,T	rs73401407	chr22	33715335	C	T	0.005025476011389171	5860set_5overlaps_oligo2196	682.508220298122	0.859295823410765	0.000236343116616898	585.114222544895	0.345522629680139	0.224717420013244	-0.513773193730626	-0.36792305317233	0.712930610152004	0.997641460828378
22:33715349[b37]A,C	rs73401411	chr22	33715349	A	C	0.005025476011389171	5860set_5overlaps_oligo2198	809.793079255281	0.00165878484394043	0.994900816928845	610.829969212395	0.861473954491698	0.0065640677366055	0.859815169647757	0.586917368235715	0.557259204470195	0.997641460828378
22:33715349[b37]A,C	rs73401411	chr22	33715349	A	C	0.005025476011389171	5860set_5overlaps_oligo2200	367.828361455599	1.46357729714807	0.000260671302000419	253.04395291704	1.24959843365558	0.0268042549855621	-0.21397886349249	-0.159523104357774	0.873256756746106	0.997641460828378
22:33715349[b37]A,C	rs73401411	chr22	33715349	A	C	0.005025476011389171	5860set_5overlaps_oligo2202	1516.99233624749	0.213727801091349	0.468262431691034	387.882141062118	0.729051877567439	0.105469056715593	0.515324076476089	0.34744677475578	0.728255698235144	0.997641460828378
22:33715349[b37]A,C	rs73401411	chr22	33715349	A	C	0.005025476011389171	5860set_5overlaps_oligo2204	474.723373330522	1.00378488355411	0.00104920678099614	1283.2110374531	-1.03312984339596	8.36835631926275e-05	-2.03691472695007	-1.42672432305665	0.153659371855004	0.888285850843071
22:33715371[b37]T,C	rs8142048	chr22	33715371	T	C	0.08682785026225012	5860set_5overlaps_oligo2206	1456.47314982067	1.08765769118887	2.28695809444391e-06	631.877389426064	0.122594290147807	0.782791695970223	-0.965063401041059	-0.681634309917242	0.49547021431154	0.997641460828378
22:33715371[b37]T,C	rs8142048	chr22	33715371	T	C	0.08682785026225012	5860set_5overlaps_oligo2208	969.1847691217	1.81964512318666	7.15374013498386e-05	1272.501405615	0.0863683038401706	0.723010212440277	-1.73327681934649	-1.21565253810167	0.224117311320974	0.978027725493936
22:33715371[b37]T,C	rs8142048	chr22	33715371	T	C	0.08682785026225012	5860set_5overlaps_oligo2210	2346.87905000374	-0.361019583339515	0.0968268350611335	828.976096892672	-0.55647552780571	0.0672255672826281	-0.195455944466195	-0.146647025701084	0.88341063376479	0.997641460828378
22:33715371[b37]T,C	rs8142048	chr22	33715371	T	C	0.08682785026225012	5860set_5overlaps_oligo2212	982.07993971044	1.24974546220265	1.60369068089531e-05	1699.56364306786	0.261853459755661	0.162075033612174	-0.987892002446988	-0.697503453809071	0.485487778693214	0.997641460828378
22:33717153[b37]C,T	rs61287952	chr22	33717153	C	T	0.006236130705593221	5860set_5overlaps_oligo2214	521.473426532098	0.859971729981404	0.088140738363984	2817.08585271733	-0.993830773882286	3.59989749011165e-07	-1.85380250386369	-1.29943513153588	0.19379464168867	0.951275831261225
22:33717153[b37]C,T	rs61287952	chr22	33717153	C	T	0.006236130705593221	5860set_5overlaps_oligo2216	617.115460969853	-0.711614684207337	0.0441027376537271	465.224956371535	-0.327042774467336	0.378939867136878	0.384571909740001	0.256555313154259	0.797522075431996	0.997641460828378
22:33717164[b37]A,C	rs79758651	chr22	33717164	A	C	0.08682785026225012	5860set_5overlaps_oligo2218	244.133169077199	-1.12230163955451	0.000802390000742313	713.883302760692	1.49864982354655	2.16576114359136e-09	2.62095146310105	1.81115904458625	0.0701162358639797	0.674526127564937
22:33717164[b37]A,C	rs79758651	chr22	33717164	A	C	0.08682785026225012	5860set_5overlaps_oligo2220	284.001418946955	-0.415256240022018	0.377767082570509	463.395782204375	1.14553534835684	0.0194074213196328	1.56079158837886	1.07419626262886	0.28273472711028	0.990619511806194
22:33717584[b37]T,C	rs16992133	chr22	33717584	T	C	0.08783175326669973	5860set_5overlaps_oligo2222	160.262227753498	-1.55335142973236	0.0158247285018005	1665.16878912641	-1.89248389010478	7.83506226348114e-15	-0.339132460372428	-0.246522758964381	0.805277588857075	0.997641460828378
22:33717584[b37]T,C	rs16992133	chr22	33717584	T	C	0.08783175326669973	5860set_5overlaps_oligo2224	153.655753983267	1.4673361969735	0.0682967001397779	84.7824100775537	0.759185179866093	0.356263828218063	-0.708151017107405	-0.503043448578837	0.614933725009406	0.997641460828378
22:33717600[b37]G,T	rs16992137	chr22	33717600	G	T	0.08783175326669973	5860set_5overlaps_oligo2226	295.103738039106	0.970138671753217	0.0597653119057672	185.103639174026	1.09280765087923	0.187506986034497	0.122668979126012	0.074495307913392	0.940616274537656	0.997641460828378
22:33717600[b37]G,T	rs16992137	chr22	33717600	G	T	0.08783175326669973	5860set_5overlaps_oligo2228	608.010477598504	1.00526186772181	0.00292147869324723	410.848775600244	1.09008870011706	0.00015733008370551	0.0848268323952457	0.0481896021468411	0.96156513684626	0.997641460828378
22:33717727[b37]A,G	rs16992140	chr22	33717727	A	G	0.08682785026225012	5860set_5overlaps_oligo2230	1607.7236785083	0.294522325546927	0.25815855926486	710.41463804777	0.43201437679572	0.212226663205979	0.137492051248793	0.0847994636631297	0.932420819940799	0.997641460828378
22:33717727[b37]A,G	rs16992140	chr22	33717727	A	G	0.08682785026225012	5860set_5overlaps_oligo2232	837.129564350311	1.14255156318176	0.000250047759541898	722.592230955466	0.933464289747678	0.000398233698057729	-0.209087273434078	-0.156122749464522	0.875936266756869	0.997641460828378
22:33717817[b37]T,C	rs73401416	chr22	33717817	T	C	0.004854588922178235	5860set_5overlaps_oligo2234	1024.41108282226	0.836478359855074	0.00578235606777513	1246.2537550278	0.906528700896434	0.0125624966979553	0.0700503410413604	0.037917826695443	0.969753199622046	0.997641460828378
22:33717817[b37]T,C	rs73401416	chr22	33717817	T	C	0.004854588922178235	5860set_5overlaps_oligo2236	2179.46259520607	0.255852521222079	0.220605770749457	538.000625797452	0.960953801724239	0.00261474580421014	0.70510128050216	0.479369081537857	0.631676085012637	0.997641460828378
22:33717817[b37]T,C	rs73401416	chr22	33717817	T	C	0.004854588922178235	5860set_5overlaps_oligo2238	1066.69293251824	0.56236847797757	0.0158967332764723	1204.70051698623	0.769920893363608	0.00826607690413984	0.207552415386037	0.133501439742975	0.893796825713484	0.997641460828378
22:33717817[b37]T,C	rs73401416	chr22	33717817	T	C	0.004854588922178235	5860set_5overlaps_oligo2240	1231.94952171979	0.265041449746629	0.346346561545761	400.127101837928	0.753656715764983	0.0768192175091562	0.488615266018353	0.328880330460891	0.742246142078929	0.997641460828378
22:33717898[b37]G,C	rs143927663	chr22	33717898	G	C	0.08682785026225012	5860set_5overlaps_oligo2242	1719.08772477746	0.0497675430052249	0.766956688403592	3066.9969797851	-0.674535964734779	3.31800943122419e-05	-0.724303507740004	-0.514271740382712	0.60706201653133	0.997641460828378
22:33717898[b37]G,C	rs143927663	chr22	33717898	G	C	0.08682785026225012	5860set_5overlaps_oligo2244	2245.75461118278	0.160056830209922	0.400881116632679	1376.23079434225	-1.31429881767684	3.25673552832632e-11	-1.47435564788676	-1.03566528205066	0.300358324556947	0.997641460828378
22:33719193[b37]G,A	rs8135054	chr22	33719193	G	A	0.0973170202354925	5860set_5overlaps_oligo2250	1043.80325250986	0.807471432180424	0.00271016974116153	459.800839846457	1.38956688902165	0.00025697236410374	0.582095456841224	0.393862436584068	0.693682604618285	0.997641460828378
22:33719193[b37]G,A	rs8135054	chr22	33719193	G	A	0.0973170202354925	5860set_5overlaps_oligo2252	2750.72713961484	-1.70079037925643	1.53512610034607e-14	518.940771894963	0.997029847233685	0.0642813003018232	2.69782022649011	1.86459383217211	0.0622383580614174	0.634346481386109
22:33719991[b37]G,C	rs146105822	chr22	33719991	G	C	0.09665954081013718	5860set_5overlaps_oligo2254	8471.151223456	1.32055146764551	7.18025031475247e-24	1492.23692075219	-1.18629066884902	3.14439409588717e-06	-2.50684213649453	-1.75339110163725	0.0795348973665609	0.706218016524493
22:33719991[b37]G,C	rs146105822	chr22	33719991	G	C	0.09665954081013718	5860set_5overlaps_oligo2256	416.698750202662	3.18326585290329	3.39154823494792e-18	381.999992481699	1.45774710318706	0.00252959837423199	-1.72551874971623	-1.21025956982051	0.226179306317096	0.978674923854215
22:33720068[b37]A,G	rs147679115	chr22	33720068	A	G	0.09765720801335218	5860set_5overlaps_oligo2258	2227.12886579972	-1.82285970459643	2.3160824221615e-13	685.021400130929	1.30188828878173	0.000914797592420759	3.12474799337816	2.16136970747405	0.0306667921606493	0.427860725241366
22:33720068[b37]A,G	rs147679115	chr22	33720068	A	G	0.09765720801335218	5860set_5overlaps_oligo2260	1497.39847580982	-1.61784331464863	1.48023287107477e-06	272.685027890267	1.68393961219042	0.000592057653124881	3.30178292683905	2.2844343132734	0.0223460188976891	0.360921455311118
22:33720068[b37]A,G	rs147679115	chr22	33720068	A	G	0.09765720801335218	5860set_5overlaps_oligo2262	160.7072063005	1.04235982982866	0.0501875363801927	126.465959754514	0.884834574754582	0.275583141563854	-0.157525255074074	-0.120279770117765	0.904261528866892	0.997641460828378
22:33720068[b37]A,G	rs147679115	chr22	33720068	A	G	0.09765720801335218	5860set_5overlaps_oligo2264	81.7559965584523	0.791709478492584	0.301318734731005	560.829533423459	-0.0697875273442713	0.841381719492087	-0.861497005836855	-0.609640848792344	0.542099745928747	0.997641460828378
22:33720068[b37]A,G	rs147679115	chr22	33720068	A	G	0.09765720801335218	5860set_5overlaps_oligo2266	553.9602626139	2.33004520619314	1.62988058472605e-12	557.472644112063	-0.943629502504557	0.00481447109490557	-3.2736747086977	-2.28644944423344	0.0222279785452085	0.360921455311118
22:33720068[b37]A,G	rs147679115	chr22	33720068	A	G	0.09765720801335218	5860set_5overlaps_oligo2268	292.184659178585	1.6225102408442	0.00024503968362134	511.658672668903	0.141007537449635	0.730812657922519	-1.48150270339456	-1.04063350810356	0.29804567354795	0.993029327940471
22:33720068[b37]A,G	rs147679115	chr22	33720068	A	G	0.09765720801335218	5860set_5overlaps_oligo2270	36.9982416263588	-0.519214347029525	0.665821677122096	175.889945674893	2.17096565508163	0.00170422246101161	2.69018000211115	1.85928278319983	0.0629870660634487	0.637689042840872
22:33720068[b37]A,G	rs147679115	chr22	33720068	A	G	0.09765720801335218	5860set_5overlaps_oligo2272	438.163295834045	-1.63790369297726	3.04333927068984e-05	1662.07443324326	-2.31983831287939	5.90226473840625e-17	-0.681934619902135	-0.484819301940237	0.627804529602271	0.997641460828378
22:33720119[b37]A,G	rs146563124	chr22	33720119	A	G	0.09730572761503098	5860set_5overlaps_oligo2274	629.429365263681	2.25271940883986	1.59920850172257e-05	200.597125720307	1.62158056742072	0.00949869234868772	-0.631138841419138	-0.449508968928124	0.653064539563367	0.997641460828378
22:33720119[b37]A,G	rs146563124	chr22	33720119	A	G	0.09730572761503098	5860set_5overlaps_oligo2276	412.683794628307	0.896723719373595	0.0186234659686708	397.902521661694	1.06479629087304	0.00744949652798092	0.168072571499446	0.106057300160225	0.915536889540828	0.997641460828378
22:33720119[b37]A,G	rs146563124	chr22	33720119	A	G	0.09730572761503098	5860set_5overlaps_oligo2278	858.770046977907	-0.632744164700211	0.0804111472688085	179.523127108037	1.82595458623159	0.000703082664779671	2.4586987509318	1.69837019736478	0.0894379133333066	0.743692906857466
22:33720119[b37]A,G	rs146563124	chr22	33720119	A	G	0.09730572761503098	5860set_5overlaps_oligo2280	707.148339096996	-1.31949202085079	0.00307700592284692	467.139189570444	0.326533061611082	0.306707714813743	1.64602508246188	1.13344573472554	0.257027117317574	0.986872783043137
22:33720159[b37]A,G	rs138760214	chr22	33720159	A	G	0.09765720801335218	5860set_5overlaps_oligo2282	2.01088114956409	-3.62336492067061	0.234754597786323	213.245993383634	0.847128156946568	0.126345312428887	4.47049307761718	3.09685506655365	0.00195585473919156	0.0741742697212662
22:33720159[b37]A,G	rs138760214	chr22	33720159	A	G	0.09765720801335218	5860set_5overlaps_oligo2286	29.1513511595885	-1.37892482475176	0.164033346873469	188.77209755649	-1.9213834280416	6.87670622434645e-05	-0.542458603289841	-0.387863516619776	0.698117038194293	0.997641460828378
22:33720518[b37]C,T	rs11913092	chr22	33720518	C	T	0.09765720801335218	5860set_5overlaps_oligo2292	445.892200671554	0.0182258253263248	0.967661707820486	655.792094088472	-0.0692113522241422	0.885544653060185	-0.087437177550467	-0.0715585292696547	0.942953244274072	0.997641460828378
22:33720597[b37]T,C	rs16992147	chr22	33720597	T	C	0.09665954081013718	5860set_5overlaps_oligo2294	1771.84885155618	0.434509456599149	0.138599642232774	603.46622633626	0.278541653697412	0.441042100519925	-0.155967802901737	-0.119197118045132	0.905119189839459	0.997641460828378
22:33720597[b37]T,C	rs16992147	chr22	33720597	T	C	0.09665954081013718	5860set_5overlaps_oligo2296	1335.3798669851	-0.0161118318030773	0.956675271735908	761.099906119899	0.610745448706884	0.204153763791365	0.626857280509961	0.42497830776816	0.670852488097513	0.997641460828378
22:33721038[b37]C,A	rs114781749	chr22	33721038	C	A	0.09765720801335218	5860set_5overlaps_oligo2298	644.212634893139	-0.496415907686692	0.142172337766509	901.824200762885	0.881641369257599	0.000796595953898083	1.37805727694429	0.947169773771057	0.343552274943662	0.997641460828378
22:33721038[b37]C,A	rs114781749	chr22	33721038	C	A	0.09765720801335218	5860set_5overlaps_oligo2300	829.365864640476	1.52801954761679	1.95061192264464e-07	604.170003129139	0.540570659752268	0.0820628779822351	-0.987448887864518	-0.697195425781214	0.485680501187951	0.997641460828378
22:33721124[b37]T,C	rs16992148	chr22	33721124	T	C	0.09765720801335218	5860set_5overlaps_oligo2302	195.026711677987	0.464952609856859	0.42863413864985	748.879502416563	-0.105100911990327	0.775620766137876	-0.570053521847186	-0.407045932812652	0.683974252565104	0.997641460828378
22:33721124[b37]T,C	rs16992148	chr22	33721124	T	C	0.09765720801335218	5860set_5overlaps_oligo2304	2169.41244772746	-1.81180296210995	1.34979891117274e-11	953.721691038495	-0.919325867780239	0.00120889431798307	0.892477094329712	0.609622078583297	0.542112182661028	0.997641460828378
22:33723821[b37]T,G	rs115876308	chr22	33723821	T	G	0.0833742421958951	5860set_5overlaps_oligo2306	4145.73128184057	-1.33992208842302	1.16027495377275e-14	1727.23310585825	-1.75215239533678	1.79741856146025e-06	-0.412230306913759	-0.297336219864616	0.766209831874311	0.997641460828378
22:33723821[b37]T,G	rs115876308	chr22	33723821	T	G	0.0833742421958951	5860set_5overlaps_oligo2308	954.064348184333	0.703118594861081	0.00655979947399611	1144.91490398962	0.858976454804143	0.000308416613834879	0.155857859943062	0.0975663281624791	0.922276663134104	0.997641460828378
22:33723863[b37]C,T	rs16992150	chr22	33723863	C	T	0.09664824148883457	5860set_5overlaps_oligo2310	790.870176587905	0.382462856043741	0.142084587340456	1993.27557874123	-1.46977523109504	2.52175126619332e-09	-1.85223808713878	-1.29834763810285	0.194167903466526	0.951275831261225
22:33723863[b37]C,T	rs16992150	chr22	33723863	C	T	0.09664824148883457	5860set_5overlaps_oligo2312	2237.23923139814	-1.07104051822219	1.87408881067533e-07	1011.95494291882	0.068682338191624	0.679612284138002	1.13972285641382	0.781493254806058	0.43451244236933	0.997641460828378
22:33724333[b37]T,C	rs8142819	chr22	33724333	T	C	-0.029541585883439477	5860set_5overlaps_oligo2316	452.585106214532	1.72814681210964	1.77004561670822e-05	386.972470396669	1.51179325895956	0.00067705956742071	-0.216353553150082	-0.161173853398624	0.871956473830151	0.997641460828378
22:33724333[b37]T,C	rs8142819	chr22	33724333	T	C	-0.029541585883439477	5860set_5overlaps_oligo2318	696.783557975426	0.229380301854773	0.355553469607746	920.384579659428	-1.28764230983019	7.03693861588934e-07	-1.51702261168496	-1.06532492592903	0.286728916850659	0.990619511806194
22:33724333[b37]T,C	rs8142819	chr22	33724333	T	C	-0.029541585883439477	5860set_5overlaps_oligo2320	231.074607554752	1.63140271949528	0.0830233159904494	276.599053872275	1.34733103524944	0.00746488642973627	-0.284071684245843	-0.208247642429137	0.835035610634057	0.997641460828378
22:33724333[b37]T,C	rs8142819	chr22	33724333	T	C	-0.029541585883439477	5860set_5overlaps_oligo2322	215.704760700242	1.31807722618615	0.0110875333057834	589.183913325626	-0.407358356509473	0.069673676445377	-1.72543558269563	-1.21020175684312	0.22620148413933	0.978674923854215
22:33724333[b37]T,C	rs8142819	chr22	33724333	T	C	-0.029541585883439477	5860set_5overlaps_oligo2324	2884.40151645461	-1.26513451073458	1.97553845952136e-10	618.689961715254	0.185260662261438	0.709927597532377	1.45039517299602	0.997454960360668	0.318543725331393	0.997641460828378
22:33724333[b37]T,C	rs8142819	chr22	33724333	T	C	-0.029541585883439477	5860set_5overlaps_oligo2326	2212.75173024308	-0.680094925164248	5.74773722445049e-05	415.263383781873	0.182599731877285	0.593398960677566	0.862694657041533	0.588919023920792	0.555915595417866	0.997641460828378
22:33724333[b37]T,C	rs8142819	chr22	33724333	T	C	-0.029541585883439477	5860set_5overlaps_oligo2328	381.69358731297	1.41452940344764	7.35086753483127e-05	133.141831546067	1.24238017747343	0.0427613544829798	-0.172149225974206	-0.130445522033862	0.896213952867387	0.997641460828378
22:33724338[b37]T,C	rs185371398	chr22	33724338	T	C	0.09664824148883457	5860set_5overlaps_oligo2330	616.419869968927	1.65667079203201	8.24395536465179e-05	1267.97924918849	1.44142806821042	4.73710280877203e-08	-0.215242723821588	-0.160401668097401	0.872564675681891	0.997641460828378
22:33724338[b37]T,C	rs185371398	chr22	33724338	T	C	0.09664824148883457	5860set_5overlaps_oligo2332	316.932232567859	1.00930258771103	0.0305530352733327	2142.46430367793	-0.0918771841722445	0.596492518293351	-1.10117977188327	-0.77625466078848	0.437598637619434	0.997641460828378
22:33724338[b37]T,C	rs185371398	chr22	33724338	T	C	0.09664824148883457	5860set_5overlaps_oligo2334	5760.6754970391	0.351341708874424	0.0188479253785963	877.93967187618	0.0371165088525197	0.850119601123468	-0.314225200021904	-0.229208649728103	0.818706750019821	0.997641460828378
22:33724338[b37]T,C	rs185371398	chr22	33724338	T	C	0.09664824148883457	5860set_5overlaps_oligo2336	383.04355986754	1.96952843371838	1.68431029133886e-08	449.211593760316	-0.233017814494853	0.428003401217428	-2.20254624821323	-1.54186192597896	0.12310714984155	0.816642336547803
22:33724338[b37]T,C	rs185371398	chr22	33724338	T	C	0.09664824148883457	5860set_5overlaps_oligo2338	533.347184965082	0.396342404649515	0.181828711097017	495.698597818381	2.1416078552275	4.38242799511939e-07	1.74526545057799	1.20243198813235	0.229196201901863	0.979257278592249
22:33724338[b37]T,C	rs185371398	chr22	33724338	T	C	0.09664824148883457	5860set_5overlaps_oligo2340	762.738929943573	1.03011604502772	0.000483700538566664	600.41286578787	0.872084344187121	0.0152523315989958	-0.158031700840598	-0.120631822378851	0.903982662282192	0.997641460828378
22:33724338[b37]T,C	rs185371398	chr22	33724338	T	C	0.09664824148883457	5860set_5overlaps_oligo2342	384.672074060245	0.144060290184784	0.690644988608728	853.671433304984	-0.102373635383032	0.679051641960807	-0.246433925567815	-0.182084015599487	0.855516792741669	0.997641460828378
22:33724338[b37]T,C	rs185371398	chr22	33724338	T	C	0.09664824148883457	5860set_5overlaps_oligo2344	365.144056637397	1.64903864593665	1.24931637017926e-06	312.207627474882	0.614172208818106	0.0833180266239001	-1.03486643711854	-0.730157406181582	0.465293974842662	0.997641460828378
22:33724376[b37]A,G	rs144460142	chr22	33724376	A	G	0.09697725365572417	5860set_5overlaps_oligo2346	454.739181128533	1.01050474330863	0.00463219343514863	847.102986248517	0.552009996600103	0.0946447082614548	-0.458494746708527	-0.329496624224182	0.741780345112533	0.997641460828378
22:33724430[b37]G,C	rs11912943	chr22	33724430	G	C	0.008441973479068141	5860set_5overlaps_oligo2348	43.6640399127004	2.20705362899866	0.137626757215059	604.548740817751	1.36010980257013	4.03963948475483e-05	-0.846943826428539	-0.599524307090661	0.548823305896105	0.997641460828378
22:33724443[b37]G,T	rs141706148	chr22	33724443	G	T	0.0929376453779281	5860set_5overlaps_oligo2352	69.3666469826796	-0.264010364461856	0.823514643771757	611.844420750193	1.56286100880032	5.14879298041577e-06	1.82687137326218	1.25915977913775	0.207972625936532	0.95963708734033
22:33724443[b37]G,T	rs141706148	chr22	33724443	G	T	0.0929376453779281	5860set_5overlaps_oligo2354	174.465003307877	1.26756354221958	0.049673037337721	140.224621441002	1.35221683573718	0.00959885765172048	0.0846532935176021	0.0480689677999889	0.961661277712847	0.997641460828378
22:33724443[b37]G,T	rs141706148	chr22	33724443	G	T	0.0929376453779281	5860set_5overlaps_oligo2356	255.852369427768	0.982846567562818	0.0743483343285018	359.326364265252	-0.165818892676388	0.714797501971946	-1.14866546023921	-0.809264007612817	0.418363304458381	0.997641460828378
22:33726472[b37]C,T	rs8138098	chr22	33726472	C	T	0.03685707518007653	5860set_5overlaps_oligo2366	704.401834874109	0.0876108674841362	0.776888712284831	910.059667387113	0.204687624065095	0.436106629468283	0.117076756580959	0.0706079132077519	0.943709812305488	0.997641460828378
22:33726472[b37]C,T	rs8138098	chr22	33726472	C	T	0.03685707518007653	5860set_5overlaps_oligo2368	538.494447829165	-0.136603899514118	0.786696143457243	653.460030192144	0.082184517678329	0.769491707014129	0.218788417192447	0.141312068447914	0.8876234160436	0.997641460828378
22:33726521[b37]G,C	rs8138392	chr22	33726521	G	C	0.03446120947242226	5860set_5overlaps_oligo2370	1296.50146039176	-0.628951084180921	0.00648027453024717	974.048494987476	1.12993930899975	0.00487728949895786	1.75889039318067	1.21190327245833	0.22554940934	0.978674923854215
22:33726521[b37]G,C	rs8138392	chr22	33726521	G	C	0.03446120947242226	5860set_5overlaps_oligo2372	903.82046494014	0.239311269968616	0.475059000133463	732.984777616427	-0.203202142227131	0.542250448607238	-0.442513412195747	-0.318387310409587	0.750191162691975	0.997641460828378
22:33728020[b37]G,C	rs2283888	chr22	33728020	G	C	0.03646451248576756	5860set_5overlaps_oligo2374	2108.20987310306	0.168781532612979	0.498170189965973	1800.14039280087	-1.1798736489752	5.3453598051643e-15	-1.34865518158818	-0.94828547496164	0.342984143291524	0.997641460828378
22:33728020[b37]G,C	rs2283888	chr22	33728020	G	C	0.03646451248576756	5860set_5overlaps_oligo2376	2723.18714614523	-0.791392362862537	1.5939543942897e-06	762.395946645761	0.0134045909261057	0.959547792309717	0.804796953788643	0.548671837175137	0.583230676675493	0.997641460828378
22:33728020[b37]G,C	rs2283888	chr22	33728020	G	C	0.03646451248576756	5860set_5overlaps_oligo2378	767.198534318731	0.423083538344347	0.175049676489451	1561.80576024557	-0.108230093474884	0.742925023626591	-0.531313631819232	-0.380116167021237	0.703859185373952	0.997641460828378
22:33728020[b37]G,C	rs2283888	chr22	33728020	G	C	0.03646451248576756	5860set_5overlaps_oligo2380	1319.54126134569	-0.106627763021345	0.696266043164331	639.265616716047	1.06635907408948	0.00555712390935384	1.17298683711083	0.804616480215688	0.421041029021842	0.997641460828378
22:33728035[b37]G,A	rs2283889	chr22	33728035	G	A	0.03667375561642305	5860set_5overlaps_oligo2382	526.981362870598	0.640858810397271	0.102584366495722	662.386475918731	0.0494306878830955	0.885565552984261	-0.591428122514175	-0.42190433817807	0.67309484342668	0.997641460828378
22:33728035[b37]G,A	rs2283889	chr22	33728035	G	A	0.03667375561642305	5860set_5overlaps_oligo2384	3185.98450361864	-0.455330544716152	0.000143894327807821	870.147104025637	0.918342798328307	0.000204982796126788	1.37367334304446	0.944122312534529	0.345107148533315	0.997641460828378
22:33728035[b37]G,A	rs2283889	chr22	33728035	G	A	0.03667375561642305	5860set_5overlaps_oligo2386	663.540801464912	0.274321864059452	0.392584978899448	1291.55833471075	0.0253778833712795	0.91831483248007	-0.248943980688173	-0.183828863002667	0.854147712580407	0.997641460828378
22:33728035[b37]G,A	rs2283889	chr22	33728035	G	A	0.03667375561642305	5860set_5overlaps_oligo2388	510.275752194532	-0.424358865027453	0.267141031649619	775.83498699753	0.528202209102956	0.0116900708777517	0.952561074130408	0.651389040303666	0.514795383578876	0.997641460828378
22:33728060[b37]A,G	rs57281499	chr22	33728060	A	G	0.033955272937597945	5860set_5overlaps_oligo2390	978.751815771553	0.800946229649261	0.00207606005876901	838.367170657472	0.501300811001319	0.0115881666334192	-0.299645418647942	-0.219073615854555	0.826592703062001	0.997641460828378
22:33728060[b37]A,G	rs57281499	chr22	33728060	A	G	0.033955272937597945	5860set_5overlaps_oligo2392	486.827577163255	0.2089191302305	0.597706110698751	2000.31832986218	-0.540224108948517	0.00571358873300846	-0.749143239179018	-0.531538907364642	0.595045387198664	0.997641460828378
22:33728060[b37]A,G	rs57281499	chr22	33728060	A	G	0.033955272937597945	5860set_5overlaps_oligo2394	996.813666452029	0.339934879775029	0.162245855781372	606.432562225636	0.281824715558931	0.38004042333615	-0.0581101642160983	-0.0511720594090957	0.959188416027114	0.997641460828378
22:33728060[b37]A,G	rs57281499	chr22	33728060	A	G	0.033955272937597945	5860set_5overlaps_oligo2396	1808.56613014883	-1.10911215455628	3.02993047800203e-05	858.506705771324	0.727603215258472	0.000600216059160248	1.83671536981476	1.26600276504765	0.205512092316537	0.954924080829799
22:33728244[b37]A,G	rs2283890	chr22	33728244	A	G	0.01358703767259348	5860set_5overlaps_oligo2398	2373.15156160829	2.16077267734915	5.60269735947943e-23	3850.11370970358	-0.579709868591342	0.000208121345034293	-2.7404825459405	-1.91580461136198	0.0553899705690122	0.6042920849296
22:33728244[b37]A,G	rs2283890	chr22	33728244	A	G	0.01358703767259348	5860set_5overlaps_oligo2400	3070.87387401764	1.83488182628862	9.2889826788644e-28	3915.48284263833	1.33149927515731	5.96886663707044e-16	-0.503382551131314	-0.360700070055449	0.718323672335792	0.997641460828378
22:33728300[b37]T,C	rs1985748	chr22	33728300	T	C	0.03715650262171629	5860set_5overlaps_oligo2402	2818.18740533536	0.448209604261568	0.0170303456249581	2424.96834075958	0.628753453316333	4.02299383499381e-05	0.180543849054765	0.114726622232181	0.908661811762033	0.997641460828378
22:33728300[b37]T,C	rs1985748	chr22	33728300	T	C	0.03715650262171629	5860set_5overlaps_oligo2404	1170.46623469743	2.11290871507269	1.05291732856924e-15	2133.43520089485	1.62162512414402	9.68865575276178e-20	-0.491283590928675	-0.352289561808223	0.724621115496523	0.997641460828378
22:33728704[b37]G,A	rs2283892	chr22	33728704	G	A	0.03378130480889674	5860set_5overlaps_oligo2406	641.078499691532	-0.495918906474521	0.0758293203200065	1473.3316776709	1.38704449506572	1.66765476837637e-18	1.88296340154024	1.29815176345168	0.194235189818715	0.951275831261225
22:33728704[b37]G,A	rs2283892	chr22	33728704	G	A	0.03378130480889674	5860set_5overlaps_oligo2408	418.627393146185	0.335289863383355	0.448244804466778	362.800854163214	0.634300639431599	0.0658926939143829	0.299010776048244	0.197078084656597	0.84376643300608	0.997641460828378
22:33728705[b37]C,T	rs8139519	chr22	33728705	C	T	0.03378130480889674	5860set_5overlaps_oligo2410	371.18278818571	0.783338849037911	0.171737203707572	1387.03554170844	-0.88724792140479	0.000230808948063249	-1.6705867704427	-1.17207398552413	0.241167353309609	0.979257278592249
22:33728705[b37]C,T	rs8139519	chr22	33728705	C	T	0.03378130480889674	5860set_5overlaps_oligo2412	400.983144393707	1.21439920839793	0.000279695500080606	918.93728039522	-1.32962806394394	0.0642724774719952	-2.54402727234187	-1.77924009084626	0.0752004081843171	0.689657115199985
22:33729105[b37]G,T	rs112447117	chr22	33729105	G	T	0.03235279885570739	5860set_5overlaps_oligo2438	636.443738839098	-0.0680731988734004	0.833024126508455	412.105626594498	-0.30114531136999	0.497514695423355	-0.23307211249659	-0.17279564394182	0.862812061170833	0.997641460828378
22:33729105[b37]G,T	rs112447117	chr22	33729105	G	T	0.03235279885570739	5860set_5overlaps_oligo2440	1115.63301979675	0.774622501625931	0.0307900443228981	1825.84675625133	-0.61312149893154	0.00652378432086263	-1.38774400055747	-0.9754577962859	0.329333226538741	0.997641460828378
22:33729105[b37]G,T	rs112447117	chr22	33729105	G	T	0.03235279885570739	5860set_5overlaps_oligo2442	1799.38880083063	-0.501789548629647	0.022319666821402	1483.00022147555	0.913542427902884	0.00353734252041156	1.41533197653253	0.973081022593197	0.330513035078711	0.997641460828378
22:33729105[b37]G,T	rs112447117	chr22	33729105	G	T	0.03235279885570739	5860set_5overlaps_oligo2444	1400.70879743536	-1.03801771205989	7.62548691318403e-06	825.319520026964	-0.30098137847164	0.295577822467015	0.737036333588246	0.501568512138309	0.615971073395258	0.997641460828378
22:33729105[b37]G,T	rs112447117	chr22	33729105	G	T	0.03235279885570739	5860set_5overlaps_oligo2446	559.708995878646	-0.47678664397733	0.147965831801708	1774.14122307349	-0.375560972560102	0.0122687810182699	0.101225671417228	0.0595891413245321	0.952482866968495	0.997641460828378
22:33729105[b37]G,T	rs112447117	chr22	33729105	G	T	0.03235279885570739	5860set_5overlaps_oligo2448	2074.04391429207	-1.61320465712694	2.77526297579641e-18	608.968019745827	0.939503526870454	0.00446021184873722	2.55270818399739	1.76372020256131	0.077779098052968	0.700978082452525
22:33729105[b37]G,T	rs112447117	chr22	33729105	G	T	0.03235279885570739	5860set_5overlaps_oligo2450	2296.03234884951	-0.650652147482541	0.00261446592947577	4023.24810108544	-2.66388870191854	9.45239014905616e-25	-2.013236554436	-1.41026460570297	0.158461565500867	0.898132595790459
22:33729105[b37]G,T	rs112447117	chr22	33729105	G	T	0.03235279885570739	5860set_5overlaps_oligo2452	754.510011644852	0.221709493651803	0.508447652552894	826.949252814258	-0.308704714552605	0.227761033279444	-0.530414208204408	-0.379490938935226	0.704323331664909	0.997641460828378
22:33729162[b37]A,C	rs112632309	chr22	33729162	A	C	0.03235279885570739	5860set_5overlaps_oligo2454	825.965116436968	0.455265715430862	0.239603824931736	947.198684765815	0.314857950206765	0.281083223772416	-0.140407765224097	-0.1083806658027	0.913693737240882	0.997641460828378
22:33729162[b37]A,C	rs112632309	chr22	33729162	A	C	0.03235279885570739	5860set_5overlaps_oligo2458	680.013987491179	0.339915543088354	0.290525235246264	231.699620294175	-0.769751472994502	0.21329191971929	-1.10966701608286	-0.782154509712791	0.434123775051985	0.997641460828378
22:33729162[b37]A,C	rs112632309	chr22	33729162	A	C	0.03235279885570739	5860set_5overlaps_oligo2460	4185.78313136303	-1.33781914734411	1.71861850470913e-06	887.114237933713	-1.36003561781596	1.72407984942507e-08	-0.0222164704718524	-0.0262208072185543	0.979081219826694	0.997641460828378
22:33729867[b37]G,A	rs5998877	chr22	33729867	G	A	0.029571193615630712	5860set_5overlaps_oligo2462	143.062725559286	1.26015619551132	0.0403821602345779	362.766939368452	0.0228857673665876	0.955819654070647	-1.23727042814473	-0.870857136347304	0.38383216340524	0.997641460828378
22:33729867[b37]G,A	rs5998877	chr22	33729867	G	A	0.029571193615630712	5860set_5overlaps_oligo2464	107.513127995074	0.834895241440302	0.153872900341531	959.698500196827	3.0462633564816	7.39883853271813e-36	2.2113681150413	1.52644002170432	0.126900316917559	0.827561167853382
22:33729930[b37]A,C	rs5998878	chr22	33729930	A	C	0.02101018823490192	5860set_5overlaps_oligo2466	523.93654416782	0.626135862806462	0.0613962536523616	4498.63062918401	1.44670822654621	1.50512509876355e-26	0.820572363739748	0.559638003959304	0.575726377171687	0.997641460828378
22:33729930[b37]A,C	rs5998878	chr22	33729930	A	C	0.02101018823490192	5860set_5overlaps_oligo2468	457.467493306985	1.91592089707813	7.74735981515362e-05	290.717185146724	1.69696969298253	0.00681468832665901	-0.218951204095609	-0.162979592431967	0.870534502701621	0.997641460828378
22:33730421[b37]A,C	rs184546520	chr22	33730421	A	C	0.021550999280790427	5860set_5overlaps_oligo2470	1016.87819953278	0.125360891628949	0.659584553785787	714.196869810654	1.61863750461703	0.000280365916337695	1.49327661298808	1.02726369587725	0.304296312259848	0.997641460828378
22:33730421[b37]A,C	rs184546520	chr22	33730421	A	C	0.021550999280790427	5860set_5overlaps_oligo2472	389.949730956342	2.22737790706293	4.86803688659652e-13	397.33892307752	0.335874987427914	0.38521195024942	-1.89150291963501	-1.32564231400925	0.18495820334204	0.940471307786684
22:33730469[b37]A,G	rs28645138	chr22	33730469	A	G	0.021823998018211544	5860set_5overlaps_oligo2474	173.991924148039	2.82654668383151	4.07399156039978e-08	798.651285701383	-0.993215663837268	0.00281447386597982	-3.81976234766877	-2.66605847793142	0.0076746342018608	0.197095473042478
22:33730469[b37]A,G	rs28645138	chr22	33730469	A	G	0.021823998018211544	5860set_5overlaps_oligo2476	1539.65547839249	0.0691899148812173	0.76993316487575	231.439657448064	3.240922188528	4.66313370499209e-10	3.17173227364678	2.19403050394505	0.0282332166779931	0.408247446526356
22:33730575[b37]G,A	rs5998881	chr22	33730575	G	A	0.020853108962388376	5860set_5overlaps_oligo2478	5380.45340855437	0.197421346334689	0.0891186679174388	149.623594696252	2.54701655884645	1.00004189978651e-05	2.34959521251176	1.62252762954782	0.104690422087722	0.782054991202422
22:33730575[b37]G,A	rs5998881	chr22	33730575	G	A	0.020853108962388376	5860set_5overlaps_oligo2480	494.923956631203	2.74121494975417	5.50369041042582e-12	2112.06684141916	1.30797316728248	3.56271497512702e-14	-1.43324178247169	-1.00708526373856	0.313893802124173	0.997641460828378
22:33730608[b37]C,T	rs5998882	chr22	33730608	C	T	0.02174329646025781	5860set_5overlaps_oligo2482	2160.83965534647	0.183726731988102	0.481429793414177	1139.71741048108	1.4802823645286	2.20078739931662e-11	1.2965556325405	0.890514471088847	0.373189701598462	0.997641460828378
22:33730608[b37]C,T	rs5998882	chr22	33730608	C	T	0.02174329646025781	5860set_5overlaps_oligo2484	1034.96319793078	0.193776298614431	0.340483189022226	945.011297680445	-0.722378154056861	0.00103688157192785	-0.916154452671292	-0.647635593768284	0.517220670115844	0.997641460828378
22:33730833[b37]C,T	rs8140860	chr22	33730833	C	T	-0.03957780018395754	5860set_5overlaps_oligo2486	30.4520797730487	-1.01413553281466	0.455138134035455	1079.8292810831	-0.496468041946396	0.150284615086851	0.517667490868265	0.34907578301285	0.727032416750452	0.997641460828378
22:33730833[b37]C,T	rs8140860	chr22	33730833	C	T	-0.03957780018395754	5860set_5overlaps_oligo2488	9.44776632998951	-3.99783990215442	0.025225370227056	98.6926974529487	0.841608998938459	0.374824387699715	4.83944890109288	3.35333214757814	0.000798448266182665	0.0367793153724142
22:33730891[b37]C,T	rs8140876	chr22	33730891	C	T	0.07635664207182734	5860set_5overlaps_oligo2490	430.260585877629	-0.244141357680147	0.565969859671906	80.4820225033736	1.45720058205786	0.189960713745025	1.70134193973801	1.1718988642953	0.241237663098102	0.979257278592249
22:33730891[b37]C,T	rs8140876	chr22	33730891	C	T	0.07635664207182734	5860set_5overlaps_oligo2492	409.070672546787	0.927218014652372	0.0196052305404958	1084.11355510946	0.329945486878324	0.297162481756051	-0.597272527774048	-0.425967035948377	0.670131866213118	0.997641460828378
22:33733940[b37]G,A	rs2157198	chr22	33733940	G	A	-0.006068928533048233	5860set_5overlaps_oligo2494	1937.60088123768	-0.598820900034578	0.032154528467688	230.170277081319	0.403017616974759	0.406560759620623	1.00183851700934	0.685643912854203	0.492937683074709	0.997641460828378
22:33733940[b37]G,A	rs2157198	chr22	33733940	G	A	-0.006068928533048233	5860set_5overlaps_oligo2496	1695.37855453643	-0.205283744709703	0.480317202049024	1805.99859498285	-0.15639404426943	0.411476400733072	0.0488897004402734	0.0232081541854698	0.981484234261017	0.997641460828378
22:33733940[b37]G,A	rs2157198	chr22	33733940	G	A	-0.006068928533048233	5860set_5overlaps_oligo2498	2337.6235832665	-0.158192914702774	0.471825198807351	2359.19235177765	-0.0425497266968041	0.882862003818595	0.11564318800597	0.0696113779583611	0.944502980610291	0.997641460828378
22:33733940[b37]G,A	rs2157198	chr22	33733940	G	A	-0.006068928533048233	5860set_5overlaps_oligo2500	2492.95465350831	-0.197334056896624	0.469638025898239	1599.96297991842	-0.509705642528822	0.157428963748274	-0.312371585632198	-0.227920122544717	0.819708338871006	0.997641460828378
22:33733940[b37]G,A	rs2157198	chr22	33733940	G	A	-0.006068928533048233	5860set_5overlaps_oligo2502	1704.20962432113	-0.0305359223094189	0.922486144385922	1900.9784921027	-0.303705328697733	0.235843753480888	-0.273169406388314	-0.200668999612022	0.840957401341202	0.997641460828378
22:33733940[b37]G,A	rs2157198	chr22	33733940	G	A	-0.006068928533048233	5860set_5overlaps_oligo2504	1797.37096980874	-0.402336539902862	0.0698474300105235	1656.42401107518	-0.639161171086147	0.00046437465118564	-0.236824631183285	-0.175404181273436	0.860762055339808	0.997641460828378
22:33733940[b37]G,A	rs2157198	chr22	33733940	G	A	-0.006068928533048233	5860set_5overlaps_oligo2506	1531.01394972978	-0.834307256123934	0.000817708792327156	1539.56254033262	-0.243686346327796	0.283747030934875	0.590620909796138	0.39978884605957	0.689312046728791	0.997641460828378
22:33733940[b37]G,A	rs2157198	chr22	33733940	G	A	-0.006068928533048233	5860set_5overlaps_oligo2508	1248.74195648654	-0.495054296052106	0.169718774029168	2041.77708306732	-0.442189354560902	0.0667937460930842	0.052864941491204	0.0259715154234271	0.9792800581837	0.997641460828378
22:33733962[b37]T,C	rs2157199	chr22	33733962	T	C	-0.006068928533048233	5860set_5overlaps_oligo2510	631.324529810525	0.498851336999944	0.191717596360455	1904.01182397868	-0.268298116904226	0.305473413133409	-0.767149453904169	-0.544055802611076	0.586403073282762	0.997641460828378
22:33733962[b37]T,C	rs2157199	chr22	33733962	T	C	-0.006068928533048233	5860set_5overlaps_oligo2512	795.731143396448	0.350525913180391	0.317692821228658	2093.14126431453	-1.57086784476592	0.00979789899834199	-1.92139375794631	-1.34642072289093	0.178166871486317	0.921647282488293
22:33733962[b37]T,C	rs2157199	chr22	33733962	T	C	-0.006068928533048233	5860set_5overlaps_oligo2514	639.973118298586	-0.477714646706757	0.0706719527382173	670.460217873039	-0.55980807051555	0.00939923304161101	-0.0820934238087921	-0.067843855928908	0.945909932181247	0.997641460828378
22:33733962[b37]T,C	rs2157199	chr22	33733962	T	C	-0.006068928533048233	5860set_5overlaps_oligo2516	1610.88213641486	-1.40380253420902	2.75081864934504e-07	561.284384819285	0.629241774404732	0.107085243839353	2.03304430861375	1.40247946480387	0.160772118455023	0.898132595790459
22:33733962[b37]T,C	rs2157199	chr22	33733962	T	C	-0.006068928533048233	5860set_5overlaps_oligo2518	512.169750280405	-0.932397789722008	0.00377614382283311	1337.69320331101	-1.32170686884082	7.39096072088421e-07	-0.389309079118813	-0.281402687381066	0.778401557135063	0.997641460828378
22:33733962[b37]T,C	rs2157199	chr22	33733962	T	C	-0.006068928533048233	5860set_5overlaps_oligo2520	2525.25655065764	-2.78559629786361	2.93524532647755e-29	462.655722029141	-0.383689404177934	0.258948239865531	2.40190689368568	1.65889173179882	0.0971376110472163	0.772310540435676
22:33733962[b37]T,C	rs2157199	chr22	33733962	T	C	-0.006068928533048233	5860set_5overlaps_oligo2522	841.364203224034	-0.165755498765801	0.594272391671701	626.641279615284	-2.2977670549139	4.07438424520756e-09	-2.1320115561481	-1.49283022413074	0.135481633570768	0.839129798140981
22:33733962[b37]T,C	rs2157199	chr22	33733962	T	C	-0.006068928533048233	5860set_5overlaps_oligo2524	653.687172558395	-0.0505152160262482	0.863376662501507	1722.22328544099	-0.621684210991923	0.00789151783596188	-0.571168994965675	-0.407821346212274	0.683404840794166	0.997641460828378
22:33733977[b37]C,A	rs2157200	chr22	33733977	C	A	-0.006068928533048233	5860set_5overlaps_oligo2526	731.906654399559	-0.997648145821247	0.00228027692251646	462.350612748824	0.708104586422683	0.0907162784510538	1.70575273224393	1.17496499610552	0.240008720260656	0.979257278592249
22:33733977[b37]C,A	rs2157200	chr22	33733977	C	A	-0.006068928533048233	5860set_5overlaps_oligo2528	807.799359957576	0.164613866871023	0.627251841758291	5024.95172562805	-2.86787384266973	3.32219110929766e-52	-3.03248770954075	-2.11878997502627	0.0341082203516871	0.454046125966036
22:33733977[b37]C,A	rs2157200	chr22	33733977	C	A	-0.006068928533048233	5860set_5overlaps_oligo2530	1277.5713879849	0.0575932570596536	0.828660463753786	1009.21436245177	0.351720735815934	0.238829895813961	0.29412747875628	0.193683494422408	0.846423716653805	0.997641460828378
22:33733977[b37]C,A	rs2157200	chr22	33733977	C	A	-0.006068928533048233	5860set_5overlaps_oligo2532	2668.24949596059	-0.563330723843939	0.0152283960430564	1043.82225231029	1.03343818178457	2.37193418286335e-05	1.59676890562851	1.09920564511904	0.271678376991821	0.990619511806194
22:33733977[b37]C,A	rs2157200	chr22	33733977	C	A	-0.006068928533048233	5860set_5overlaps_oligo2534	797.945030297902	0.861907940589258	0.00241168417919757	900.27256879103	0.787982363955567	0.0183055174699109	-0.0739255766336915	-0.0621660336303208	0.95043061138763	0.997641460828378
22:33733977[b37]C,A	rs2157200	chr22	33733977	C	A	-0.006068928533048233	5860set_5overlaps_oligo2536	3522.57090903562	-0.847330297260076	5.49858159835557e-06	1824.74649778515	0.121622146096045	0.582111332801114	0.968952443356121	0.662783386904303	0.507469295057116	0.997641460828378
22:33733977[b37]C,A	rs2157200	chr22	33733977	C	A	-0.006068928533048233	5860set_5overlaps_oligo2538	1327.75365573879	-0.989868163581774	0.000882657360089126	783.14394602131	-0.32159153882095	0.294769869290277	0.668276624760824	0.453770677573672	0.649993890531281	0.997641460828378
22:33733977[b37]C,A	rs2157200	chr22	33733977	C	A	-0.006068928533048233	5860set_5overlaps_oligo2540	1000.79372994624	-0.0953818158099943	0.77689083375291	1928.80031965867	-1.15214094196096	4.49874573088284e-05	-1.05675912615097	-0.745375957079945	0.456044474352173	0.997641460828378
22:33733995[b37]C,T	rs2285106	chr22	33733995	C	T	-0.04169581530733237	5860set_5overlaps_oligo2542	904.250037486947	0.193693680971461	0.451565621475664	728.838781077992	-0.0419691860323051	0.921199788694788	-0.235662867003766	-0.174596588963888	0.861396629028734	0.997641460828378
22:33733995[b37]C,T	rs2285106	chr22	33733995	C	T	-0.04169581530733237	5860set_5overlaps_oligo2544	2296.89431498516	-1.04986896169907	7.70721332517581e-05	1092.80669120039	0.0206237977294892	0.934974450338055	1.07049275942856	0.733368433176864	0.463333746858987	0.997641460828378
22:33733995[b37]C,T	rs2285106	chr22	33733995	C	T	-0.04169581530733237	5860set_5overlaps_oligo2546	622.838326874523	1.21169738013592	0.000463574311022066	1590.96412839732	-0.509623058384091	0.0854868612151791	-1.72132043852002	-1.20734114291863	0.22730079210122	0.978674923854215
22:33733995[b37]C,T	rs2285106	chr22	33733995	C	T	-0.04169581530733237	5860set_5overlaps_oligo2548	737.447711572902	0.127094495278768	0.724460081336499	403.318438080262	-0.796149831864905	0.0372201297059375	-0.923244327143672	-0.652564070821109	0.514037354840527	0.997641460828378
22:33733995[b37]C,T	rs2285106	chr22	33733995	C	T	-0.04169581530733237	5860set_5overlaps_oligo2550	1004.84599564319	1.084030889964	0.00681991545429268	1088.8586351368	-0.560836971937345	0.0650854820294203	-1.64486786190135	-1.15419566467888	0.248419959574574	0.983512582108342
22:33733995[b37]C,T	rs2285106	chr22	33733995	C	T	-0.04169581530733237	5860set_5overlaps_oligo2552	425.579495719823	-0.0642308629932619	0.849986005746152	552.073920833382	0.894057384019195	0.0282507466328403	0.958288247012457	0.655370244799838	0.512229404274172	0.997641460828378
22:33733995[b37]C,T	rs2285106	chr22	33733995	C	T	-0.04169581530733237	5860set_5overlaps_oligo2554	779.186865020339	0.1202656548219	0.668559442634535	714.161993585082	0.126736024567798	0.595865580368487	0.00647036974589772	-0.00627934925875336	0.994989837099884	0.998085208179696
22:33733995[b37]C,T	rs2285106	chr22	33733995	C	T	-0.04169581530733237	5860set_5overlaps_oligo2556	496.122394209958	0.655813176625488	0.0542489194440118	837.088402257248	-0.0251782698319001	0.943186286362131	-0.680991446457388	-0.484163661463473	0.628269723926901	0.997641460828378
22:33734240[b37]G,C	rs11913717	chr22	33734240	G	C	-0.005301140457065194	5860set_5overlaps_oligo2558	425.770047640961	0.292496492268469	0.634961064141423	582.506041541851	-0.436198889135824	0.179194180590838	-0.728695381404292	-0.517324720891418	0.604929499931902	0.997641460828378
22:33734240[b37]G,C	rs11913717	chr22	33734240	G	C	-0.005301140457065194	5860set_5overlaps_oligo2560	337.291741268672	-1.89063178021008	6.24042568588238e-09	793.527051616341	-1.12470701240553	0.00043541028032242	0.765924767804554	0.521650106767631	0.60191396919158	0.997641460828378
22:33734299[b37]T,G	rs11913820	chr22	33734299	T	G	0.11437975340605888	5860set_5overlaps_oligo2562	1594.26913353902	-2.21532396431024	1.64725650403551e-20	469.913210798788	1.32002775978303	0.00830357653065992	3.53535172409327	2.44679804227986	0.0144131575865032	0.29046516191689
22:33734373[b37]A,C	rs4613386	chr22	33734373	A	C	-0.00467652844216928	5860set_5overlaps_oligo2564	147.333991755916	0.0785046898304707	0.905200757718886	680.706856972421	0.119938537043719	0.609267192516618	0.0414338472132481	0.0180252695403643	0.985618694506131	0.997641460828378
22:33734378[b37]T,C	rs111592880	chr22	33734378	T	C	0.004415013283856669	5860set_5overlaps_oligo2566	287.538621954057	0.0792451659124481	0.894791489486593	117.138932230546	-0.035203209768699	0.958479824014729	-0.114448375681147	-0.0903351762575486	0.928020867800035	0.997641460828378
22:33734393[b37]C,T	rs4560231	chr22	33734393	C	T	-0.004884752207451255	5860set_5overlaps_oligo2568	246.517468639226	0.691260245591463	0.110380246850728	183.428591904456	-0.569406512490831	0.328282765830349	-1.26066675808229	-0.88712093278923	0.375013795216868	0.997641460828378
22:33734396[b37]T,C	rs2032474	chr22	33734396	T	C	-0.055809187840548655	5860set_5overlaps_oligo2570	231.798089366947	-0.476519229755061	0.481406789451949	244.838425900467	1.6934348738449	0.00503249853344034	2.16995410359996	1.49765135896435	0.134223855567403	0.839129798140981
22:33734453[b37]T,A	rs4322933	chr22	33734453	T	A	-0.003492167410875491	5860set_5overlaps_oligo2572	339.223986030965	-1.49797348030453	0.00202299079738797	370.886337951768	1.12492303920616	0.0674619543980334	2.62289651951069	1.81251113705541	0.0699072546690125	0.674526127564937
22:33734479[b37]G,T	rs78908244	chr22	33734479	G	T	0.06853567025002334	5860set_5overlaps_oligo2574	156.782468208666	1.63247952248628	0.02853958603784	307.413051707663	0.531724419307194	0.23889732001204	-1.10075510317908	-0.775959455284941	0.437772925653556	0.997641460828378
22:33734479[b37]G,T	rs78908244	chr22	33734479	G	T	0.06853567025002334	5860set_5overlaps_oligo2576	81.8177269410985	0.172682072463552	0.829147233394777	209.501385776674	1.1001831617563	0.0143036015081462	0.927501089292747	0.633968765699694	0.526101206258433	0.997641460828378
22:33734479[b37]G,T	rs78908244	chr22	33734479	G	T	0.06853567025002334	5860set_5overlaps_oligo2578	69.7061169165097	0.519964482487412	0.462826711813216	122.542367079075	-0.302512949242029	0.58808681704039	-0.82247743172944	-0.582516662553425	0.560218721332057	0.997641460828378
22:33734479[b37]G,T	rs78908244	chr22	33734479	G	T	0.06853567025002334	5860set_5overlaps_oligo2580	145.981138728844	0.287361961586743	0.753597746930667	313.243326304507	1.83147804767778	0.00582931901187848	1.54411608609104	1.0626044029013	0.287961389500557	0.990619511806194
22:33734479[b37]G,T	rs78908244	chr22	33734479	G	T	0.06853567025002334	5860set_5overlaps_oligo2582	301.325593733825	0.744901250285729	0.11568031332945	298.100019657363	0.419982218506812	0.449860965849321	-0.324919031778918	-0.236642392684558	0.812934229511104	0.997641460828378
22:33734479[b37]G,T	rs78908244	chr22	33734479	G	T	0.06853567025002334	5860set_5overlaps_oligo2584	230.417450042731	1.44909885629909	0.000988446964820082	144.55240813484	3.31831750969876	3.27472083742669e-05	1.86921865339966	1.2885971971372	0.197538158358906	0.951275831261225
22:33734479[b37]G,T	rs78908244	chr22	33734479	G	T	0.06853567025002334	5860set_5overlaps_oligo2586	353.696998653937	0.151208144716109	0.762308673356041	18.8191465980212	-0.452774313664799	0.781985641678478	-0.603982458380908	-0.430631397658981	0.666736407733791	0.997641460828378
22:33734479[b37]G,T	rs78908244	chr22	33734479	G	T	0.06853567025002334	5860set_5overlaps_oligo2588	153.603363590931	1.08388366016719	0.077626761674501	82.8608555803957	0.50497548838137	0.485334613585885	-0.578908171785823	-0.413201181287555	0.679459222721821	0.997641460828378
22:33735366[b37]G,A	rs16992174	chr22	33735366	G	A	-0.002724390709826185	5860set_5overlaps_oligo2594	1023.06392994493	-0.109628203776514	0.747967589660086	178.273651971714	0.680535104191493	0.17315141918233	0.790163307968007	0.538499359805174	0.590232346973312	0.997641460828378
22:33735366[b37]G,A	rs16992174	chr22	33735366	G	A	-0.002724390709826185	5860set_5overlaps_oligo2596	1680.45242127734	-0.348841130004729	0.138993749712807	1897.20606230917	0.0172613027717455	0.931533834101865	0.366102432776475	0.243716384376744	0.807450483042031	0.997641460828378
22:33735549[b37]G,C	rs73401467	chr22	33735549	G	C	-0.008036231268453086	5860set_5overlaps_oligo2598	1173.1586574643	0.517938038955609	0.00719507354386677	2033.7728371411	0.00842469285737006	0.972588103372657	-0.509513346098239	-0.364961849643758	0.715139884426776	0.997641460828378
22:33735549[b37]G,C	rs73401467	chr22	33735549	G	C	-0.008036231268453086	5860set_5overlaps_oligo2600	2227.097185151	-0.786975777347087	0.00027967251036965	1475.77114935512	0.209119873546482	0.358752671665127	0.99609565089357	0.681651799315484	0.495459152653445	0.997641460828378
22:33735607[b37]T,C	rs9680635	chr22	33735607	T	C	-0.0018909056449254872	5860set_5overlaps_oligo2602	257.474722652138	1.79912244111206	0.00054650148870076	788.252890572994	0.218093927831325	0.505611345604878	-1.58102851328073	-1.10981818437655	0.267077381711458	0.990619511806194
22:33735607[b37]T,C	rs9680635	chr22	33735607	T	C	-0.0018909056449254872	5860set_5overlaps_oligo2604	98.912775537455	-0.12155690882222	0.847018680358949	305.950864238625	1.10661266917864	0.0146426737909893	1.22816957800086	0.842976379710102	0.399241654138598	0.997641460828378
22:33735607[b37]T,C	rs9680635	chr22	33735607	T	C	-0.0018909056449254872	5860set_5overlaps_oligo2606	110.622477785566	1.22371607186137	0.031675271648599	168.635095318694	-2.6100382953535	2.94052312473955e-07	-3.83375436721487	-2.67578493324798	0.00745544698170901	0.196302977111305
22:33735607[b37]T,C	rs9680635	chr22	33735607	T	C	-0.0018909056449254872	5860set_5overlaps_oligo2608	2.15075576992857	-5.05138796423896	0.0974728712796245	51.1182993630265	2.12906352499935	0.162844255447898	7.18045148923831	4.98066385580866	6.33665234879246e-07	9.25387050213557e-05
22:33735739[b37]T,C	rs9680641	chr22	33735739	T	C	-0.0018909056449254872	5860set_5overlaps_oligo2618	136.068224132902	0.091044137272634	0.879768650246765	20.6451060928873	2.72274175917935	0.122545417057638	2.63169762190671	1.81862916232755	0.0689680255995537	0.671628222449345
22:33735739[b37]T,C	rs9680641	chr22	33735739	T	C	-0.0018909056449254872	5860set_5overlaps_oligo2620	1777.51583166993	-1.5922333779872	1.37397927323938e-07	366.342729206837	-2.61288005857336	3.43867980415126e-12	-1.02064668058617	-0.720272641078956	0.471357146236039	0.997641460828378
22:33735739[b37]T,C	rs9680641	chr22	33735739	T	C	-0.0018909056449254872	5860set_5overlaps_oligo2624	1.40164041406197	-4.43760152891664	0.146955163770117	110.503605523725	0.0344032910404514	0.969906627359339	4.47200481995709	3.09790594375339	0.00194893272656981	0.0741742697212662
22:33735739[b37]T,C	rs9680641	chr22	33735739	T	C	-0.0018909056449254872	5860set_5overlaps_oligo2626	43.039890040093	0.111693132326114	0.937295670978309	80.2844884498826	-1.11985757226377	0.204090619736586	-1.23155070458988	-0.866881110199254	0.386007154509388	0.997641460828378
22:33735739[b37]T,C	rs9680641	chr22	33735739	T	C	-0.0018909056449254872	5860set_5overlaps_oligo2628	97.0772260510221	1.94716184523903	0.0233095224854866	18.403194469468	1.08055346964851	0.629574312424151	-0.86660837559052	-0.61319398201601	0.539748083481327	0.997641460828378
22:33735739[b37]T,C	rs9680641	chr22	33735739	T	C	-0.0018909056449254872	5860set_5overlaps_oligo2630	0.599068837551894	-2.47687152049068	0.426176532630028	153.747735087929	-0.0022901221690503	0.997375583050907	2.47458139832163	1.7094109095105	0.0873748615193291	0.737098395724108
22:33735739[b37]T,C	rs9680641	chr22	33735739	T	C	-0.0018909056449254872	5860set_5overlaps_oligo2632	25.6902991854581	-1.32402891575771	0.370115668988332	22.2433137477896	-2.16472783105839	0.0872179995405978	-0.840698915300683	-0.595183200444772	0.551721018567855	0.997641460828378
22:33735799[b37]C,T	rs116542071	chr22	33735799	C	T	0.08454165376368443	5860set_5overlaps_oligo2634	1333.0174076832	0.396332554332451	0.22902721169482	182.621150837098	-3.61087027344035	5.23723981709741e-08	-4.0072028277728	-2.79635642729033	0.00516823681325768	0.144213684923786
22:33735799[b37]C,T	rs116542071	chr22	33735799	C	T	0.08454165376368443	5860set_5overlaps_oligo2636	1241.11323341354	0.254884214435893	0.273944550059663	1224.80499648552	-0.308685557626128	0.318795830083272	-0.563569772062021	-0.4025387991311	0.687287540115072	0.997641460828378
22:33735799[b37]C,T	rs116542071	chr22	33735799	C	T	0.08454165376368443	5860set_5overlaps_oligo2638	1493.57392058327	0.371374110749806	0.153160803653692	2350.95554403047	-0.137703139440526	0.561150558559549	-0.509077250190332	-0.364658700598832	0.715366190854916	0.997641460828378
22:33735799[b37]C,T	rs116542071	chr22	33735799	C	T	0.08454165376368443	5860set_5overlaps_oligo2640	1910.67148799807	0.976278475443246	1.21392702826187e-06	1410.66216552657	0.125834585441914	0.586568394614819	-0.850443890001332	-0.601957352001278	0.547202526341332	0.997641460828378
22:33735800[b37]A,G	rs9680610	chr22	33735800	A	G	-0.0018909056449254872	5860set_5overlaps_oligo2642	2737.24194243454	-1.59239632569355	1.50512975034678e-15	1279.96599066584	-0.357885150744475	0.255393446227345	1.23451117494907	0.847384696833242	0.396780731448723	0.997641460828378
22:33735800[b37]A,G	rs9680610	chr22	33735800	A	G	-0.0018909056449254872	5860set_5overlaps_oligo2644	616.027763253227	0.478025102514546	0.187193474939899	979.244770639892	-1.02951695415927	0.000491236213891813	-1.50754205667381	-1.05873458388524	0.289720672920403	0.990619511806194
22:33735800[b37]A,G	rs9680610	chr22	33735800	A	G	-0.0018909056449254872	5860set_5overlaps_oligo2646	1083.50525772559	0.127661153016799	0.625170607886923	1199.86379854228	-0.952096274645301	0.00564281380437304	-1.0797574276621	-0.761363066822597	0.44644024088126	0.997641460828378
22:33735800[b37]A,G	rs9680610	chr22	33735800	A	G	-0.0018909056449254872	5860set_5overlaps_oligo2648	646.172605201109	0.163026189715995	0.569835620777177	873.665762221732	1.51413855015385	1.11942772666989e-07	1.35111236043785	0.92843920199442	0.353179791438446	0.997641460828378
22:33737173[b37]C,G	rs5998886	chr22	33737173	C	G	-0.009671021492393931	5860set_5overlaps_oligo2650	2925.64793595808	1.0631957126282	5.00584410677433e-09	717.748377479946	0.0277209520113828	0.952025477177694	-1.03547476061682	-0.730580278041107	0.465035561986996	0.997641460828378
22:33737173[b37]C,G	rs5998886	chr22	33737173	C	G	-0.009671021492393931	5860set_5overlaps_oligo2652	1794.49148346261	0.407964442598904	0.0147568271280627	2038.51789645971	0.703959622085779	0.00170623123355341	0.295995179486875	0.194981813627937	0.845407184994847	0.997641460828378
22:33737243[b37]A,G	rs5998887	chr22	33737243	A	G	-0.009671021492393931	5860set_5overlaps_oligo2654	854.268133789595	0.683423521997396	0.0658240092104957	2612.40380128051	-0.359328423390727	0.0529691118916553	-1.04275194538812	-0.735638962548747	0.461950444415759	0.997641460828378
22:33737243[b37]A,G	rs5998887	chr22	33737243	A	G	-0.009671021492393931	5860set_5overlaps_oligo2656	848.532802680994	0.698334616842692	0.00167936598447517	3631.74263553765	-1.30345092513387	8.40089496794369e-11	-2.00178554197657	-1.40230451383424	0.160824333087114	0.898132595790459
22:33737554[b37]A,C	rs79331772	chr22	33737554	A	C	0.059714768760133576	5860set_5overlaps_oligo2658	1005.71046277366	0.351703475988981	0.29773104346387	714.658807253783	-0.435291835726904	0.272102462803266	-0.786995311715885	-0.557851512986443	0.57694578340812	0.997641460828378
22:33737554[b37]A,C	rs79331772	chr22	33737554	A	C	0.059714768760133576	5860set_5overlaps_oligo2660	697.526299647959	1.24603772404904	0.000439978859611251	1388.7381130978	0.237376689648909	0.329562418351033	-1.00866103440013	-0.711940902284247	0.476501372424208	0.997641460828378
22:33738301[b37]A,G	rs16992182	chr22	33738301	A	G	0.09953368870342713	5860set_5overlaps_oligo2666	8.9769732725534	-1.88718790581691	0.395167595729705	1568.5953502506	-0.234943396089535	0.472416476012848	1.65224450972737	1.1377691264413	0.25521689988183	0.986872783043137
22:33738301[b37]A,G	rs16992182	chr22	33738301	A	G	0.09953368870342713	5860set_5overlaps_oligo2668	24.1077603382508	-0.0381856054811024	0.982037961463158	75.9027274676941	-0.149698962152347	0.87386867215727	-0.111513356671245	-0.0882949181547768	0.929642277907411	0.997641460828378
22:33738324[b37]G,A	rs16992183	chr22	33738324	G	A	0.029237580168876374	5860set_5overlaps_oligo2670	23.2737922056054	-2.2775481809952	0.0557150472859817	4.51621170964797	-3.23364965096782	0.264912943796621	-0.956101469972613	-0.675404485709225	0.499418816356204	0.997641460828378
22:33738324[b37]G,A	rs16992183	chr22	33738324	G	A	0.029237580168876374	5860set_5overlaps_oligo2672	26.5789552327302	-2.34368267418772	0.123646987993664	17.6989825276848	-0.261122293802973	0.822746948438529	2.08256038038475	1.43690021857322	0.150746347824233	0.873185431908032
22:33739370[b37]G,T	rs6518819	chr22	33739370	G	T	0.0504227789808223	5860set_5overlaps_oligo2676	299.261228882376	0.862053021037508	0.0406073356522954	118.274339291619	2.41026043208601	0.000331317217785533	1.5482074110485	1.06544845906154	0.286673037570932	0.990619511806194
22:33739370[b37]G,T	rs6518819	chr22	33739370	G	T	0.0504227789808223	5860set_5overlaps_oligo2678	106.799260896881	-2.39620308019007	0.0452799458704326	174.257220176184	0.0973574374351517	0.870683733290487	2.49356051762522	1.72260411262502	0.084960140782714	0.725159789857165
22:33739370[b37]G,T	rs6518819	chr22	33739370	G	T	0.0504227789808223	5860set_5overlaps_oligo2680	24.8329531539095	-0.11349363753144	0.923047042291276	96.132064147039	-0.547628229019512	0.512044651640278	-0.434134591488072	-0.312562831323479	0.754612820442791	0.997641460828378
22:33739372[b37]C,T	rs11089619	chr22	33739372	C	T	0.04899291303322399	5860set_5overlaps_oligo2682	109.546630892921	-0.862965671677601	0.143244894115701	283.24096022842	1.30817639298582	0.00953613525297912	2.17114206466342	1.49847716185603	0.134009321932176	0.839129798140981
22:33739372[b37]C,T	rs11089619	chr22	33739372	C	T	0.04899291303322399	5860set_5overlaps_oligo2684	450.78068261263	-0.485607735077867	0.412881479863828	54.9115521841957	-0.227528483714712	0.742294753128085	0.258079251363155	0.168624819237939	0.866091757183516	0.997641460828378
22:33739372[b37]C,T	rs11089619	chr22	33739372	C	T	0.04899291303322399	5860set_5overlaps_oligo2686	174.46169696603	2.99561695921068	0.00363037459597232	88.3798480727893	-0.362270705734914	0.710233955837657	-3.3578876649456	-2.34498949653411	0.0190276156177837	0.330647548040767
22:33739372[b37]C,T	rs11089619	chr22	33739372	C	T	0.04899291303322399	5860set_5overlaps_oligo2688	74.7607274754745	-0.416807680443568	0.580142744880496	156.33808169926	0.859518430131953	0.0553832853623052	1.27632611057552	0.876452059239043	0.380784327740814	0.997641460828378
22:33739377[b37]A,G	rs6518820	chr22	33739377	A	G	-0.022468437231893703	5860set_5overlaps_oligo2690	478.522649291396	0.263719233840986	0.489065024172933	105.937933328253	-0.595068466160349	0.338066715614613	-0.858787700001335	-0.607757493636838	0.543348324869507	0.997641460828378
22:33739377[b37]A,G	rs6518820	chr22	33739377	A	G	-0.022468437231893703	5860set_5overlaps_oligo2692	356.634486997654	1.25783084086552	0.00244527459803232	121.161149175582	0.440443461714283	0.571007135017482	-0.817387379151242	-0.578978347816394	0.562603783094138	0.997641460828378
22:33739377[b37]A,G	rs6518820	chr22	33739377	A	G	-0.022468437231893703	5860set_5overlaps_oligo2694	2153.88882599964	-2.11306326269767	1.06831562312426e-17	103.463672112478	-0.988006420668743	0.107361374880298	1.12505684202893	0.771298276653212	0.440530153617635	0.997641460828378
22:33740860[b37]G,A	rs4401302	chr22	33740860	G	A	-0.02831092096283732	5860set_5overlaps_oligo2702	273.482805353423	1.13094418298255	0.0120900902905564	1563.23707878251	0.487290222741348	0.0334747245997998	-0.643653960241206	-0.458208766952508	0.646802461950075	0.997641460828378
22:33740860[b37]G,A	rs4401302	chr22	33740860	G	A	-0.02831092096283732	5860set_5overlaps_oligo2704	391.20284584593	0.500949657601419	0.179302442386576	724.958436135093	0.787287939290972	0.0454416482513753	0.286338281689553	0.188268888119737	0.850665872907461	0.997641460828378
22:33757643[b37]C,T	rs8142882	chr22	33757643	C	T	-0.10687847549993199	5860set_5overlaps_oligo2706	258.674694344197	0.879004197377304	0.0530571550954851	1047.32490890387	1.4932796348568	8.25275406319491e-10	0.614275437479497	0.416232126873215	0.677240153088092	0.997641460828378
22:33757643[b37]C,T	rs8142882	chr22	33757643	C	T	-0.10687847549993199	5860set_5overlaps_oligo2708	1147.47840639111	0.515092075078014	0.0678554573018429	198.818580661422	0.883516441072329	0.108676519009715	0.368424365994314	0.245330460144502	0.806200568470616	0.997641460828378
22:33757827[b37]C,G	rs8143073	chr22	33757827	C	G	-0.1102623364720676	5860set_5overlaps_oligo2714	1198.31919732353	1.00339485713594	4.00071441194819e-08	788.158310288567	-0.043590966827056	0.868749494411861	-1.046985823963	-0.738582113867154	0.460160788466833	0.997641460828378
22:33757827[b37]C,G	rs8143073	chr22	33757827	C	G	-0.1102623364720676	5860set_5overlaps_oligo2716	1506.28291218821	0.852076993449058	0.002722868383454	2347.5978061726	0.382786275306922	0.0112267184505141	-0.469290718142136	-0.33700136886822	0.736115868196444	0.997641460828378
22:33757862[b37]C,A	rs8135033	chr22	33757862	C	A	-0.1102623364720676	5860set_5overlaps_oligo2718	1203.32569466134	0.167227841527778	0.576562448318324	2191.13936928574	1.16193987481778	2.48704611707744e-06	0.994712033290001	0.680689987137337	0.496067673350081	0.997641460828378
22:33757862[b37]C,A	rs8135033	chr22	33757862	C	A	-0.1102623364720676	5860set_5overlaps_oligo2720	1357.30474321081	-0.640626883128104	0.0159409722103498	1723.97227295981	-0.371454401181948	0.126897232974059	0.269172481946156	0.176336201517414	0.860029822913657	0.997641460828378
22:33773502[b37]T,C	rs62225265	chr22	33773502	T	C	-0.020241577286956938	5860set_5overlaps_oligo2722	278.160292087558	0.237779480096479	0.574855964549799	1088.93428100447	-0.737552321762025	0.00052333878059467	-0.975331801858503	-0.688772317507521	0.490966558727534	0.997641460828378
22:33773502[b37]T,C	rs62225265	chr22	33773502	T	C	-0.020241577286956938	5860set_5overlaps_oligo2724	314.521447063152	-0.107166355562779	0.823680495668961	288.361564241875	0.722867278272328	0.0913136928162729	0.830033633835106	0.566214940227669	0.571247674896003	0.997641460828378
22:33773590[b37]A,G	rs16992213	chr22	33773590	A	G	-0.037793880769467735	5860set_5overlaps_oligo2726	90.1526766344439	1.42965665718157	0.210754303139602	483.815836335922	-1.57168596608477	1.76110691630198e-07	-3.00134262326634	-2.09713968437449	0.0359812119100324	0.472477271325403
22:33773590[b37]A,G	rs16992213	chr22	33773590	A	G	-0.037793880769467735	5860set_5overlaps_oligo2728	228.563032445086	0.847839137220124	0.0958072458405432	112.850826513285	0.801255061380998	0.312993779145245	-0.0465840758391253	-0.0431597790371313	0.965574166871865	0.997641460828378
22:33774359[b37]T,C	rs2413181	chr22	33774359	T	C	-0.021484215611696857	5860set_5overlaps_oligo2730	803.382034014687	0.904247490117258	0.0239088519098622	240.275944348066	1.83451267641486	0.00013445735657744	0.930265186297606	0.635890208556447	0.524847985028622	0.997641460828378
22:33774359[b37]T,C	rs2413181	chr22	33774359	T	C	-0.021484215611696857	5860set_5overlaps_oligo2732	1632.38265962449	0.432466113735792	0.0914903231470012	2957.52713331899	-0.751865564543089	8.04576876459098e-06	-1.18433167827888	-0.834057131645459	0.404248790333248	0.997641460828378
22:33774453[b37]T,C	rs2413182	chr22	33774453	T	C	-0.05650184223376485	5860set_5overlaps_oligo2734	903.358632734942	-0.530104888998822	0.0491772817169346	873.570863071735	0.612199111472596	0.117762852449888	1.14230400047142	0.783287519190777	0.433458290676442	0.997641460828378
22:33774453[b37]T,C	rs2413182	chr22	33774453	T	C	-0.05650184223376485	5860set_5overlaps_oligo2736	1017.3471681624	0.0766033796648929	0.779708835352032	745.505463726039	-1.06528508382305	0.000802180417276334	-1.14188846348795	-0.804553025337211	0.421077658722813	0.997641460828378
22:33782700[b37]T,A	rs1033375	chr22	33782700	T	A	-0.01719445384938546	5860set_5overlaps_oligo2742	436.623991989172	0.204280086908424	0.581509101948647	759.388772714949	0.369187472398099	0.417860126914588	0.164907385489675	0.103857043064299	0.917282797357657	0.997641460828378
22:33782700[b37]T,A	rs1033375	chr22	33782700	T	A	-0.01719445384938546	5860set_5overlaps_oligo2744	1693.17223642625	-1.93235829176907	3.05475241818691e-14	274.041849871921	1.03713215414151	0.0602260626551366	2.96949044591059	2.05344350046535	0.0400295840585399	0.507274466977654
22:33783505[b37]A,T	rs8140239	chr22	33783505	A	T	0.09086423749812993	5860set_5overlaps_oligo2746	80.3298667149882	0.743131972600132	0.356662861242539	420.611220352421	-0.521135463173297	0.211045133530323	-1.26426743577343	-0.889623918906193	0.373667858418861	0.997641460828378
22:33783505[b37]A,T	rs8140239	chr22	33783505	A	T	0.09086423749812993	5860set_5overlaps_oligo2748	12.6441602228398	-0.761850100896269	0.651637494421925	1.48572323744593	-3.84632446418517	0.208759195964262	-3.0844743632889	-2.15492813671715	0.0311674581955179	0.428388108943795
22:33786251[b37]T,C	rs9609775	chr22	33786251	T	C	-0.010509475846666122	5860set_5overlaps_oligo2778	0.728313217276357	-3.50266452818185	0.256949702129716	997.478868411722	-0.0473227143458899	0.893214115583369	3.45534181383596	2.39117970824054	0.0167943302633202	0.306522933485253
22:33786342[b37]G,C	rs12628963	chr22	33786342	G	C	0.09677077743494072	5860set_5overlaps_oligo2784	20.2944720671776	-5.08712501782315	0.000518064945440507	107.405965445922	-0.553376267334047	0.433047679307985	4.5337487504891	3.14082680870857	0.00168471626911881	0.0679034251803165
22:33786342[b37]G,C	rs12628963	chr22	33786342	G	C	0.09677077743494072	5860set_5overlaps_oligo2786	64.2633342845121	0.021858125839391	0.97886929063563	248.143508244372	2.37426291482836	0.0134308375128788	2.35240478898897	1.62448068714426	0.104273258912411	0.782054991202422
22:33786342[b37]G,C	rs12628963	chr22	33786342	G	C	0.09677077743494072	5860set_5overlaps_oligo2788	216.299357086338	-3.28237408884221	8.95669124800726e-11	136.910471139121	1.07357665206168	0.223621237184783	4.35595074090389	3.01723175583531	0.00255094700782185	0.0870923319611648
22:33786431[b37]A,G	rs9609776	chr22	33786431	A	G	-0.012087426255180887	5860set_5overlaps_oligo2790	4211.97664183352	-0.203307415434719	0.177527104823198	27.0864028753427	-2.02714628491807	0.0443042782669613	-1.82383886948335	-1.27860611897184	0.201035794122072	0.951275831261225
22:33786431[b37]A,G	rs9609776	chr22	33786431	A	G	-0.012087426255180887	5860set_5overlaps_oligo2792	3566.49587909705	-0.152062219496447	0.279597646529828	3939.54719152099	-0.00378879143323259	0.977569437712363	0.148273428063215	0.0922940629588908	0.926464405310655	0.997641460828378
22:33788699[b37]G,A	rs5998907	chr22	33788699	G	A	0.0923034925429505	5860set_5overlaps_oligo2798	417.895543204153	0.360523736700082	0.283038066600085	674.664961674565	1.19793180449012	0.00199186033651313	0.837408067790039	0.571341226830633	0.567768360747922	0.997641460828378
22:33798202[b37]G,A	rs2283899	chr22	33798202	G	A	-0.010581868901690468	5860set_5overlaps_oligo2802	935.44503165988	-0.271860674985035	0.314010731931789	452.650405774811	-1.0101761227104	0.0469094879889377	-0.738315447725366	-0.524012043254426	0.60027016342998	0.997641460828378
22:33798202[b37]G,A	rs2283899	chr22	33798202	G	A	-0.010581868901690468	5860set_5overlaps_oligo2804	404.773508381951	0.19124208798867	0.592555351980309	331.369290795476	0.227736571173145	0.605649493464739	0.0364944831844757	0.0145917049030512	0.988357917078078	0.997641460828378
22:33798221[b37]A,T	rs2283900	chr22	33798221	A	T	0.010484629778316998	5860set_5overlaps_oligo2806	1301.84050680425	1.03135383148904	0.000470632849071061	806.9380709892	0.255022184615908	0.274615164334057	-0.776331646873131	-0.550438740351149	0.582018483276552	0.997641460828378
22:33798221[b37]A,T	rs2283900	chr22	33798221	A	T	0.010484629778316998	5860set_5overlaps_oligo2808	521.828969898324	-0.293438042728677	0.537277531287845	980.605005624517	0.394795616978262	0.340806536054505	0.688233659706938	0.467643671962715	0.64003942865447	0.997641460828378
22:33799807[b37]C,T	rs10427993	chr22	33799807	C	T	0.013689388623336076	5860set_5overlaps_oligo2810	1328.67915225437	-0.723130060791565	0.000155726805846766	312.227427159264	1.12743457192985	0.00108833788245439	1.85056463272141	1.27562998407669	0.202086349614928	0.951275831261225
22:33799807[b37]C,T	rs10427993	chr22	33799807	C	T	0.013689388623336076	5860set_5overlaps_oligo2812	559.045169422882	0.911423215888187	0.00444788040263106	1006.60153316408	-0.047988212596852	0.819863249600777	-0.959411428485039	-0.677705380405999	0.497958514325156	0.997641460828378
22:33799810[b37]G,C	rs2283903	chr22	33799810	G	C	0.013689388623336076	5860set_5overlaps_oligo2814	474.792672731779	-0.147504230802848	0.584195008510369	772.823017702294	0.770854641045839	0.0004105911977367	0.918358871848687	0.627613616668422	0.530257086371354	0.997641460828378
22:33799810[b37]G,C	rs2283903	chr22	33799810	G	C	0.013689388623336076	5860set_5overlaps_oligo2816	1731.56137733547	-0.748559044270914	5.63677853211139e-06	1214.82999866787	1.25832076174464	2.9996307265354e-09	2.00687980601555	1.38429139234135	0.16626924862241	0.898132595790459
22:33802257[b37]G,A	rs74739479	chr22	33802257	G	A	0.0914116848774364	5860set_5overlaps_oligo2818	483.622474296617	0.606024796648854	0.119768531522567	701.569035756681	-0.249727621350305	0.3768229476928	-0.855752417999159	-0.60564753841057	0.544748827629096	0.997641460828378
22:33802257[b37]G,A	rs74739479	chr22	33802257	G	A	0.0914116848774364	5860set_5overlaps_oligo2820	587.658302625632	0.170376437054823	0.767174454059635	345.419593313286	0.0653753010116867	0.894308610050599	-0.105001136043136	-0.0837679931642709	0.933240896303994	0.997641460828378
22:33802295[b37]G,A	rs62225286	chr22	33802295	G	A	0.009987091314840369	5860set_5overlaps_oligo2822	611.566279476251	-1.32339007700887	0.0013262154571646	636.196581576169	-0.056294948303824	0.873232619548852	1.26709512870505	0.870035206232561	0.384281164688087	0.997641460828378
22:33802295[b37]G,A	rs62225286	chr22	33802295	G	A	0.009987091314840369	5860set_5overlaps_oligo2824	572.728537680454	0.761041699587179	0.0360881089048255	854.991845352793	0.815394548867536	0.000208854104182922	0.0543528492803569	0.0270058242005609	0.978455088686626	0.997641460828378
22:33807636[b37]T,C	rs7287710	chr22	33807636	T	C	0.18435391905304874	5860set_5overlaps_oligo2826	61.8689667700667	-1.83031992503429	0.0265392302872224	761.244046044652	1.16629406195849	6.68433081895761e-07	2.99661398699278	2.0722982418766	0.0382376362889773	0.495382234422376
22:33807636[b37]T,C	rs7287710	chr22	33807636	T	C	0.18435391905304874	5860set_5overlaps_oligo2828	11.043138033733	-1.55547704853083	0.524538084860849	94.4176542659099	0.302388299121302	0.686025093038951	1.85786534765214	1.2807050254114	0.200297293962778	0.951275831261225
22:33807670[b37]A,G	rs7286500	chr22	33807670	A	G	0.25566753829118993	5860set_5overlaps_oligo2830	351.596984843587	0.362415778904075	0.425767881750236	76.8772680599514	0.887323165061351	0.37746665796267	0.524907386157276	0.354108545995573	0.72325753774208	0.997641460828378
22:33807670[b37]A,G	rs7286500	chr22	33807670	A	G	0.25566753829118993	5860set_5overlaps_oligo2832	413.021311720202	-0.894512389571298	0.0128790371646628	1273.45931513652	-0.293002740584813	0.296965802527869	0.601509648986485	0.407358077566119	0.683745012690864	0.997641460828378
22:33809429[b37]C,T	rs1004811	chr22	33809429	C	T	-0.11820539770235902	5860set_5overlaps_oligo2838	0.808866848790384	-3.64164314523852	0.237674618277541	1.66926886662011	-4.68840170711055	0.124782592598627	-1.04675856187203	-0.738424134201268	0.460256753274994	0.997641460828378
22:33815614[b37]T,G	rs8135948	chr22	33815614	T	G	-0.10701356953397473	5860set_5overlaps_oligo2844	1954.23840870459	-0.623663145704171	0.00636441024740057	4427.22906589897	-1.28001339929245	6.19431905156619e-18	-0.656350253588283	-0.467034507191036	0.640475189910348	0.997641460828378
22:33820175[b37]T,C	rs5998937	chr22	33820175	T	C	0.2325206974427328	5860set_5overlaps_oligo2850	2523.40513612384	-1.98029966955156	9.68209626469431e-15	3740.76526857449	-0.661960710423115	2.0735613657147e-05	1.31833895912844	0.905656999442641	0.365117429127417	0.997641460828378
22:33820175[b37]T,C	rs5998937	chr22	33820175	T	C	0.2325206974427328	5860set_5overlaps_oligo2852	2455.04984490799	-0.682728102092807	0.000215764574825849	4703.1939501588	-1.73786645499898	4.11875728202755e-16	-1.05513835290617	-0.744249287803088	0.456725674876891	0.997641460828378
22:33820256[b37]G,T	rs8138344	chr22	33820256	G	T	-0.11108090977044438	5860set_5overlaps_oligo2854	610.277363529495	1.66760332980495	8.36098538593907e-07	966.812888668323	0.848738564801128	0.00186298337775923	-0.818864765003818	-0.580005342342313	0.561911015141348	0.997641460828378
22:33820256[b37]G,T	rs8138344	chr22	33820256	G	T	-0.11108090977044438	5860set_5overlaps_oligo2856	227.249787624839	1.07646186702741	0.0398668930761059	580.891986837983	-0.369767774000144	0.3354269263796	-1.44622964102756	-1.01611368350922	0.309575253697352	0.997641460828378
22:33820549[b37]C,T	rs8141764	chr22	33820549	C	T	-0.09000938739164684	5860set_5overlaps_oligo2858	1108.82552169585	2.12649958393833	6.0330923706972e-19	478.271344685126	0.611485116099569	0.0135798274198353	-1.51501446783877	-1.06392897866603	0.287360874189352	0.990619511806194
22:33820549[b37]C,T	rs8141764	chr22	33820549	C	T	-0.09000938739164684	5860set_5overlaps_oligo2860	719.675073440945	0.712990373707987	0.005070662111562	1991.73704093444	-0.124758895022465	0.445529874294197	-0.837749268730451	-0.593132774094917	0.553092298312729	0.997641460828378
22:33820640[b37]G,A	rs5998938	chr22	33820640	G	A	0.10046837884368254	5860set_5overlaps_oligo2862	110.593659793045	1.15449926238079	0.0711440427604116	764.573177446723	1.1325712436898	0.000691477871461393	-0.0219280186909887	-0.0260202919642474	0.979241153282788	0.997641460828378
22:33820640[b37]G,A	rs5998938	chr22	33820640	G	A	0.10046837884368254	5860set_5overlaps_oligo2864	448.264115163278	-0.331526381985451	0.346526621743569	3666.20183367082	-2.28878608387512	9.12354192976128e-27	-1.95725970188967	-1.37135268499991	0.170265039460382	0.908288868591963
22:33826917[b37]A,T	rs200947024	chr22	33826917	A	T	0.11953151442808126	5860set_5overlaps_oligo2870	1144.50461528725	-0.694354562699064	0.00278579409385531	738.582848832253	-0.136629228719778	0.708278849396171	0.557725333979285	0.376921714746539	0.706231783546223	0.997641460828378
22:33826917[b37]A,T	rs200947024	chr22	33826917	A	T	0.11953151442808126	5860set_5overlaps_oligo2872	2224.5649023634	-0.814381575245338	0.0203673999761223	771.085285959193	-0.0588840896740881	0.83077868094981	0.75549748557125	0.51440165386337	0.606971203188405	0.997641460828378
22:33827105[b37]C,T	rs9609794	chr22	33827105	C	T	-0.10531372317415193	5860set_5overlaps_oligo2874	524.842235976062	0.47628222822718	0.142722868581927	982.39049525673	0.347485819442684	0.0846586739518553	-0.128796408784496	-0.100309111928555	0.920098923707709	0.997641460828378
22:33827105[b37]C,T	rs9609794	chr22	33827105	C	T	-0.10531372317415193	5860set_5overlaps_oligo2876	703.301010510643	0.471563842965991	0.209367072728842	483.012688933294	-0.780644940348072	0.140507079110969	-1.25220878331406	-0.881241430307065	0.378187159453705	0.997641460828378
22:33827120[b37]G,A	rs5994743	chr22	33827120	G	A	0.03097605648284661	5860set_5overlaps_oligo2878	1218.75808585653	1.11700543582473	0.000136631490807671	766.20702458653	0.14967116251735	0.709729078741624	-0.96733427330738	-0.683212891018792	0.494472328061209	0.997641460828378
22:33827120[b37]G,A	rs5994743	chr22	33827120	G	A	0.03097605648284661	5860set_5overlaps_oligo2880	1080.63461205935	0.123165832647353	0.74089765303262	2365.56418483049	-1.41117795650722	3.60867890607294e-07	-1.53434378915457	-1.07736562227978	0.281316956053945	0.990619511806194
22:33828944[b37]T,A	rs5998940	chr22	33828944	T	A	0.09990700832317828	5860set_5overlaps_oligo2882	607.670093222715	0.265875253725281	0.589853186423191	2181.09365456128	0.536226847416457	0.00720894915886488	0.270351593691176	0.177155852866769	0.859385971415042	0.997641460828378
22:33828944[b37]T,A	rs5998940	chr22	33828944	T	A	0.09990700832317828	5860set_5overlaps_oligo2884	806.117429773132	-0.304829819283889	0.308525419031558	701.617740265904	-0.177637506304137	0.534827446733386	0.127192312979752	0.0776396720607785	0.938114683868802	0.997641460828378
22:33828996[b37]G,A	rs5998941	chr22	33828996	G	A	0.06460004700786508	5860set_5overlaps_oligo2886	1396.11719117606	-0.348398051061169	0.0511382251958765	803.14537907197	1.2710323133834	1.36899195427439e-06	1.61943036444457	1.11495860099908	0.264868162684088	0.990619511806194
22:33828996[b37]G,A	rs5998941	chr22	33828996	G	A	0.06460004700786508	5860set_5overlaps_oligo2888	1504.70564814007	0.293373648358825	0.105274674800226	1245.00448570077	-0.49253209960514	0.0912830127066063	-0.785905747963965	-0.557094110303244	0.577463131386876	0.997641460828378
22:33828996[b37]G,A	rs5998941	chr22	33828996	G	A	0.06460004700786508	5860set_5overlaps_oligo2890	889.461858946261	1.05219732905513	0.002387611959646	1663.41226068551	-0.254014814351046	0.211200767905706	-1.30621214340618	-0.918781491421865	0.3582098753157	0.997641460828378
22:33828996[b37]G,A	rs5998941	chr22	33828996	G	A	0.06460004700786508	5860set_5overlaps_oligo2892	815.07798283249	0.82623333784962	0.0257020583004096	1252.24228743519	0.186972972334406	0.421871229950007	-0.639260365515213	-0.455154590059697	0.648998026889065	0.997641460828378
22:33829087[b37]T,C	rs9619347	chr22	33829087	T	C	-0.057046880275323876	5860set_5overlaps_oligo2894	1294.94978783352	0.661671783490781	0.0384554885966945	900.329662768476	0.78917961730412	0.000650507040878749	0.127507833813338	0.0778590041792914	0.937940210298685	0.997641460828378
22:33829087[b37]T,C	rs9619347	chr22	33829087	T	C	-0.057046880275323876	5860set_5overlaps_oligo2896	1140.6549427998	0.1737554593313	0.598965139743478	1905.15334312803	-0.659069534651817	0.0200260048538194	-0.832824993983116	-0.589709698666912	0.555385291850035	0.997641460828378
22:33831584[b37]C,T	rs760542	chr22	33831584	C	T	0.09834592084016452	5860set_5overlaps_oligo2898	414.524577498854	-0.138139757749775	0.684276448257226	1639.69991812323	-0.147305493423033	0.476061515730065	-0.00916573567325732	-0.0171486794639728	0.986318004014687	0.997641460828378
22:33831584[b37]C,T	rs760542	chr22	33831584	C	T	0.09834592084016452	5860set_5overlaps_oligo2900	367.519366373488	0.67833042448681	0.0647413425729707	490.84283717135	2.59599722708107	8.4676246662262e-08	1.91766680259426	1.32227559193637	0.186076397405605	0.944044939285082
22:33831588[b37]C,T	rs760543	chr22	33831588	C	T	0.09775849605723272	5860set_5overlaps_oligo2902	328.489174111611	0.294041504538433	0.445980356339548	687.261306281566	0.141665179510376	0.616729180816011	-0.152376325028057	-0.116700527117448	0.907097372551893	0.997641460828378
22:33831588[b37]C,T	rs760543	chr22	33831588	C	T	0.09775849605723272	5860set_5overlaps_oligo2904	927.76781394092	-1.10749794634725	5.1352855340772e-05	823.400135915988	0.847399274977028	0.0220307455697689	1.95489722132427	1.34815605922712	0.177608194048324	0.921647282488293
22:33838972[b37]T,G	rs1807547	chr22	33838972	T	G	-0.03399129661643642	5860set_5overlaps_oligo2906	2755.75818936862	-1.11567534507987	3.60447002700674e-19	620.130260620215	-0.984397764294458	0.00720152963541684	0.131277580785411	0.0804795176339651	0.935855885947131	0.997641460828378
22:33838972[b37]T,G	rs1807547	chr22	33838972	T	G	-0.03399129661643642	5860set_5overlaps_oligo2908	855.395524489917	0.918481787599246	0.00386370578084888	1122.75755006939	0.138256858943601	0.687371981279144	-0.780224928655646	-0.553145128172267	0.580164037081814	0.997641460828378
22:33839025[b37]T,G	rs12165949	chr22	33839025	T	G	-0.06174144340534254	5860set_5overlaps_oligo2910	908.285433893508	0.154357939685851	0.662998538368657	668.899767503217	0.0810989595449481	0.79927413968194	-0.0732589801409031	-0.0617026537029328	0.950799626649066	0.997641460828378
22:33839025[b37]T,G	rs12165949	chr22	33839025	T	G	-0.06174144340534254	5860set_5overlaps_oligo2912	778.180688158052	0.662748418726895	0.19199816291057	1037.62751221443	0.355833520526989	0.122424211938046	-0.306914898199906	-0.224126944132425	0.822658527347104	0.997641460828378
22:33845686[b37]C,A	rs9609800	chr22	33845686	C	A	0.1858049043463934	5860set_5overlaps_oligo2914	795.794726963992	0.311336419830748	0.352266268720168	1056.31908858171	0.243883134823368	0.429779337078991	-0.0674532850073804	-0.0576668650084036	0.954013987648167	0.997641460828378
22:33845686[b37]C,A	rs9609800	chr22	33845686	C	A	0.1858049043463934	5860set_5overlaps_oligo2916	732.072122247113	-1.17472229565047	0.000418748634269119	1231.73880247804	0.150485525108575	0.670752054313129	1.32520782075905	0.910431840951803	0.362594811943241	0.997641460828378
22:33845686[b37]C,A	rs9609800	chr22	33845686	C	A	0.1858049043463934	5860set_5overlaps_oligo2918	395.169068346918	1.10507965565509	0.0192449478263938	1371.92909667355	-0.394227942453081	0.0540269299071994	-1.49930759810817	-1.05301045714065	0.292336199427764	0.991834323881252
22:33845686[b37]C,A	rs9609800	chr22	33845686	C	A	0.1858049043463934	5860set_5overlaps_oligo2920	641.438231395819	1.25633905662505	0.000117119491819788	672.450621759629	1.09435072528425	0.00141779914109302	-0.161988331340792	-0.123382246621577	0.90180441479514	0.997641460828378
22:33845734[b37]G,T	rs7284440	chr22	33845734	G	T	0.06483480534850275	5860set_5overlaps_oligo2922	366.2207631288	1.30496610347114	0.0192172714839907	1391.66278322205	0.530177219465972	0.0186077407330453	-0.774788884005171	-0.549366299446544	0.582754096722841	0.997641460828378
22:33845767[b37]C,G	rs7284205	chr22	33845767	C	G	0.06483480534850274	5860set_5overlaps_oligo2924	889.431895430803	0.301771602952031	0.228906055626314	666.752339334731	0.300188198172582	0.18708419356942	-0.00158340477944924	-0.0118778747462536	0.990523049966196	0.997641460828378
22:33845817[b37]G,A	rs7284478	chr22	33845817	G	A	0.06421702018389969	5860set_5overlaps_oligo2926	61.8775335504516	0.158289585204604	0.879061288652217	913.995756267893	0.162102860597865	0.640288322465897	0.00381327539326104	-0.00812640996415456	0.993516134319094	0.997641460828378
22:33845831[b37]A,C	rs7284217	chr22	33845831	A	C	0.0711629828783643	5860set_5overlaps_oligo2930	1121.83102509592	0.220752562668351	0.330890090066607	657.277976051489	-0.0212234489936367	0.94252525784906	-0.241976011661988	-0.178985127675035	0.857949379516558	0.997641460828378
22:33845851[b37]A,T	rs7284227	chr22	33845851	A	T	0.06551287555763458	5860set_5overlaps_oligo2932	3205.26009183675	-1.3500465712358	6.68347122372601e-13	3355.51882395449	-0.492166551168343	0.00817490086906176	0.857880020067453	0.585572162430243	0.558163059905567	0.997641460828378
22:33846404[b37]A,T	rs73407373	chr22	33846404	A	T	0.1854393392938052	5860set_5overlaps_oligo2934	69.4032442119081	-3.7514052818011	7.96387264198687e-07	2512.96697806255	-0.638265189457117	0.000931640455642428	3.11314009234398	2.15330055560101	0.0312950651606081	0.428388108943795
22:33846404[b37]A,T	rs73407373	chr22	33846404	A	T	0.1854393392938052	5860set_5overlaps_oligo2936	46.9008573401936	-0.0817364131215349	0.936031673316343	599.143065202429	-2.9079743269376	2.70392006788369e-10	-2.82623791381606	-1.97541686040501	0.0482208609864545	0.570256204725102
22:33846404[b37]A,T	rs73407373	chr22	33846404	A	T	0.1854393392938052	5860set_5overlaps_oligo2938	3.78899087591044	-5.26627846023801	0.0757210368812686	17.7135976720826	-0.0937419629528142	0.945763862385568	5.17253649728519	3.58487567924568	0.000337238808810981	0.0173397277381731
22:33846404[b37]A,T	rs73407373	chr22	33846404	A	T	0.1854393392938052	5860set_5overlaps_oligo2940	33.6862156359816	1.73152950212016	0.361438537110502	77.1541197156211	0.961422354563753	0.157442463598482	-0.77010714755641	-0.546111822834161	0.584989073341714	0.997641460828378
22:33846576[b37]A,G	rs9609801	chr22	33846576	A	G	0.06504073942632492	5860set_5overlaps_oligo2962	51.3226196680776	-0.32355319718553	0.81907065692124	1.01556288944299	-3.96098785766087	0.197354242267889	-3.63743466047534	-2.53931465109385	0.0111069880442282	0.253799049640553
22:33846669[b37]T,G	rs8140536	chr22	33846669	T	G	0.06504073942632492	5860set_5overlaps_oligo2976	1.52906226988579	-4.56273912273885	0.135537148789907	647.047748497339	-2.83318383591709	1.25236927611672e-19	1.72955528682176	1.1915111767879	0.233452971573776	0.979257278592249
22:33846669[b37]T,G	rs8140536	chr22	33846669	T	G	0.06504073942632492	5860set_5overlaps_oligo2980	170.225342707484	1.01751785520166	0.281057616760515	775.918170841397	-1.70047450094087	5.68895596318442e-11	-2.71799235614253	-1.90017071195167	0.0574107204573241	0.615473948829735
22:33846914[b37]C,T	rs9609802	chr22	33846914	C	T	0.18550015327769126	5860set_5overlaps_oligo2982	1164.33977813297	-1.1293413015319	8.60853532257068e-08	106.889905648892	1.22970288196837	0.0241006228006717	2.35904418350028	1.6290960161774	0.103292694458775	0.780873359549428
22:33846914[b37]C,T	rs9609802	chr22	33846914	C	T	0.18550015327769126	5860set_5overlaps_oligo2984	1031.53589299255	0.0844321249547174	0.695333818345697	637.544037297092	0.803893379788471	0.00619888101095053	0.719461254833753	0.489351318070834	0.624592995143669	0.997641460828378
22:33846972[b37]G,C	rs8140222	chr22	33846972	G	C	0.06559851708066236	5860set_5overlaps_oligo2986	199.36745776106	0.752809547204656	0.29057295753608	1018.67595690694	-0.657721028606248	0.0074918417180456	-1.4105305758109	-0.991297725989382	0.321540223065494	0.997641460828378
22:33846972[b37]G,C	rs8140222	chr22	33846972	G	C	0.06559851708066236	5860set_5overlaps_oligo2988	248.159810805133	0.463100914153888	0.343076727953461	385.444852032217	-0.540520736429187	0.287602464738074	-1.00362165058308	-0.708437809585004	0.478673419639434	0.997641460828378
22:33846972[b37]G,C	rs8140222	chr22	33846972	G	C	0.06559851708066236	5860set_5overlaps_oligo2990	180.344548855179	-0.0841845620065068	0.891856008807539	341.539669193971	-0.00579119555701446	0.991124372096361	0.0783933664494924	0.0437174229274069	0.965129651006211	0.997641460828378
22:33846972[b37]G,C	rs8140222	chr22	33846972	G	C	0.06559851708066236	5860set_5overlaps_oligo2992	354.723396322873	-0.43567124129728	0.305751763282744	274.942947879444	-0.000499044021995873	0.999158481631715	0.435172197275284	0.291729751990306	0.770493259431452	0.997641460828378
22:33846972[b37]G,C	rs8140222	chr22	33846972	G	C	0.06559851708066236	5860set_5overlaps_oligo2994	663.268987254358	-0.146638551868407	0.652359428010912	509.682534493503	0.549401261197932	0.0670650878692051	0.696039813066339	0.473070065314602	0.636163192554596	0.997641460828378
22:33846972[b37]G,C	rs8140222	chr22	33846972	G	C	0.06559851708066236	5860set_5overlaps_oligo2996	489.71583179718	0.576475633475251	0.108690926142138	608.782785389507	0.229153606554771	0.562517411312943	-0.34732202692048	-0.252215679334395	0.800874359397741	0.997641460828378
22:33846972[b37]G,C	rs8140222	chr22	33846972	G	C	0.06559851708066236	5860set_5overlaps_oligo2998	298.163470850336	0.693803634153665	0.102341393452535	625.799573031347	0.919858366746477	0.0283515633998076	0.226054732592812	0.146363197187753	0.883634678781634	0.997641460828378
22:33846972[b37]G,C	rs8140222	chr22	33846972	G	C	0.06559851708066236	5860set_5overlaps_oligo3000	495.038795464818	0.0891504476936114	0.833875697811393	776.847458688255	-0.803133027557102	0.00390030630210355	-0.892283475250713	-0.63104184942145	0.528013161404524	0.997641460828378
22:33847024[b37]C,T	rs8139998	chr22	33847024	C	T	0.06759175298730502	5860set_5overlaps_oligo3002	2321.46151014521	-1.99900962846989	3.86913122768082e-31	442.51141137233	0.667405586898419	0.022826058309134	2.66641521536831	1.84276285656591	0.0653636421282187	0.657793456721521
22:33847024[b37]C,T	rs8139998	chr22	33847024	C	T	0.06759175298730502	5860set_5overlaps_oligo3004	1699.43125132066	-1.98887811588747	5.23406510613309e-18	688.611659016942	0.255948138336695	0.758359099332534	2.24482625422417	1.5496982150384	0.121213966770059	0.812928250011483
22:33847024[b37]C,T	rs8139998	chr22	33847024	C	T	0.06759175298730502	5860set_5overlaps_oligo3006	882.816183347785	1.3602564219366	1.9881073023241e-05	697.594680247217	-0.145285153098652	0.650139937342779	-1.50554157503526	-1.05734396295273	0.290354636016916	0.990619511806194
22:33847024[b37]C,T	rs8139998	chr22	33847024	C	T	0.06759175298730502	5860set_5overlaps_oligo3008	1228.2297652128	-0.266242883927109	0.31345124992631	854.849314080696	0.815695209351022	0.0926840460941668	1.08193809327813	0.741324577599346	0.458496663038189	0.997641460828378
22:33847024[b37]C,T	rs8139998	chr22	33847024	C	T	0.06759175298730502	5860set_5overlaps_oligo3010	743.717081437045	-0.248548671680917	0.349088656897925	919.133998061661	0.552120391121055	0.0593271019111066	0.800669062801972	0.545802362393373	0.585201799211074	0.997641460828378
22:33847024[b37]C,T	rs8139998	chr22	33847024	C	T	0.06759175298730502	5860set_5overlaps_oligo3012	1938.11039765966	-1.62842133888851	1.51935589136083e-17	966.460710510854	-1.34650371158782	1.23227943428457e-07	0.281917627300689	0.185195900890011	0.853075384098245	0.997641460828378
22:33847024[b37]C,T	rs8139998	chr22	33847024	C	T	0.06759175298730502	5860set_5overlaps_oligo3014	870.627992733663	-0.265817115661859	0.435543510547728	3479.50856262141	-2.34735408824631	6.16368774786367e-68	-2.08153697258445	-1.45774316753849	0.144911348598312	0.867077801303715
22:33847024[b37]C,T	rs8139998	chr22	33847024	C	T	0.06759175298730502	5860set_5overlaps_oligo3016	876.314183419335	1.22371219254305	0.00618991949362991	582.058594733817	0.115637256715647	0.771444353685173	-1.1080749358274	-0.781047786168411	0.434774389758101	0.997641460828378
22:33847041[b37]C,T	rs8140106	chr22	33847041	C	T	0.06559851708066236	5860set_5overlaps_oligo3018	574.977999329713	-0.927387773949984	0.0251499110001753	1290.1307344181	-0.171454868946557	0.649597366634978	0.755932905003427	0.514704332660886	0.606759645351395	0.997641460828378
22:33847041[b37]C,T	rs8140106	chr22	33847041	C	T	0.06559851708066236	5860set_5overlaps_oligo3020	353.655440882328	-0.368487356865002	0.274893187988213	432.786507495372	0.285710970358903	0.476181789323335	0.654198327223905	0.443984246710355	0.657053973428594	0.997641460828378
22:33847041[b37]C,T	rs8140106	chr22	33847041	C	T	0.06559851708066236	5860set_5overlaps_oligo3022	310.634539625802	-1.88046842537693	0.000318703508718897	2199.3513246658	-1.60416669949533	1.0888454735649e-11	0.276301725881601	0.181292045979359	0.856138348973506	0.997641460828378
22:33847041[b37]C,T	rs8140106	chr22	33847041	C	T	0.06559851708066236	5860set_5overlaps_oligo3024	1697.69897647189	-2.07264796586078	3.01415327006832e-20	324.404868209938	0.24453707216613	0.473546919519759	2.31718503802691	1.59999792160322	0.109599044474893	0.791538984741119
22:33847041[b37]C,T	rs8140106	chr22	33847041	C	T	0.06559851708066236	5860set_5overlaps_oligo3026	782.954944227302	0.10652986556259	0.721755932769607	842.439662431662	0.145327884159577	0.592880712824043	0.0387980185969867	0.0161929915640714	0.987080426653579	0.997641460828378
22:33847041[b37]C,T	rs8140106	chr22	33847041	C	T	0.06559851708066236	5860set_5overlaps_oligo3028	476.154715350842	0.560602709013801	0.263315751256142	566.604658389282	0.0712988659304592	0.871408856437667	-0.489303843083342	-0.350913353828221	0.725653352878572	0.997641460828378
22:33847041[b37]C,T	rs8140106	chr22	33847041	C	T	0.06559851708066236	5860set_5overlaps_oligo3030	214.665148808906	-0.718478463236183	0.247741217055135	878.966564944639	-1.26550888695323	4.32971061444487e-08	-0.547030423717048	-0.391041585872329	0.695766497217333	0.997641460828378
22:33847041[b37]C,T	rs8140106	chr22	33847041	C	T	0.06559851708066236	5860set_5overlaps_oligo3032	416.408745990497	0.820995960121407	0.0707960390161399	1415.35439374504	-1.42137421854027	1.04243268735446e-10	-2.24237017866168	-1.56954525494805	0.116520943236292	0.809799432714238
22:33847076[b37]A,G	rs8140002	chr22	33847076	A	G	0.06498079312439614	5860set_5overlaps_oligo3034	345.057254335651	0.192997414673141	0.652227735902613	344.710141675083	0.384279736449846	0.281387356590328	0.191282321776705	0.122191397045704	0.902747439563737	0.997641460828378
22:33847076[b37]A,G	rs8140002	chr22	33847076	A	G	0.06498079312439614	5860set_5overlaps_oligo3036	523.407249280298	0.176078497787402	0.557918563737811	358.186906018068	-0.00651276373076052	0.986241125794541	-0.182591261518162	-0.13770423059967	0.890474175721963	0.997641460828378
22:33847076[b37]A,G	rs8140002	chr22	33847076	A	G	0.06498079312439614	5860set_5overlaps_oligo3038	496.987565254677	0.756491568290423	0.0082995114508774	430.060896495135	0.407540322225641	0.418680478424256	-0.348951246064782	-0.253348219719701	0.799999137232416	0.997641460828378
22:33847076[b37]A,G	rs8140002	chr22	33847076	A	G	0.06498079312439614	5860set_5overlaps_oligo3040	681.160376615798	0.358346047663415	0.161195907911514	529.063120381067	0.303640736121879	0.455698379365039	-0.0547053115415364	-0.0488051996938497	0.961074538358253	0.997641460828378
22:33847286[b37]T,C	rs8141384	chr22	33847286	T	C	0.06848344628985778	5860set_5overlaps_oligo3042	895.061435320739	-0.765536426910316	0.000732901936640198	519.535863721535	0.94390399689685	0.0056737069855714	1.70944042380717	1.17752846931201	0.238984641309347	0.979257278592249
22:33847286[b37]T,C	rs8141384	chr22	33847286	T	C	0.06848344628985778	5860set_5overlaps_oligo3044	398.719741405936	0.957765442265343	0.024037805559175	486.24354720743	0.793955455204998	0.0968990281545242	-0.163809987060345	-0.124648557957121	0.900801784456147	0.997641460828378
22:33847286[b37]T,C	rs8141384	chr22	33847286	T	C	0.06848344628985778	5860set_5overlaps_oligo3046	188.6150626272	0.684938152707683	0.133168714114361	567.736226930621	0.00959005594431813	0.975519903240646	-0.675348096763365	-0.480240726074926	0.631056231022856	0.997641460828378
22:33847286[b37]T,C	rs8141384	chr22	33847286	T	C	0.06848344628985778	5860set_5overlaps_oligo3048	255.834850659317	0.135877016193549	0.798311506111165	1415.93819795093	-1.3576590181754	6.16909317678577e-06	-1.49353603436895	-1.04899839464808	0.294178857276346	0.991834323881252
22:33847286[b37]T,C	rs8141384	chr22	33847286	T	C	0.06848344628985778	5860set_5overlaps_oligo3050	321.233298590001	0.158633382706088	0.74455939465516	498.397212833668	1.08336335030586	0.0270152418790781	0.924729967599767	0.632042439679728	0.527359145777808	0.997641460828378
22:33847286[b37]T,C	rs8141384	chr22	33847286	T	C	0.06848344628985778	5860set_5overlaps_oligo3052	177.031835405949	0.648416662859109	0.334047374691735	122.193762000868	-0.39009466280124	0.558002408956127	-1.03851132566035	-0.732691125164672	0.463746838081238	0.997641460828378
22:33847795[b37]G,A	rs5754557	chr22	33847795	G	A	0.09247850820685027	5860set_5overlaps_oligo3082	615.614895078091	1.1101655688242	0.0002680690053292	294.38004143883	0.436742749979728	0.426012892060664	-0.673422818844474	-0.4789023824864	0.63200807597144	0.997641460828378
22:33847795[b37]G,A	rs5754557	chr22	33847795	G	A	0.09247850820685027	5860set_5overlaps_oligo3084	334.0312145114	1.20671239890744	0.0308251274231828	694.673189559276	-0.302192687608312	0.442871332538735	-1.50890508651576	-1.05968208462373	0.289289255885529	0.990619511806194
22:33848010[b37]C,T	rs5754558	chr22	33848010	C	T	0.08465124250465568	5860set_5overlaps_oligo3086	1249.36754628646	-0.0686501082826904	0.835900541937501	671.23083870787	-1.6106281411519	3.35412098167441e-07	-1.54197803286921	-1.08267251383475	0.278953808314383	0.990619511806194
22:33848010[b37]C,T	rs5754558	chr22	33848010	C	T	0.08465124250465568	5860set_5overlaps_oligo3088	4139.96072102823	-0.781762330495422	3.42472081790119e-07	995.454292654179	0.902992121713592	0.00771623574751708	1.68475445220901	1.16036818741673	0.245898933266352	0.981030339586663
22:33848936[b37]G,A	rs5994746	chr22	33848936	G	A	0.14935214094702906	5860set_5overlaps_oligo3094	4098.72313400002	-1.50396482034902	1.81659172180123e-32	620.180173709973	0.841072988607486	0.152392948615912	2.34503780895651	1.61935958208379	0.105369917836026	0.782054991202422
22:33848936[b37]G,A	rs5994746	chr22	33848936	G	A	0.14935214094702906	5860set_5overlaps_oligo3096	1259.93846024589	1.50281438238426	2.89159290523459e-06	689.568255178519	0.498452114842967	0.108560351087194	-1.00436226754129	-0.708952644325409	0.478353864405112	0.997641460828378
22:33848972[b37]G,C	rs2267209	chr22	33848972	G	C	-0.12314677344150204	5860set_5overlaps_oligo3098	3201.07257484541	-1.04969065402467	1.03916140847273e-14	1177.4246941809	-0.278815406567422	0.177219540911494	0.770875247457244	0.525091398353794	0.599519655385516	0.997641460828378
22:33848972[b37]G,C	rs2267209	chr22	33848972	G	C	-0.12314677344150204	5860set_5overlaps_oligo3100	1438.34124143945	-0.272934176742742	0.171196556263315	1443.71776350773	0.542547280278806	0.0180355186446496	0.815481457021549	0.556099095472777	0.578143113417147	0.997641460828378
22:33860825[b37]C,A	rs4821147	chr22	33860825	C	A	-0.1896989961721868	5860set_5overlaps_oligo3102	1103.21098615191	0.978121550338332	0.000119195468099495	1077.87609666679	0.764141263495644	0.000969388133528479	-0.213980286842688	-0.15952409378979	0.873255977274848	0.997641460828378
22:33860825[b37]C,A	rs4821147	chr22	33860825	C	A	-0.1896989961721868	5860set_5overlaps_oligo3104	537.453850362993	0.136047601711865	0.618566039734103	678.373348642568	1.2778414334666	0.00447991049602524	1.14179383175474	0.782932878946717	0.433666528692201	0.997641460828378
22:33860825[b37]C,A	rs4821147	chr22	33860825	C	A	-0.1896989961721868	5860set_5overlaps_oligo3106	345.885432407998	0.364311324419053	0.291539699983574	531.387539528291	-0.641629339410398	0.127890023049612	-1.00594066382945	-0.710049855554856	0.477673220272083	0.997641460828378
22:33860825[b37]C,A	rs4821147	chr22	33860825	C	A	-0.1896989961721868	5860set_5overlaps_oligo3108	804.688904503614	-0.685488330237368	0.000427665856059212	2700.87284796479	-1.53569525778823	3.15617506035025e-11	-0.850206927550867	-0.601792629197786	0.54731218209832	0.997641460828378
22:33860879[b37]A,G	rs57560381	chr22	33860879	A	G	-0.10271447120930192	5860set_5overlaps_oligo3110	13.4619200119674	3.64843853622867	0.151757043365601	1070.4039907596	1.70894065895476	6.8486869173067e-10	-1.93949787727391	-1.35900567584253	0.174144790150878	0.917438407211471
22:33860879[b37]A,G	rs57560381	chr22	33860879	A	G	-0.10271447120930192	5860set_5overlaps_oligo3112	39.235783212043	2.82956643278138	0.0693150810188448	51.0739931986667	4.0562449019782	0.0186876684293496	1.22667846919681	0.841939845769671	0.399821625354799	0.997641460828378
22:33860879[b37]A,G	rs57560381	chr22	33860879	A	G	-0.10271447120930192	5860set_5overlaps_oligo3114	0.615655948188034	-1.8723872837856	0.547809960118987	97.6081244700114	-1.88847324290346	0.0354059189408639	-0.016085959117857	-0.0219592247818056	0.982480481598062	0.997641460828378
22:33860879[b37]A,G	rs57560381	chr22	33860879	A	G	-0.10271447120930192	5860set_5overlaps_oligo3116	121.935799679043	0.986773485583099	0.21347562470677	1.3348034842864	-0.789740051403346	0.792165718240589	-1.77651353698644	-1.24570824241042	0.212871526537245	0.961341081671383
22:33860913[b37]G,A	rs4820105	chr22	33860913	G	A	-0.2242870412645186	5860set_5overlaps_oligo3118	103.92407033151	1.08899545587896	0.196279007214047	27.2332585521169	-0.0224318572222213	0.982316431399158	-1.11142731310118	-0.783378167972858	0.433405072714119	0.997641460828378
22:33860913[b37]G,A	rs4820105	chr22	33860913	G	A	-0.2242870412645186	5860set_5overlaps_oligo3120	2.94893148286798	-2.3132944396147	0.434015859875331	2.10175311135153	-5.01914690381662	0.0996841389444827	-2.70585246420192	-1.89173175029076	0.0585267307493255	0.617616627761973
22:33860913[b37]G,A	rs4820105	chr22	33860913	G	A	-0.2242870412645186	5860set_5overlaps_oligo3122	0.370192928249268	-2.55756406142701	0.416060816833495	60.7315096818104	2.61126927204144	0.00982296733265682	5.16883333346845	3.58230145060951	0.00034058045522945	0.0173397277381731
22:33892516[b37]G,C	rs1076912	chr22	33892516	G	C	0.064368718214905	5860set_5overlaps_oligo3126	5002.52564764517	-0.985854110853105	1.83164071836645e-13	18.9480841499378	-5.20201665783529	0.00182644414090396	-4.21616254698218	-2.94161332642164	0.00326507347790282	0.104123552009604
22:33892516[b37]G,C	rs1076912	chr22	33892516	G	C	0.064368718214905	5860set_5overlaps_oligo3128	1914.60581413455	-0.0146446568653497	0.931652598763695	1829.60667704525	-0.200394572048146	0.213766429609451	-0.185749915182796	-0.139899946781192	0.888739043338251	0.997641460828378
22:33892590[b37]T,C	rs1076913	chr22	33892590	T	C	0.08993225430982604	5860set_5overlaps_oligo3130	2897.65421070046	-0.865324327045936	4.05975603549723e-06	1457.13419598681	0.0383335844504854	0.875556307068775	0.903657911496422	0.617394346068797	0.536974650386659	0.997641460828378
22:33892590[b37]T,C	rs1076913	chr22	33892590	T	C	0.08993225430982604	5860set_5overlaps_oligo3132	1901.3447883034	1.00429106497741	0.000166004069359861	2608.7580352601	-0.781185245164174	0.0001879079880981	-1.78547631014158	-1.25193865198915	0.210592219137289	0.961177136567566
22:33894686[b37]G,T	rs7291127	chr22	33894686	G	T	0.1245397891461497	5860set_5overlaps_oligo3134	297.227452502852	0.972821150569871	0.0523256617467544	1440.18360816488	0.708454105545396	0.00180726137221164	-0.264367045024474	-0.194550099177133	0.845745171553428	0.997641460828378
22:33896473[b37]A,G	rs5754579	chr22	33896473	A	G	0.12364194920427515	5860set_5overlaps_oligo3142	65.2262298824188	1.13901898415145	0.316030294759495	199.657227803851	-1.89534288191786	0.0043861290243478	-3.03436186606931	-2.12009278193497	0.0339982215587697	0.454046125966036
22:33896473[b37]A,G	rs5754579	chr22	33896473	A	G	0.12364194920427515	5860set_5overlaps_oligo3144	533.115847050932	0.876268844189204	0.0197024572000664	404.763658005836	1.52205847557485	0.00207691774099713	0.64578963138565	0.438139000134485	0.661285524471518	0.997641460828378
22:33896495[b37]A,G	rs2283909	chr22	33896495	A	G	0.18508318103326066	5860set_5overlaps_oligo3146	1242.79225961853	0.325294031255566	0.0773842744911528	1422.88468707011	-1.37033912154446	7.19722287354693e-05	-1.69563315280003	-1.18948480445826	0.234248947092158	0.979257278592249
22:33896495[b37]A,G	rs2283909	chr22	33896495	A	G	0.18508318103326066	5860set_5overlaps_oligo3148	2839.95786008486	-2.62770918793279	1.42385388987239e-26	893.690391804164	1.34436553083193	4.96151410584069e-05	3.97207471876472	2.75038300222015	0.00595256442807532	0.162965490285609
22:33898171[b37]G,A	rs35080567	chr22	33898171	G	A	-0.14505938416842928	5860set_5overlaps_oligo3150	65.7987223654291	-1.6536032425519	0.0957665412174825	849.869695547164	0.684895851361102	0.06608553853304	2.338499093913	1.61481423968423	0.106350928507944	0.782388444018447
22:33898171[b37]G,A	rs35080567	chr22	33898171	G	A	-0.14505938416842928	5860set_5overlaps_oligo3152	53.590141371294	-0.231730569192735	0.826446144122761	45.7104260420813	-1.80392831694575	0.0566060977655804	-1.57219774775301	-1.1036795389842	0.269732174422552	0.990619511806194
22:33898368[b37]A,G	rs4239871	chr22	33898368	A	G	0.12806421812573554	5860set_5overlaps_oligo3158	741.826376865693	-0.0820871547708168	0.817110766097918	72.1394409342768	0.188081599710741	0.84968210867475	0.270168754481558	0.177028753458667	0.85948580426889	0.997641460828378
22:33898407[b37]A,G	rs79229649	chr22	33898407	A	G	0.28547353489590066	5860set_5overlaps_oligo3164	515.463351758491	0.154307092404765	0.746655499351489	787.403086225068	1.11042243015252	0.00354249059350556	0.956115337747752	0.653859761999235	0.513202159813054	0.997641460828378
22:33898444[b37]C,T	rs34593514	chr22	33898444	C	T	0.2501413135236771	5860set_5overlaps_oligo3166	1425.40999159113	-0.726314265685786	0.00325635867728533	391.639294242147	-0.0139507255468697	0.965342454516437	0.712363540138916	0.48441739094176	0.628089678598839	0.997641460828378
22:33898451[b37]C,A	rs4239872	chr22	33898451	C	A	-0.14579699544835045	5860set_5overlaps_oligo3168	832.799718353225	-0.654526663046629	0.0770953966655529	694.389391895409	0.332341712098265	0.224513489992353	0.986868375144894	0.675237522593859	0.499524870774163	0.997641460828378
22:33898615[b37]C,T	rs149781979	chr22	33898615	C	T	-0.1573177316501711	5860set_5overlaps_oligo3174	1352.68864856335	-1.51717559337212	2.47149601109489e-11	271.613910054323	1.83050858190854	0.000382683029838101	3.34768417528066	2.31634224768349	0.0205395893339096	0.348572445888922
22:33898615[b37]C,T	rs149781979	chr22	33898615	C	T	-0.1573177316501711	5860set_5overlaps_oligo3176	554.845714522613	0.77169189260221	0.0155550659826455	945.800709204733	-0.599792635884431	0.0928423916128652	-1.37148452848664	-0.964155137077431	0.334968152822563	0.997641460828378
22:33904676[b37]T,A	rs2267221	chr22	33904676	T	A	-0.12699556690941546	5860set_5overlaps_oligo3178	60.7559142873608	-1.74768380392046	0.0208304943804511	42.359771252937	-0.223026805400184	0.830044392392437	1.52465699852027	1.04907755317567	0.294142426248231	0.991834323881252
22:33904754[b37]C,T	rs2267222	chr22	33904754	C	T	-0.1274120097388183	5860set_5overlaps_oligo3182	274.331809338179	0.0647989353044264	0.904855312426947	512.937389753657	-0.376854686394271	0.437919600912543	-0.441653621698697	-0.317789633010438	0.75064451504217	0.997641460828378
22:33904754[b37]C,T	rs2267222	chr22	33904754	C	T	-0.1274120097388183	5860set_5overlaps_oligo3184	508.186785123755	0.295916127306569	0.344825628960268	604.706742648967	-0.014296449579273	0.964777028840309	-0.310212576885842	-0.226419302593008	0.820875316417113	0.997641460828378
22:33924919[b37]C,T	rs4821157	chr22	33924919	C	T	0.2347769926277392	5860set_5overlaps_oligo3186	6186.97000785076	-0.993416282907707	5.05607443494527e-11	526.218822038687	0.699334940489147	0.0419602576890179	1.69275122339685	1.16592708742963	0.243643926129593	0.979942790535063
22:33924919[b37]C,T	rs4821157	chr22	33924919	C	T	0.2347769926277392	5860set_5overlaps_oligo3188	1208.31703954264	0.632170226088357	0.0331986123245833	549.324968678905	-0.199750966608373	0.586934190668421	-0.83192119269673	-0.589081427472884	0.555806651600354	0.997641460828378
22:33925010[b37]A,T	rs4821158	chr22	33925010	A	T	0.20017262901443614	5860set_5overlaps_oligo3190	332.455597571739	0.435731852342153	0.336808121503018	2061.5096846046	-0.572247742211727	0.0073193259559998	-1.00797959455388	-0.711467204102676	0.476794766796413	0.997641460828378
22:33925010[b37]A,T	rs4821158	chr22	33925010	A	T	0.20017262901443614	5860set_5overlaps_oligo3192	560.492951418922	-0.0471966565687516	0.891297185613764	1341.25321856754	0.428550164346196	0.0142687159140683	0.475746820914948	0.31993492012327	0.749017665586876	0.997641460828378
22:33925010[b37]A,T	rs4821158	chr22	33925010	A	T	0.20017262901443614	5860set_5overlaps_oligo3194	3491.75416975091	0.239607306952562	0.0860600168678323	788.768255974524	0.811701248059618	0.00952913566942901	0.572093941107056	0.386909952307887	0.698822873015013	0.997641460828378
22:33925010[b37]A,T	rs4821158	chr22	33925010	A	T	0.20017262901443614	5860set_5overlaps_oligo3196	359.85324975437	0.407292463105456	0.291799493582483	703.288629034162	0.994118937427042	0.000415776519254458	0.586826474321586	0.397151170563676	0.691255987552408	0.997641460828378
22:33925106[b37]T,C	rs16992489	chr22	33925106	T	C	0.3458466655698945	5860set_5overlaps_oligo3200	21.5766334267339	-1.28779817328777	0.241116057064563	22.4663822652131	-2.32884454948396	0.180031209689392	-1.04104637619619	-0.73445334795752	0.462672483128898	0.997641460828378
22:33929352[b37]G,A	rs2267226	chr22	33929352	G	A	0.22373622874307092	5860set_5overlaps_oligo3202	2056.72921108511	-0.687059632735074	0.000307171687516883	958.1049346349	-0.452699918537186	0.25222970510732	0.234359714197888	0.152136347533955	0.879079396680303	0.997641460828378
22:33929352[b37]G,A	rs2267226	chr22	33929352	G	A	0.22373622874307092	5860set_5overlaps_oligo3204	1448.40276969408	-0.339231282112573	0.0557636062505465	804.369091073433	0.966036244056005	5.05396660080286e-05	1.30526752616858	0.896570483504848	0.369948154140475	0.997641460828378
22:33929448[b37]G,C	rs16992492	chr22	33929448	G	C	0.3441020780734242	5860set_5overlaps_oligo3206	725.370303639742	-0.137964556539008	0.75473749015969	552.843837012485	-0.288581095205816	0.428858077944807	-0.150616538666808	-0.115477223837105	0.908066872438712	0.997641460828378
22:33929448[b37]G,C	rs16992492	chr22	33929448	G	C	0.3441020780734242	5860set_5overlaps_oligo3208	3304.79271298337	-0.862574279134975	6.62592260624636e-09	1388.40651307826	-1.22570120532247	1.5342705539958e-05	-0.363126926187498	-0.263202345411933	0.792394623144057	0.997641460828378
22:33930195[b37]C,T	rs113816409	chr22	33930195	C	T	0.3444919163057231	5860set_5overlaps_oligo3210	240.724083594103	1.68443187222098	4.33233229027463e-05	71.1143002457998	1.19535845125055	0.0851389327154522	-0.489073420970424	-0.350753177495001	0.725773527029358	0.997641460828378
22:33930195[b37]C,T	rs113816409	chr22	33930195	C	T	0.3444919163057231	5860set_5overlaps_oligo3212	5002.80382021347	2.13204989187804	1.57401977529098e-42	113.90932230907	1.49069636884338	0.0336968824370768	-0.641353523034655	-0.456609633987866	0.647951653344788	0.997641460828378
22:33930256[b37]G,C	rs5754591	chr22	33930256	G	C	0.20957438818205776	5860set_5overlaps_oligo3214	349.903179888236	-0.285470475765714	0.547854492774003	131.792856603639	1.30809508988132	0.0276689185067375	1.59356556564703	1.09697886555437	0.272650630973675	0.990619511806194
22:33930256[b37]G,C	rs5754591	chr22	33930256	G	C	0.20957438818205776	5860set_5overlaps_oligo3216	332.748051232623	0.332396059530406	0.626953440815956	201.637820835803	1.12917044721316	0.0074775799389688	0.796774387682758	0.543095006003915	0.58706439090994	0.997641460828378
22:33931490[b37]C,T	rs5754593	chr22	33931490	C	T	0.2183336053648432	5860set_5overlaps_oligo3218	95.9147253775241	0.37352139755032	0.685942851010714	82.7168786976374	0.119970304401759	0.86078164443699	-0.253551093148561	-0.187031465267243	0.851635962511447	0.997641460828378
22:33931490[b37]C,T	rs5754593	chr22	33931490	C	T	0.2183336053648432	5860set_5overlaps_oligo3220	111.160440452351	-0.00821810896577904	0.991409690235431	56.0665564824208	0.476598771024423	0.552555411658293	0.484816879990202	0.326239908765071	0.744242848851562	0.997641460828378
22:33932356[b37]T,C	rs5749624	chr22	33932356	T	C	0.23602720382110176	5860set_5overlaps_oligo3226	664.294230777987	0.91204792454832	0.00139947092745193	774.699475924181	0.0785887400802353	0.831191121613273	-0.833459184468084	-0.590150551782783	0.555089720100342	0.997641460828378
22:33932356[b37]T,C	rs5749624	chr22	33932356	T	C	0.23602720382110176	5860set_5overlaps_oligo3228	688.152026537504	1.16920461391077	0.000375991886526961	273.059098196063	0.449984687494934	0.183526142126954	-0.719219926415835	-0.510737924093025	0.609534581476151	0.997641460828378
22:33932381[b37]T,C	rs5754594	chr22	33932381	T	C	0.20076486280404127	5860set_5overlaps_oligo3230	758.833450285499	0.28317078311692	0.401030644427983	598.292290678531	-0.414035210179555	0.267024860380174	-0.697205993296475	-0.495435091208769	0.62029302951005	0.997641460828378
22:33932381[b37]T,C	rs5754594	chr22	33932381	T	C	0.20076486280404127	5860set_5overlaps_oligo3232	1933.15842191931	-0.945580382573501	2.08802545167395e-05	884.7878400195	0.861415113039303	0.020589124784077	1.8069954956128	1.24534320068049	0.213005622162198	0.961341081671383
22:33933520[b37]T,G	rs11704444	chr22	33933520	T	G	0.2358040206879269	5860set_5overlaps_oligo3234	1218.44927754415	-1.67467490317859	7.3468843717536e-07	860.935445754838	0.163230319231281	0.625430838829657	1.83790522240987	1.26682988282443	0.205216124532355	0.954924080829799
22:33933520[b37]T,G	rs11704444	chr22	33933520	T	G	0.2358040206879269	5860set_5overlaps_oligo3236	1417.57094588378	-1.26673125344004	1.39919333842246e-07	1190.09724972132	-0.0362813062796263	0.912876803654997	1.23044994716041	0.844561562511092	0.398355677493425	0.997641460828378
22:33933584[b37]T,C	rs11704460	chr22	33933584	T	C	0.2358040206879269	5860set_5overlaps_oligo3238	423.762070426325	-0.553205538131088	0.242304255861828	541.879010680281	0.672424429633764	0.0260385034887794	1.22562996776485	0.841210987273316	0.400229746337513	0.997641460828378
22:33933584[b37]T,C	rs11704460	chr22	33933584	T	C	0.2358040206879269	5860set_5overlaps_oligo3240	2855.04632216583	-1.14850755523289	1.19364533072572e-05	1435.61723044529	0.506195732330576	0.120465927866054	1.65470328756346	1.13947832879607	0.254503702105319	0.986872783043137
22:33933836[b37]C,T	rs5754600	chr22	33933836	C	T	0.20017262901443625	5860set_5overlaps_oligo3242	1413.90068325595	-0.772495269634325	0.0289781184930438	669.678732047007	1.03723922280634	0.000930050208717794	1.80973449244066	1.24724719532334	0.212306872687736	0.961177136567566
22:33933836[b37]C,T	rs5754600	chr22	33933836	C	T	0.20017262901443625	5860set_5overlaps_oligo3244	261.256392821884	0.941749460850472	0.183001718971396	267.090257939975	1.00441634953717	0.0572382953343131	0.0626668886866931	0.0327852710144696	0.97384582392702	0.997641460828378
22:33933848[b37]T,G	rs74814716	chr22	33933848	T	G	-0.12132749448540064	5860set_5overlaps_oligo3246	1941.29083319418	-0.907635321692679	0.000458074250146376	479.934242473868	0.474797169126338	0.125729216181637	1.38243249081902	0.950211173342627	0.34200496237976	0.997641460828378
22:33933848[b37]T,G	rs74814716	chr22	33933848	T	G	-0.12132749448540064	5860set_5overlaps_oligo3248	1363.13115307709	-1.52536444534902	3.37425240817383e-09	2613.6092771886	-2.19282427099286	3.88983238493401e-37	-0.667459825643846	-0.474757249131792	0.634960007519256	0.997641460828378
22:33935696[b37]C,G	rs7285505	chr22	33935696	C	G	-0.11884764395233599	5860set_5overlaps_oligo3250	1340.22835605118	1.38468531113247	2.85818849218545e-09	1332.7540120957	1.13923500379183	1.38947598704293e-06	-0.245450307340643	-0.181400260212809	0.856053414646142	0.997641460828378
22:33935696[b37]C,G	rs7285505	chr22	33935696	C	G	-0.11884764395233599	5860set_5overlaps_oligo3252	3028.33824013387	-1.06528272906542	1.30897327466187e-06	961.583268268175	0.518613026203297	0.107154001175821	1.58389575526872	1.09025696395508	0.27559996689976	0.990619511806194
22:33935696[b37]C,G	rs7285505	chr22	33935696	C	G	-0.11884764395233599	5860set_5overlaps_oligo3254	1105.32720784386	0.869834048346745	0.000615391051791635	2268.20119730242	-0.859545351329514	0.000185734959577157	-1.72937939967626	-1.21294327385661	0.225151509263963	0.978674923854215
22:33935696[b37]C,G	rs7285505	chr22	33935696	C	G	-0.11884764395233599	5860set_5overlaps_oligo3256	1405.23244242049	0.14224499259703	0.590954042666562	1003.26349453102	0.714283425338411	0.000735250577241073	0.57203843274138	0.386871366052583	0.698851440311643	0.997641460828378
22:33935858[b37]A,G	rs2267228	chr22	33935858	A	G	0.23468908243209224	5860set_5overlaps_oligo3274	389.457156376815	0.439290198386856	0.38418320800911	2708.94836273604	-2.38543627351271	6.48755215944542e-26	-2.82472647189957	-1.97436619204252	0.0483401193529894	0.570256204725102
22:33935858[b37]A,G	rs2267228	chr22	33935858	A	G	0.23468908243209224	5860set_5overlaps_oligo3276	529.210024874284	-0.0633861109536063	0.881629033617306	325.058127744899	0.962433061620545	0.0794267134078128	1.02581917257415	0.702313899202101	0.482483427141539	0.997641460828378
22:33935897[b37]C,A	rs8136529	chr22	33935897	C	A	0.20747310035772973	5860set_5overlaps_oligo3278	1076.14466054002	-0.456815387527462	0.0369926186461021	595.040860617834	-0.247762199829766	0.424589295479022	0.209053187697695	0.134544691203679	0.892971873854901	0.997641460828378
22:33935897[b37]C,A	rs8136529	chr22	33935897	C	A	0.20747310035772973	5860set_5overlaps_oligo3280	1157.10059228193	0.819693698067028	0.0120289922747593	1313.33814488335	-0.0521129927562114	0.880384451246809	-0.871806690823239	-0.616807554786249	0.537361668322271	0.997641460828378
22:33941285[b37]T,C	rs9680562	chr22	33941285	T	C	0.2581093806742877	5860set_5overlaps_oligo3282	3.83360429405383	-5.88599024624476	0.0527279618511587	21.5415288048426	0.129969238830427	0.930007297411173	6.01595948507518	4.17117531788405	3.0303259987855e-05	0.00204511768569198
22:33941285[b37]T,C	rs9680562	chr22	33941285	T	C	0.2581093806742877	5860set_5overlaps_oligo3284	242.556992194534	0.567041026526229	0.356658600142984	15.3551906373747	0.121661695284685	0.943183978208493	-0.445379331241544	-0.320379534151698	0.748680637972464	0.997641460828378
22:33941347[b37]T,C	rs4821161	chr22	33941347	T	C	-0.1888092280392972	5860set_5overlaps_oligo3286	481.747396544387	1.92744345518348	2.89629388829303e-09	131.641463194827	1.77016589203501	0.0070797642224513	-0.15727756314847	-0.120107588794067	0.904397920924485	0.997641460828378
22:33943546[b37]A,C	rs9609818	chr22	33943546	A	C	-0.17835598152282506	5860set_5overlaps_oligo3290	915.669603395718	0.0329531674037637	0.893137644188332	309.015081731188	1.35750004352812	0.00104054903888567	1.32454687612436	0.909972389874363	0.362837070886461	0.997641460828378
22:33943546[b37]A,C	rs9609818	chr22	33943546	A	C	-0.17835598152282506	5860set_5overlaps_oligo3292	135.109031017558	0.794228592491028	0.348890936335466	428.087105676795	0.589925853600809	0.177677032713886	-0.204302738890219	-0.152796813469502	0.878558510710731	0.997641460828378
22:33943547[b37]C,T	rs5999005	chr22	33943547	C	T	0.2681566426945119	5860set_5overlaps_oligo3294	553.172510013745	1.09484095662535	6.81077955580028e-05	519.564355749585	0.452882013527479	0.190285687621611	-0.641958943097871	-0.457030487544654	0.647649132166885	0.997641460828378
22:33943547[b37]C,T	rs5999005	chr22	33943547	C	T	0.2681566426945119	5860set_5overlaps_oligo3296	827.175277420129	0.947861458133782	0.00750366885390832	351.470917070219	1.55088281549178	3.10341489605878e-06	0.603021357357995	0.40840893115296	0.682973477576497	0.997641460828378
22:33944510[b37]C,T	rs1972207	chr22	33944510	C	T	-0.19015137299930174	5860set_5overlaps_oligo3298	873.871870515336	0.375822899176812	0.407102118305874	1930.80635141234	-1.31792304237855	3.32773335296457e-09	-1.69374594155536	-1.18817292265424	0.234765289187167	0.979257278592249
22:33944510[b37]C,T	rs1972207	chr22	33944510	C	T	-0.19015137299930174	5860set_5overlaps_oligo3300	1252.99751669318	0.367473047099499	0.16189079723888	1956.06907018776	-0.414007258958997	0.0811366195714457	-0.781480306058496	-0.554017795064563	0.579566667298381	0.997641460828378
22:33944590[b37]A,G	rs1547069	chr22	33944590	A	G	-0.19015137299930174	5860set_5overlaps_oligo3302	499.258143259258	0.820175454203681	0.100748024019541	704.455210915995	-0.235567532912726	0.473270027177898	-1.05574298711641	-0.744669595079628	0.456471484177916	0.997641460828378
22:33944590[b37]A,G	rs1547069	chr22	33944590	A	G	-0.19015137299930174	5860set_5overlaps_oligo3304	681.546310415715	0.235574696103269	0.48474827308596	2551.6116855795	-1.18864063159864	2.8563841891991e-09	-1.42421532770191	-1.0008105863272	0.316918390528052	0.997641460828378
22:33947851[b37]G,A	rs8135091	chr22	33947851	G	A	0.2650845076270124	5860set_5overlaps_oligo3306	38.8368722503015	-0.821592376245182	0.550403937360997	46.7153886971218	1.04112560571202	0.210886337246325	1.8627179819572	1.28407830048297	0.199114559772985	0.951275831261225
22:33947851[b37]G,A	rs8135091	chr22	33947851	G	A	0.2650845076270124	5860set_5overlaps_oligo3308	10.5818744164848	-2.02718844595466	0.205087078569083	13.7756358821122	-1.47733092372118	0.326961852937855	0.549857522233481	0.371452459995104	0.710300558465846	0.997641460828378
22:33947861[b37]T,C	rs8135817	chr22	33947861	T	C	0.26460749711264475	5860set_5overlaps_oligo3310	59.4415350753782	0.378506923343412	0.65909570071501	194.802969990946	0.135031337144069	0.808678524072695	-0.243475586199343	-0.180027546511242	0.85713094250599	0.997641460828378
22:33947861[b37]T,C	rs8135817	chr22	33947861	T	C	0.26460749711264475	5860set_5overlaps_oligo3312	68.8646878476065	0.106402792497535	0.918437281690821	119.148098829034	0.467705294341156	0.539122701225207	0.361302501843621	0.240379745688729	0.810035878549396	0.997641460828378
22:33949096[b37]T,C	rs2283915	chr22	33949096	T	C	-0.1931211921872248	5860set_5overlaps_oligo3314	176.667074352361	0.506822186570246	0.46329645477507	882.61092566563	1.34052974539308	0.000104564696015347	0.833707558822829	0.568768843694695	0.569513021018079	0.997641460828378
22:33949096[b37]T,C	rs2283915	chr22	33949096	T	C	-0.1931211921872248	5860set_5overlaps_oligo3316	356.547142370696	1.44306451592978	1.90234790436345e-05	552.602654052348	-0.805842271024213	0.0354447762588891	-2.24890678695399	-1.57408913285414	0.115466844547071	0.809799432714238
22:33949187[b37]T,C	rs2283916	chr22	33949187	T	C	-0.1925823516713685	5860set_5overlaps_oligo3318	979.089828643887	0.426838129036475	0.101149430661702	962.529100638809	0.412083860972241	0.201088917174667	-0.0147542680642336	-0.0210335089846073	0.983218925279146	0.997641460828378
22:33949187[b37]T,C	rs2283916	chr22	33949187	T	C	-0.1925823516713685	5860set_5overlaps_oligo3320	3423.29330216947	-1.87556215728442	6.38940028779982e-33	819.303772183504	0.515658655444494	0.131913150477159	2.39122081272891	1.65146337675738	0.0986439930016185	0.773492634596364
22:33950507[b37]G,A	rs743258	chr22	33950507	G	A	-0.09344058707192256	5860set_5overlaps_oligo3322	406.3648585436	-0.00943350378717756	0.983270802981255	208.332731256012	0.852833975412059	0.0798845295786227	0.862267479199236	0.588622074207305	0.556114822656283	0.997641460828378
22:33950507[b37]G,A	rs743258	chr22	33950507	G	A	-0.09344058707192256	5860set_5overlaps_oligo3324	189.912334846457	0.966941009601938	0.229552730196784	273.288171845786	-0.390035500934112	0.503211772372644	-1.35697651053605	-0.954069989049775	0.340048216024622	0.997641460828378
22:33950507[b37]G,A	rs743258	chr22	33950507	G	A	-0.09344058707192256	5860set_5overlaps_oligo3326	221.973211392213	0.0748034408472252	0.89196415015404	370.783299239897	0.797750375093982	0.0424467517558312	0.722946934246756	0.491774363932564	0.622878861343173	0.997641460828378
22:33950507[b37]G,A	rs743258	chr22	33950507	G	A	-0.09344058707192256	5860set_5overlaps_oligo3328	255.066278980913	-0.203770318546231	0.751933033166663	449.272498289843	1.01435034594168	0.0237137002251483	1.21812066448792	0.83599094719683	0.403159995912757	0.997641460828378
22:33950513[b37]G,A	rs762057	chr22	33950513	G	A	-0.1808718945422608	5860set_5overlaps_oligo3330	333.34168432212	0.815368202753922	0.141813931813548	265.27002339351	-0.572443567699568	0.293675538981828	-1.38781177045349	-0.975504906058957	0.329309869294321	0.997641460828378
22:33950513[b37]G,A	rs762057	chr22	33950513	G	A	-0.1808718945422608	5860set_5overlaps_oligo3334	272.592728346419	0.624838246420592	0.299930721523963	297.691835538466	0.598090611591584	0.185168663016291	-0.0267476348290071	-0.0293706146860648	0.976569008773524	0.997641460828378
22:33950513[b37]G,A	rs762057	chr22	33950513	G	A	-0.1808718945422608	5860set_5overlaps_oligo3336	303.394689772902	-0.105717040908966	0.842237235574121	179.452349194873	0.0740765992378038	0.89060330030064	0.17979364014677	0.11420511971443	0.909075193520518	0.997641460828378
22:33950537[b37]G,A	rs762058	chr22	33950537	G	A	-0.18068002127169444	5860set_5overlaps_oligo3338	435.737331760929	-0.64990651324293	0.130518380749811	306.920758918095	0.94148240484555	0.0479747601351345	1.59138891808848	1.09546578410474	0.273312627639503	0.990619511806194
22:33950537[b37]G,A	rs762058	chr22	33950537	G	A	-0.18068002127169444	5860set_5overlaps_oligo3340	437.758020728665	-1.8336541658152	2.87943268650185e-05	252.967881612627	0.514582798998614	0.189964620849809	2.34823696481381	1.62158345308356	0.104892567984817	0.782054991202422
22:33950537[b37]G,A	rs762058	chr22	33950537	G	A	-0.18068002127169444	5860set_5overlaps_oligo3342	285.241802646999	0.797125205053767	0.0847199864654677	143.191112319568	-0.627967735410801	0.189079652123596	-1.42509294046457	-1.00142065275064	0.316623483470463	0.997641460828378
22:33950537[b37]G,A	rs762058	chr22	33950537	G	A	-0.18068002127169444	5860set_5overlaps_oligo3344	157.432968375629	0.106140584137002	0.872680352845046	319.587325570061	-0.977889854827672	0.00463281578535064	-1.08403043896467	-0.764333420985176	0.444668573787107	0.997641460828378
22:33951148[b37]G,T	rs762060	chr22	33951148	G	T	-0.1719997532590088	5860set_5overlaps_oligo3346	1091.24103350732	-1.8749841184879	4.55506792043786e-16	251.404080120911	1.46339518467754	0.0155290044237889	3.33837930316544	2.309874030386	0.0208951292113312	0.349066614096488
22:33951148[b37]G,T	rs762060	chr22	33951148	G	T	-0.1719997532590088	5860set_5overlaps_oligo3348	1884.84252810656	-0.23182676636749	0.379650663997638	986.839650612849	-0.720206158310561	0.015273207142561	-0.48837939194307	-0.350270728031525	0.72613553111596	0.997641460828378
22:33951148[b37]G,T	rs762060	chr22	33951148	G	T	-0.1719997532590088	5860set_5overlaps_oligo3350	197.694975525163	1.41503308244586	0.0189642963007268	231.204662297035	0.30085713436312	0.521103376323947	-1.11417594808274	-0.785288862511384	0.432284224350659	0.997641460828378
22:33951148[b37]G,T	rs762060	chr22	33951148	G	T	-0.1719997532590088	5860set_5overlaps_oligo3352	442.896765554095	-1.38120730967575	4.44267118553856e-05	229.228987510364	0.860449229723754	0.0270903631108723	2.2416565393995	1.54749480976822	0.121743975057879	0.812928250011483
22:33951213[b37]T,C	rs762061	chr22	33951213	T	C	-0.1859438594256619	5860set_5overlaps_oligo3354	225.506635203857	0.738529257939097	0.138101711562114	636.213139687547	0.498551908214581	0.266151745360064	-0.239977349724516	-0.1775957716951	0.859040445454657	0.997641460828378
22:33951213[b37]T,C	rs762061	chr22	33951213	T	C	-0.1859438594256619	5860set_5overlaps_oligo3356	799.20285615126	-0.706726512152275	0.0135088455069626	381.508616567649	0.555649789778591	0.119426429905007	1.26237630193087	0.86675494653778	0.386076292326689	0.997641460828378
22:33951213[b37]T,C	rs762061	chr22	33951213	T	C	-0.1859438594256619	5860set_5overlaps_oligo3358	402.90911120281	0.741382039462232	0.13701767230959	589.789884064086	-0.369062561214387	0.432059529834165	-1.11044460067662	-0.782695042248581	0.433806214279761	0.997641460828378
22:33951213[b37]T,C	rs762061	chr22	33951213	T	C	-0.1859438594256619	5860set_5overlaps_oligo3360	199.214582199206	1.08523694661616	0.0696323027358034	542.911981774628	0.834808575889761	0.00783920306235887	-0.250428370726397	-0.184860726439648	0.853338275768734	0.997641460828378
22:33951213[b37]T,C	rs762061	chr22	33951213	T	C	-0.1859438594256619	5860set_5overlaps_oligo3362	591.864522238833	1.02688051204626	0.000169932018539895	538.850616794669	-1.16819721299052	0.0145527770486779	-2.19507772503678	-1.53667023390641	0.124374083859211	0.81844351782184
22:33951213[b37]T,C	rs762061	chr22	33951213	T	C	-0.1859438594256619	5860set_5overlaps_oligo3364	500.755308243475	0.314254135164241	0.459662333801394	301.967787615364	-1.50254864065369	0.00465589863055151	-1.81680277581793	-1.27371502727386	0.202764428810366	0.952139761177477
22:33951213[b37]T,C	rs762061	chr22	33951213	T	C	-0.1859438594256619	5860set_5overlaps_oligo3366	491.403636894466	1.65810000331379	0.000505167004587563	190.609816780917	0.712642143684308	0.325963455657275	-0.945457859629484	-0.668005653820215	0.504129983507172	0.997641460828378
22:33951213[b37]T,C	rs762061	chr22	33951213	T	C	-0.1859438594256619	5860set_5overlaps_oligo3368	375.85165249843	1.67261708177982	0.00852328252041028	164.195453300092	1.2530115496538	0.0393457785001535	-0.419605532126018	-0.302463056504621	0.762299091994041	0.997641460828378
22:33951225[b37]G,A	rs6518831	chr22	33951225	G	A	0.1945383510423315	5860set_5overlaps_oligo3370	701.817403727003	0.583803379523416	0.090244647486411	794.096804548216	0.824123360161905	0.00119590223915019	0.240319980638489	0.156279585400247	0.875812647107535	0.997641460828378
22:33951225[b37]G,A	rs6518831	chr22	33951225	G	A	0.1945383510423315	5860set_5overlaps_oligo3372	878.180022909509	1.36560711203588	9.33737795567603e-06	654.087443746277	0.731068623626377	0.0336274725226626	-0.6345384884095	-0.451872209948113	0.651361045541696	0.997641460828378
22:33951225[b37]G,A	rs6518831	chr22	33951225	G	A	0.1945383510423315	5860set_5overlaps_oligo3374	845.285213896577	-0.427317217648258	0.0766673523706518	1043.05627591731	0.159305117749003	0.665431674528414	0.586622335397261	0.397009264806665	0.691360628553143	0.997641460828378
22:33951225[b37]G,A	rs6518831	chr22	33951225	G	A	0.1945383510423315	5860set_5overlaps_oligo3376	1068.94351802043	0.917696797553967	0.00565664665308734	922.785134034736	-0.631080777185006	0.0323859441845635	-1.54877757473897	-1.08739916819308	0.276860438638669	0.990619511806194
22:33951225[b37]G,A	rs6518831	chr22	33951225	G	A	0.1945383510423315	5860set_5overlaps_oligo3378	380.860064221456	-1.6522993916435	0.000453509372843115	200.785636314025	0.12990570329119	0.822686604722105	1.78220509493469	1.22811032563477	0.219405555376607	0.967651856691359
22:33951225[b37]G,A	rs6518831	chr22	33951225	G	A	0.1945383510423315	5860set_5overlaps_oligo3380	227.696578433897	0.835288838429192	0.0457464501323027	266.774809900935	-0.213485074891156	0.676428872104968	-1.04877391332035	-0.739825091778883	0.459406131757542	0.997641460828378
22:33951225[b37]G,A	rs6518831	chr22	33951225	G	A	0.1945383510423315	5860set_5overlaps_oligo3382	639.20125024114	-0.0732481625156676	0.81376034669483	804.645690820456	-1.21711677533258	1.56326884766728e-05	-1.14386861281691	-0.805929512405773	0.42028349328528	0.997641460828378
22:33951225[b37]G,A	rs6518831	chr22	33951225	G	A	0.1945383510423315	5860set_5overlaps_oligo3384	598.356733807492	1.45203004945399	6.21872101834502e-05	436.730463206907	1.68570156956926	0.000134815466849662	0.233671520115271	0.151657954191832	0.879456721177082	0.997641460828378
22:33951266[b37]A,C	rs762062	chr22	33951266	A	C	-0.17314310297402305	5860set_5overlaps_oligo3386	832.163588228929	0.936240523989083	0.0324325598231549	1674.19141112809	-1.37937897122305	2.32464325740778e-08	-2.31561949521213	-1.62046400917429	0.10513263955676	0.782054991202422
22:33951266[b37]A,C	rs762062	chr22	33951266	A	C	-0.17314310297402305	5860set_5overlaps_oligo3388	2071.55312086332	-0.156221618460881	0.605933627730034	779.47984133048	0.165890253579515	0.451640921544261	0.322111872040396	0.213136651269582	0.831220377788533	0.997641460828378
22:33951266[b37]A,C	rs762062	chr22	33951266	A	C	-0.17314310297402305	5860set_5overlaps_oligo3390	3320.85507482957	-1.27118833805082	6.6705735749367e-12	1040.34897819702	0.98034905811385	0.00488188992517168	2.25153739616467	1.55436341879918	0.1200977538788	0.811901672245906
22:33951266[b37]A,C	rs762062	chr22	33951266	A	C	-0.17314310297402305	5860set_5overlaps_oligo3392	3910.10582574686	-1.51623588764504	6.19869928349432e-15	824.441627627082	-0.524133833901119	0.0321977124088187	0.992102053743918	0.678875677962848	0.4972166377318	0.997641460828378
22:33953941[b37]C,G	rs56991919	chr22	33953941	C	G	0.3769344081350056	5860set_5overlaps_oligo3394	830.690556652028	0.415840969984703	0.328072298552014	1155.87333568723	-0.936142437192026	8.38982903404093e-05	-1.35198340717673	-0.950599067889652	0.341807941991564	0.997641460828378
22:33953941[b37]C,G	rs56991919	chr22	33953941	C	G	0.3769344081350056	5860set_5overlaps_oligo3396	412.318963547958	1.05656207943979	0.0206064245757572	594.3818615734	0.791787100872731	0.00424406264713074	-0.264774978567061	-0.194833671349185	0.845523161460395	0.997641460828378
22:33954000[b37]C,A	rs60382052	chr22	33954000	C	A	0.3777473041120992	5860set_5overlaps_oligo3400	315.943933679602	-0.328236098507171	0.262472921122441	341.971536031836	0.932529650746397	0.0458574993512086	1.26076574925357	0.865635382017512	0.386690146053916	0.997641460828378
22:33961635[b37]G,A	rs73882264	chr22	33961635	G	A	-0.1142381234542612	5860set_5overlaps_oligo3402	1079.39528685931	1.6103374914867	1.64222769056698e-09	1521.05653886404	1.11854295381967	4.26335278680536e-06	-0.491794537667035	-0.352644742888654	0.724354789837725	0.997641460828378
22:33961635[b37]G,A	rs73882264	chr22	33961635	G	A	-0.1142381234542612	5860set_5overlaps_oligo3404	1186.86230276011	1.20048745911616	3.34941536532398e-10	3198.2235873474	0.879421455146211	4.68683518988307e-09	-0.321066003969946	-0.233963987133883	0.815012936879651	0.997641460828378
22:33961636[b37]T,C	rs4468912	chr22	33961636	T	C	0.15278164647030382	5860set_5overlaps_oligo3406	321.772102837898	1.62967450622519	0.0005362523825979	394.655992321843	2.10010863287343	7.96785280291156e-13	0.470434126648232	0.316241837561063	0.751818954171798	0.997641460828378
22:33961636[b37]T,C	rs4468912	chr22	33961636	T	C	0.15278164647030382	5860set_5overlaps_oligo3408	298.303018968876	1.16485062190959	0.00528199518517319	141.081830987764	1.31687751345277	0.00691774289380361	0.152026891543179	0.0949032570569931	0.924391669441441	0.997641460828378
22:33966725[b37]T,A	rs2267231	chr22	33966725	T	A	-0.12776416967258586	5860set_5overlaps_oligo3422	224.984476315796	1.34075690664065	0.00390616794181805	84.3040594829319	1.61578860298229	0.0243275815981936	0.275031696341639	0.180409193755601	0.856831337173885	0.997641460828378
22:33966725[b37]T,A	rs2267231	chr22	33966725	T	A	-0.12776416967258586	5860set_5overlaps_oligo3424	621.48759963992	0.00624189484576073	0.987434549685622	199.462882393533	0.328680789367518	0.559160003491889	0.322438894521758	0.213363978678753	0.831043074438724	0.997641460828378
22:33973088[b37]T,C	rs743729	chr22	33973088	T	C	0.26963185656082583	5860set_5overlaps_oligo3426	498.359760028634	-0.635641286644721	0.139393002959574	441.503611262772	1.45320832226222	0.147220257627856	2.08884960890694	1.44127213214832	0.149507817081095	0.870508002257126
22:33973088[b37]T,C	rs743729	chr22	33973088	T	C	0.26963185656082583	5860set_5overlaps_oligo3428	707.289641804495	1.33868649735652	0.00364702344913306	468.654888349311	-0.714547908239339	0.0380896656258589	-2.05323440559586	-1.43806883444801	0.150414524344311	0.873005899294381
22:33973118[b37]C,T	rs762879	chr22	33973118	C	T	0.16313789242693366	5860set_5overlaps_oligo3430	308.123122190644	-1.53932417016987	9.77326343895744e-06	649.540875120742	-0.684605528926123	0.0225936861578053	0.854718641243747	0.583374551873298	0.559641185244352	0.997641460828378
22:33973118[b37]C,T	rs762879	chr22	33973118	C	T	0.16313789242693366	5860set_5overlaps_oligo3432	276.019656747764	0.83748308100704	0.111703534974134	357.882040374676	0.619853118572678	0.103848351771821	-0.217629962434362	-0.162061140457385	0.871257707030564	0.997641460828378
22:33973821[b37]T,C	rs16992572	chr22	33973821	T	C	0.5344040283029041	5860set_5overlaps_oligo3434	116.682238222305	1.02100112980862	0.156535191924723	58.8586403554313	-1.18066367210421	0.0879264731772365	-2.20166480191283	-1.54124919469835	0.123256148658835	0.816642336547803
22:33973821[b37]T,C	rs16992572	chr22	33973821	T	C	0.5344040283029041	5860set_5overlaps_oligo3436	90.9539862722789	0.168957370233376	0.851629374332177	73.1611428262097	0.727197529086403	0.35504239641132	0.558240158853028	0.377279591685877	0.705965836989535	0.997641460828378
22:33973905[b37]A,G	rs7290435	chr22	33973905	A	G	-0.1261438412702476	5860set_5overlaps_oligo3438	1807.9935576824	-2.27949164337231	1.5847821771715e-30	295.908867990143	-0.174950319520676	0.695556483372942	2.10454132385164	1.45218011892942	0.146451529171589	0.867950883024982
22:33973905[b37]A,G	rs7290435	chr22	33973905	A	G	-0.1261438412702476	5860set_5overlaps_oligo3440	323.930377262434	0.734586622533975	0.0695566000278682	789.909833419138	-0.147408315356048	0.720116851082867	-0.881994937890023	-0.623889844052832	0.532699930483329	0.997641460828378
22:33975998[b37]G,A	rs2267235	chr22	33975998	G	A	0.3359679823393905	5860set_5overlaps_oligo3444	0.740385856498536	-3.5243351306418	0.253874084080081	47.4178964307859	-2.95255197419602	0.0152544781046047	0.571783156445785	0.386693912506702	0.698982823361674	0.997641460828378
22:33976058[b37]T,C	rs115652924	chr22	33976058	T	C	0.5339329988188078	5860set_5overlaps_oligo3448	1794.07079151073	-2.05660372534825	2.20694847188194e-21	234.326695976418	0.468012470192782	0.251047149564749	2.52461619554104	1.74419225167661	0.0811255719811023	0.706218016524493
22:33978076[b37]C,T	rs2097310	chr22	33978076	C	T	-0.17275587463233594	5860set_5overlaps_oligo3450	2657.55990069916	-1.21000562857561	4.75221993818828e-06	737.48018619758	-0.0672651860703034	0.861388333922382	1.1427404425053	0.783590908842776	0.433280191938439	0.997641460828378
22:33978076[b37]C,T	rs2097310	chr22	33978076	C	T	-0.17275587463233594	5860set_5overlaps_oligo3452	659.394581073565	-0.61782151916664	0.0695389560705311	641.188370595403	-0.00318569526958732	0.993389667758939	0.614635823897052	0.416482646991165	0.677056862806034	0.997641460828378
22:33978131[b37]T,C	rs130419	chr22	33978131	T	C	0.2531708397833201	5860set_5overlaps_oligo3454	1061.87493761036	-1.04417254708138	0.000749166623467465	1671.97831231044	-1.19645325202149	0.000360936687550964	-0.152280704940107	-0.116634057476683	0.907150047940242	0.997641460828378
22:33978131[b37]T,C	rs130419	chr22	33978131	T	C	0.2531708397833201	5860set_5overlaps_oligo3456	1302.24706780722	-0.290889472497513	0.208281855034371	738.161780532453	1.13217646164059	0.00371849184673971	1.4230659341381	0.978457229567674	0.327848235104582	0.997641460828378
22:33980719[b37]A,G	rs16992583	chr22	33980719	A	G	-0.18083646523543287	5860set_5overlaps_oligo3458	0.954022990153195	-3.87848602385608	0.207249801616432	11.4327306297848	0.217487494386203	0.922146794687669	4.09597351824229	2.83651039311777	0.00456094938949644	0.131048268597215
22:33980719[b37]A,G	rs16992583	chr22	33980719	A	G	-0.18083646523543287	5860set_5overlaps_oligo3460	15.2099388986731	-0.851429974266676	0.582936100641948	119.187093825098	0.0610925068416083	0.953288934113001	0.912522481108285	0.623556490135724	0.532918892459438	0.997641460828378
22:33980721[b37]G,A	rs9609828	chr22	33980721	G	A	-0.11635555173545792	5860set_5overlaps_oligo3462	106.073646860622	3.34127185686086	0.00116986553538917	31.951294875972	-1.03243126112737	0.295157300897238	-4.37370311798823	-3.05112656140442	0.00227984453222813	0.080595449033162
22:33980721[b37]G,A	rs9609828	chr22	33980721	G	A	-0.11635555173545792	5860set_5overlaps_oligo3464	2.75275604507807	-4.12103041466372	0.166792762664541	2.69747518125445	-3.47616224210886	0.249007007839654	0.644868172554861	0.437498454420967	0.661749896726833	0.997641460828378
22:33984329[b37]T,C	rs16992592	chr22	33984329	T	C	0.48009131456874604	5860set_5overlaps_oligo3466	473.208795122455	0.7072307572911	0.0578277266060029	770.351635501814	-0.736193543201302	0.0470161445439767	-1.4434243004924	-1.01416357049851	0.310504708369621	0.997641460828378
22:33984329[b37]T,C	rs16992592	chr22	33984329	T	C	0.48009131456874604	5860set_5overlaps_oligo3468	1018.92616667103	-0.489313019313017	0.183962471770235	162.45893063876	-0.355782657610425	0.36681188534409	0.133530361702592	0.0820455226596702	0.934610513606376	0.997641460828378
22:33984394[b37]A,G	rs130423	chr22	33984394	A	G	0.25337246673836444	5860set_5overlaps_oligo3470	561.403936338895	0.301071570335629	0.633376287631791	1346.94025634698	0.21084046608715	0.624887393582491	-0.0902311042484785	-0.0735007080306564	0.941407680673562	0.997641460828378
22:33984394[b37]A,G	rs130423	chr22	33984394	A	G	0.25337246673836444	5860set_5overlaps_oligo3472	874.143460354606	-0.557949529684382	0.0684243833092114	2078.34934281238	0.00800587542707499	0.980920702318278	0.565955405111457	0.3826427915972	0.701984637458316	0.997641460828378
22:33985315[b37]A,G	rs7293114	chr22	33985315	A	G	0.4801179702950444	5860set_5overlaps_oligo3474	519.25897044875	-0.335755496689929	0.433827193150396	2445.65335726292	-0.214051600013668	0.176109284907727	0.121703896676261	0.0738244375437949	0.941150081731626	0.997641460828378
22:33985315[b37]A,G	rs7293114	chr22	33985315	A	G	0.4801179702950444	5860set_5overlaps_oligo3476	420.861357069499	0.158120488568234	0.726417177104147	320.395319862326	0.275731371734027	0.554914501716614	0.117610883165793	0.0709792075976473	0.943414303679005	0.997641460828378
22:33985360[b37]G,T	rs130424	chr22	33985360	G	T	0.16400055068586256	5860set_5overlaps_oligo3478	310.837389709944	-0.0242998030097209	0.966414500372278	396.743643701988	1.84939972999489	1.75168387093479e-06	1.87369953300461	1.29171204950807	0.196456883037011	0.951275831261225
22:33985360[b37]G,T	rs130424	chr22	33985360	G	T	0.16400055068586256	5860set_5overlaps_oligo3480	422.83002018724	1.05842254618371	0.00596415514112244	924.817433747896	1.20408273141916	5.89091662375768e-05	0.145660185235449	0.09047748533678	0.927907784659999	0.997641460828378
22:33986616[b37]C,T	rs62227096	chr22	33986616	C	T	-0.12643243143914829	5860set_5overlaps_oligo3482	581.922381156237	0.197996609944156	0.680305202710701	446.416600555867	-0.353046363245527	0.418223707778494	-0.551042973189683	-0.393830881800803	0.693705902821407	0.997641460828378
22:33986616[b37]C,T	rs62227096	chr22	33986616	C	T	-0.12643243143914829	5860set_5overlaps_oligo3484	623.298981239832	-0.282024051691819	0.302387239929246	660.315016698132	0.369502872750742	0.101727091701202	0.65152692444256	0.442127239600003	0.658397133966804	0.997641460828378
22:33986616[b37]C,T	rs62227096	chr22	33986616	C	T	-0.12643243143914829	5860set_5overlaps_oligo3486	577.583504023859	0.763931713450287	0.023323250253603	400.774412001291	0.339143988070506	0.341527917090546	-0.424787725379781	-0.306065422193036	0.759554834461729	0.997641460828378
22:33986616[b37]C,T	rs62227096	chr22	33986616	C	T	-0.12643243143914829	5860set_5overlaps_oligo3488	1463.20354591898	-0.818958238527287	0.00172408138301844	350.981225904931	0.582624351100107	0.0749634982598554	1.40158258962739	0.963523231673715	0.335285011342462	0.997641460828378
22:33986668[b37]T,C	rs738972	chr22	33986668	T	C	0.31812533501286505	5860set_5overlaps_oligo3490	1742.45538190057	-1.12555646533119	0.000702415794720549	222.208704978804	-0.281458492795157	0.456346975093312	0.844097972536035	0.575991667702988	0.564620813579564	0.997641460828378
22:33986668[b37]T,C	rs738972	chr22	33986668	T	C	0.31812533501286505	5860set_5overlaps_oligo3492	654.762972888697	0.471749737685177	0.213797104944875	1017.93041129843	-0.663236940728636	0.110411490425283	-1.13498667841381	-0.799755297324691	0.423852587639479	0.997641460828378
22:33986668[b37]T,C	rs738972	chr22	33986668	T	C	0.31812533501286505	5860set_5overlaps_oligo3494	601.912788996904	-0.0463234577507368	0.900499147866833	448.37456815355	0.0524786468298847	0.892512213193057	0.0988021045806215	0.0579044156517808	0.953824765844582	0.997641460828378
22:33986668[b37]T,C	rs738972	chr22	33986668	T	C	0.31812533501286505	5860set_5overlaps_oligo3496	298.917972677951	-0.385838844020943	0.485566472097356	686.891336031976	0.718211768978471	0.0119818870428654	1.10405061299941	0.756695942275974	0.449232046387911	0.997641460828378
22:33986668[b37]T,C	rs738972	chr22	33986668	T	C	0.31812533501286505	5860set_5overlaps_oligo3498	657.590412874298	-0.473046376611774	0.243380051825129	1291.71369802882	-0.730475481520047	0.00631964496764276	-0.257429104908273	-0.189727238237947	0.849522875440512	0.997641460828378
22:33986668[b37]T,C	rs738972	chr22	33986668	T	C	0.31812533501286505	5860set_5overlaps_oligo3500	1192.53722458924	-1.02937595868124	0.00459811496104143	615.741542147306	0.552489907029144	0.111727629174523	1.58186586571038	1.08884590031115	0.276221846532573	0.990619511806194
22:33986668[b37]T,C	rs738972	chr22	33986668	T	C	0.31812533501286505	5860set_5overlaps_oligo3502	614.474097175338	-0.147175379250682	0.592581773033754	991.61292189668	-0.771660764668115	0.0124153607248854	-0.624485385417433	-0.444883865147496	0.656403683361798	0.997641460828378
22:33986668[b37]T,C	rs738972	chr22	33986668	T	C	0.31812533501286505	5860set_5overlaps_oligo3504	618.103758857133	-1.37672445627028	2.66203805281509e-05	498.913113503897	-0.59376038238956	0.103751548012952	0.782964073880724	0.533494862174742	0.593691066654704	0.997641460828378
22:33986709[b37]C,T	rs57844249	chr22	33986709	C	T	-0.1552830248874269	5860set_5overlaps_oligo3506	457.698620764674	0.912780726443993	0.0870283196018145	258.192927020487	-0.275243341473814	0.548095489031851	-1.18802406791781	-0.836623870686669	0.402804023531566	0.997641460828378
22:33986709[b37]C,T	rs57844249	chr22	33986709	C	T	-0.1552830248874269	5860set_5overlaps_oligo3508	292.465522034085	0.502856632344946	0.382172374374248	418.017498402128	-0.547463240931399	0.216255508924669	-1.05031987327634	-0.740899755117055	0.458754223994427	0.997641460828378
22:33986709[b37]C,T	rs57844249	chr22	33986709	C	T	-0.1552830248874269	5860set_5overlaps_oligo3510	506.618316080348	1.12622596512636	0.0118681072967056	255.858397031937	1.00715842420826	0.0365816165171658	-0.119067540918103	-0.0935461569261384	0.925469682504331	0.997641460828378
22:33986709[b37]C,T	rs57844249	chr22	33986709	C	T	-0.1552830248874269	5860set_5overlaps_oligo3514	365.899624372915	-0.695579371376526	0.00942711902899507	444.832126949959	-0.364801852594602	0.261564303449545	0.330777518781924	0.219160515483242	0.826525011856859	0.997641460828378
22:33986709[b37]C,T	rs57844249	chr22	33986709	C	T	-0.1552830248874269	5860set_5overlaps_oligo3516	421.987218701069	-0.702968719907581	0.103785249999967	526.282471426533	-0.726430361495303	0.0215373460316627	-0.0234616415877219	-0.0270863792812629	0.978390838534979	0.997641460828378
22:33986709[b37]C,T	rs57844249	chr22	33986709	C	T	-0.1552830248874269	5860set_5overlaps_oligo3518	423.285987996353	0.405473540853137	0.277298587995279	367.299972403635	1.35272266481338	0.0365996737374194	0.947249123960243	0.647696474995014	0.517181284610477	0.997641460828378
22:33986709[b37]C,T	rs57844249	chr22	33986709	C	T	-0.1552830248874269	5860set_5overlaps_oligo3520	160.186463930529	0.127335257059133	0.801701410301851	251.89729653229	-0.445352302677575	0.179594689436687	-0.572687559736709	-0.408876965977676	0.682629953632572	0.997641460828378
22:33986766[b37]G,T	rs11912098	chr22	33986766	G	T	-0.10902501725081612	5860set_5overlaps_oligo3522	312.894374112608	-0.645261710823726	0.208236032809888	257.951628439851	-0.771072781557813	0.188513666052016	-0.125811070734087	-0.0982338748938675	0.921746584261652	0.997641460828378
22:33986766[b37]G,T	rs11912098	chr22	33986766	G	T	-0.10902501725081612	5860set_5overlaps_oligo3524	576.935013134634	-1.08875210375037	0.0440779627050892	2090.91227821342	-1.36577897321171	7.51091585432326e-07	-0.277026869461346	-0.203350488305738	0.838861095830657	0.997641460828378
22:33986766[b37]G,T	rs11912098	chr22	33986766	G	T	-0.10902501725081612	5860set_5overlaps_oligo3526	1287.56393109228	-0.633876954286615	0.0103546240199056	992.291290507163	-0.617614763058649	0.0190349147868769	0.016262191227966	0.00052736751285261	0.99957922162313	0.99972981917471
22:33986766[b37]G,T	rs11912098	chr22	33986766	G	T	-0.10902501725081612	5860set_5overlaps_oligo3528	951.155315086283	-0.288971116364363	0.184302063463792	789.832759981144	-0.569905291633387	0.0161313100150318	-0.280934175269024	-0.206066624830656	0.836738868782704	0.997641460828378
22:33987401[b37]G,A	rs62227098	chr22	33987401	G	A	-0.11544946021878877	5860set_5overlaps_oligo3530	2355.39435866976	0.493431690840824	0.0116985166983585	2661.46666082134	1.8766697593943	5.57951022746043e-31	1.38323806855347	0.950771165115965	0.341720553190669	0.997641460828378
22:33987401[b37]G,A	rs62227098	chr22	33987401	G	A	-0.11544946021878877	5860set_5overlaps_oligo3532	5658.64934002811	0.427849089710685	0.000348846582880504	5194.03008251689	0.470422758047652	0.000540987669470833	0.0425736683369667	0.0188176082869044	0.984986606928245	0.997641460828378
22:33987480[b37]T,A	rs56676476	chr22	33987480	T	A	-0.10902501725081612	5860set_5overlaps_oligo3534	392.781530920055	-0.224654494537171	0.623513338307744	1727.47756454951	-1.15445208449861	1.25870944197216e-05	-0.929797589961436	-0.65711952600502	0.511104064666466	0.997641460828378
22:33987480[b37]T,A	rs56676476	chr22	33987480	T	A	-0.10902501725081612	5860set_5overlaps_oligo3536	682.830264011908	0.740839459138705	0.00712998969231993	415.021413381073	0.862625502947212	0.019904676633922	0.121786043808507	0.0738815415528726	0.941104643409854	0.997641460828378
22:33988293[b37]A,T	rs62227100	chr22	33988293	A	T	-0.11544946021878877	5860set_5overlaps_oligo3544	105.040058925607	-0.153599195362018	0.813108904667128	246.163663169197	-1.32641753108052	0.00232275484900219	-1.1728183357185	-0.826053711439472	0.408773623883219	0.997641460828378
22:33989331[b37]T,C	rs2267237	chr22	33989331	T	C	0.4598954977503106	5860set_5overlaps_oligo3546	550.750712524385	-0.470559302532629	0.130630582204092	1184.67788008552	0.868390039433847	0.00205785372083129	1.33894934196648	0.919984164086091	0.35758103470377	0.997641460828378
22:33989331[b37]T,C	rs2267237	chr22	33989331	T	C	0.4598954977503106	5860set_5overlaps_oligo3548	726.775067794208	1.29262231092403	1.53089213443957e-07	1130.7590895544	-0.253119230126664	0.363595246650694	-1.54574154105069	-1.08528869043743	0.277793813349667	0.990619511806194
22:33989474[b37]C,T	rs9607059	chr22	33989474	C	T	-0.11544946021878877	5860set_5overlaps_oligo3558	46.5057167288431	1.28148014843226	0.220109572726523	58.322259373694	1.096336076236	0.319472553576525	-0.185144072196259	-0.139478799232192	0.889071807935427	0.997641460828378
22:33989474[b37]C,T	rs9607059	chr22	33989474	C	T	-0.11544946021878877	5860set_5overlaps_oligo3560	29.2369172476345	-1.85340892677912	0.0515826112098412	11.6271431998642	-4.21061751054285	0.0117777237103134	-2.35720858376372	-1.64937437555284	0.0990709610001772	0.773492634596364
22:33989768[b37]G,A	rs9607060	chr22	33989768	G	A	-0.11544946021878877	5860set_5overlaps_oligo3562	127.983725000694	0.813668152538686	0.136119241316711	507.643967790415	0.668885574649522	0.0849029836942371	-0.144782577889164	-0.111421786476159	0.911281884517659	0.997641460828378
22:33989768[b37]G,A	rs9607060	chr22	33989768	G	A	-0.11544946021878877	5860set_5overlaps_oligo3564	83.1455340483299	1.11652488053162	0.0733251716520815	450.516022759966	0.815453942325989	0.070681543739584	-0.301070938205633	-0.220064555885412	0.825820878451757	0.997641460828378
22:33989879[b37]C,T	rs9607061	chr22	33989879	C	T	-0.11544946021878877	5860set_5overlaps_oligo3582	24.5353815012595	-3.39080417561258	0.00440581717008195	26.1079909373276	-2.71648071164081	0.00917300904755941	0.674323463971765	0.45797409590066	0.646971051914353	0.997641460828378
22:33989879[b37]C,T	rs9607061	chr22	33989879	C	T	-0.11544946021878877	5860set_5overlaps_oligo3584	67.5653031598948	0.904425864922781	0.398932617148296	36.4450912667067	-0.766631953367076	0.566248793029641	-1.67105781828986	-1.17240143116714	0.241035925188799	0.979257278592249
22:33989879[b37]C,T	rs9607061	chr22	33989879	C	T	-0.11544946021878877	5860set_5overlaps_oligo3586	15.2078605955994	-1.46681150690137	0.329581804672571	100.071807186455	0.658953429022194	0.480907782392756	2.12576493592356	1.46693356562048	0.142394128500239	0.855287794727426
22:33989879[b37]C,T	rs9607061	chr22	33989879	C	T	-0.11544946021878877	5860set_5overlaps_oligo3588	30.8427447111423	-1.54107852147483	0.235357048204453	30.8456200500803	0.17243745212609	0.88599378844994	1.71351597360092	1.18036155947664	0.237856443894226	0.979257278592249
22:33989916[b37]T,A	rs9609833	chr22	33989916	T	A	-0.11544946021878877	5860set_5overlaps_oligo3590	33.6949935026187	0.459803909397531	0.618767786648231	44.3972163516202	0.943043668162618	0.442798476912215	0.483239758765087	0.325143583886855	0.745072404248631	0.997641460828378
22:33989916[b37]T,A	rs9609833	chr22	33989916	T	A	-0.11544946021878877	5860set_5overlaps_oligo3592	14.7531491489108	-2.46258124250222	0.0557109813637369	191.46353117365	0.359513380488479	0.454700555465169	2.8220946229907	1.95098231673454	0.0510591493724738	0.587990680471901
22:33989916[b37]T,A	rs9609833	chr22	33989916	T	A	-0.11544946021878877	5860set_5overlaps_oligo3594	146.203069579383	-1.7475499562467	0.0239851086492577	42.6815594708041	0.108669784772359	0.927925126551062	1.85621974101906	1.27956109337696	0.200699540475749	0.951275831261225
[truncated: 827 more rows]
